# Supplementary material for: Structural basis of the promiscuity of the unusual Fe(II) and 2-oxoglutarate dependent human aspartate/asparagine-β-hydroxylase
Source: Nat Commun. 2026 Feb 25;17:4267. doi: 10.1038/s41467-026-69425-w (PMC13168262; doi:10.1038/s41467-026-69425-w)
Supplement: Supplementary file 4 — Source data [file 41467_2026_69425_MOESM4_ESM.xlsx]

## Sheet: Fig. 3b
Figure 3(b)
i.		ii, a.		ii, b.		iii.		iv.
B0, mT	EPR,intensity	B0, mT	EPR,intensity	B0, mT	EPR,intensity	B0, mT	EPR,intensity	B0, mT	EPR,intensity
10	4.08844	10	2.73528	10	2.01001	10	3.29914	10	4.56187
10.1	4.1698	10.1	2.80182	10.1	2.08307	10.1	3.44201	10.1	4.60036
10.2	4.21366	10.2	2.84427	10.2	2.14563	10.2	3.5737	10.2	4.62496
10.3	4.21323	10.3	2.8632	10.3	2.18633	10.3	3.68045	10.3	4.6292
10.4	4.18121	10.4	2.8651	10.4	2.19575	10.4	3.74972	10.4	4.61308
10.5	4.15053	10.5	2.85422	10.5	2.17268	10.5	3.7754	10.5	4.5852
10.6	4.15414	10.6	2.82271	10.6	2.12673	10.6	3.75974	10.6	4.55629
10.7	4.19628	10.7	2.75387	10.7	2.0741	10.7	3.71105	10.7	4.52863
10.8	4.24461	10.8	2.64071	10.8	2.03016	10.8	3.64203	10.8	4.49513
10.9	4.25521	10.9	2.50208	10.9	2.00483	10.9	3.57047	10.9	4.4528
11	4.20912	11	2.37808	11	2.00122	11	3.51753	11	4.41575
11.1	4.12731	11.1	2.30698	11.1	2.01559	11.1	3.49898	11.1	4.41061
11.2	4.05251	11.2	2.30248	11.2	2.03899	11.2	3.51477	11.2	4.45641
11.3	4.01778	11.3	2.34831	11.3	2.06172	11.3	3.54723	11.3	4.54937
11.4	4.03168	11.4	2.41205	11.4	2.07843	11.4	3.57212	11.4	4.66753
11.5	4.0874	11.5	2.4669	11.5	2.09072	11.5	3.57463	11.5	4.78794
11.6	4.17715	11.6	2.50721	11.6	2.10641	11.6	3.55828	11.6	4.89746
11.7	4.29196	11.7	2.54815	11.7	2.13608	11.7	3.53963	11.7	4.9888
11.8	4.4107	11.8	2.60984	11.8	2.18749	11.8	3.53309	11.8	5.05212
11.9	4.49807	11.9	2.69731	11.9	2.26003	11.9	3.53752	11.9	5.0756
12	4.52089	12	2.79259	12	2.34252	12	3.53571	12	5.05499
12.1	4.46908	12.1	2.86679	12.1	2.41659	12.1	3.50674	12.1	4.99971
12.2	4.36329	12.2	2.90235	12.2	2.46514	12.2	3.44118	12.2	4.92799
12.3	4.24494	12.3	2.90625	12.3	2.48254	12.3	3.34778	12.3	4.85666
12.4	4.15733	12.4	2.90355	12.4	2.47986	12.4	3.24895	12.4	4.79498
12.5	4.12632	12.5	2.91697	12.5	2.47794	12.5	3.17093	12.5	4.74469
12.6	4.14804	12.6	2.94776	12.6	2.49114	12.6	3.13449	12.6	4.70278
12.7	4.19272	12.7	2.97212	12.7	2.51585	12.7	3.1485	12.7	4.66418
12.8	4.22709	12.8	2.95827	12.8	2.53388	12.8	3.20774	12.8	4.62409
12.9	4.23951	12.9	2.89321	12.9	2.52519	12.9	3.29596	12.9	4.58063
13	4.24545	13	2.79694	13	2.47879	13	3.39193	13	4.5382
13.1	4.26951	13.1	2.71036	13.1	2.39939	13.1	3.47497	13.1	4.50968
13.2	4.32383	13.2	2.66724	13.2	2.30983	13.2	3.52859	13.2	4.51085
13.3	4.40297	13.3	2.67455	13.3	2.24423	13.3	3.54404	13.3	4.54514
13.4	4.49387	13.4	2.71379	13.4	2.22955	13.4	3.52396	13.4	4.59207
13.5	4.58476	13.5	2.75759	13.5	2.26833	13.5	3.48271	13.5	4.6178
13.6	4.66331	13.6	2.78722	13.6	2.33793	13.6	3.43952	13.6	4.6044
13.7	4.71041	13.7	2.80103	13.7	2.40544	13.7	3.40567	13.7	4.56848
13.8	4.70271	13.8	2.8101	13.8	2.4447	13.8	3.37536	13.8	4.54646
13.9	4.62745	13.9	2.82535	13.9	2.44615	13.9	3.33059	13.9	4.5609
14	4.49741	14	2.84679	14	2.41854	14	3.258	14	4.60297
14.1	4.34992	14.1	2.8637	14.1	2.38219	14.1	3.16215	14.1	4.64637
14.2	4.22806	14.2	2.86532	14.2	2.35488	14.2	3.06309	14.2	4.67299
14.3	4.15963	14.3	2.85243	14.3	2.33979	14.3	2.98307	14.3	4.6833
14.4	4.14995	14.4	2.84018	14.4	2.32677	14.4	2.93619	14.4	4.68566
14.5	4.18832	14.5	2.84855	14.5	2.3054	14.5	2.92582	14.5	4.6795
14.6	4.25584	14.6	2.88706	14.6	2.27546	14.6	2.94485	14.6	4.64933
14.7	4.32735	14.7	2.94597	14.7	2.24418	14.7	2.97596	14.7	4.57441
14.8	4.37376	14.8	3.00307	14.8	2.21683	14.8	2.99572	14.8	4.44689
14.9	4.37318	14.9	3.04268	14.9	2.19414	14.9	2.98495	14.9	4.28494
15	4.32664	15	3.07052	15	2.17878	15	2.94011	15	4.12958
15.1	4.26269	15.1	3.10837	15.1	2.17859	15.1	2.87644	15.1	4.02423
15.2	4.22071	15.2	3.17071	15.2	2.19879	15.2	2.81866	15.2	3.99015
15.3	4.2234	15.3	3.24617	15.3	2.23322	15.3	2.7877	15.3	4.01686
15.4	4.26208	15.4	3.30496	15.4	2.26922	15.4	2.79468	15.4	4.07459
15.5	4.30748	15.5	3.32591	15.5	2.30286	15.5	2.84252	15.5	4.13527
15.6	4.33389	15.6	3.3143	15.6	2.34448	15.6	2.92477	15.6	4.18145
15.7	4.33348	15.7	3.29079	15.7	2.40531	15.7	3.01989	15.7	4.1997
15.8	4.31132	15.8	3.26395	15.8	2.4798	15.8	3.09271	15.8	4.17397
15.9	4.27121	15.9	3.21594	15.9	2.54492	15.9	3.11001	15.9	4.09189
16	4.20784	16	3.11622	16	2.57703	16	3.05826	16	3.95743
16.1	4.11011	16.1	2.94904	16.1	2.56705	16.1	2.94639	16.1	3.79288
16.2	3.97102	16.2	2.72904	16.2	2.51906	16.2	2.79333	16.2	3.6252
16.3	3.79796	16.3	2.49459	16.3	2.43965	16.3	2.6162	16.3	3.47053
16.4	3.61743	16.4	2.28799	16.4	2.33517	16.4	2.42936	16.4	3.33151
16.5	3.46855	16.5	2.13876	16.5	2.22013	16.5	2.24871	16.5	3.20661
16.6	3.38511	16.6	2.05794	16.6	2.12156	16.6	2.09141	16.6	3.09899
16.7	3.3762	16.7	2.04158	16.7	2.06749	16.7	1.97192	16.7	3.01769
16.8	3.42006	16.8	2.07707	16.8	2.06743	16.8	1.9013	16.8	2.9742
16.9	3.47686	16.9	2.14759	16.9	2.10363	16.9	1.88926	16.9	2.97969
17	3.51181	17	2.23332	17	2.14208	17	1.9405	17	3.04283
17.1	3.51323	17.1	2.31183	17.1	2.15416	17.1	2.04431	17.1	3.16626
17.2	3.49575	17.2	2.3624	17.2	2.13346	17.2	2.17027	17.2	3.34349
17.3	3.48841	17.3	2.37614	17.3	2.09749	17.3	2.28005	17.3	3.55953
17.4	3.51418	17.4	2.36414	17.4	2.07437	17.4	2.34584	17.4	3.79402
17.5	3.57171	17.5	2.35159	17.5	2.08392	17.5	2.35632	17.5	4.02221
17.6	3.63138	17.6	2.35797	17.6	2.12615	17.6	2.30787	17.6	4.21356
17.7	3.65075	17.7	2.38104	17.7	2.18442	17.7	2.19821	17.7	4.33371
17.8	3.60016	17.8	2.40149	17.8	2.23725	17.8	2.03367	17.8	4.35413
17.9	3.48115	17.9	2.40352	17.9	2.26813	17.9	1.83986	17.9	4.26659
18	3.32777	18	2.39125	18	2.2699	18	1.6586	18	4.09425
18.1	3.19304	18.1	2.38789	18.1	2.24758	18.1	1.52972	18.1	3.89037
18.2	3.12739	18.2	2.42082	18.2	2.21851	18.2	1.47108	18.2	3.71834
18.3	3.15499	18.3	2.50341	18.3	2.20401	18.3	1.47021	18.3	3.61912
18.4	3.2584	18.4	2.62317	18.4	2.21494	18.4	1.49172	18.4	3.58716
18.5	3.38491	18.5	2.74408	18.5	2.24567	18.5	1.49689	18.5	3.57648
18.6	3.47641	18.6	2.82483	18.6	2.28458	18.6	1.46634	18.6	3.53595
18.7	3.50327	18.7	2.84277	18.7	2.32956	18.7	1.41295	18.7	3.44643
18.8	3.47592	18.8	2.80681	18.8	2.38859	18.8	1.37453	18.8	3.3308
18.9	3.42766	18.9	2.74945	18.9	2.46374	18.9	1.38819	18.9	3.23285
19	3.38872	19	2.7057	19	2.53906	19	1.46405	19	3.18591
19.1	3.37428	19.1	2.69595	19.1	2.5905	19.1	1.57929	19.1	3.19541
19.2	3.38892	19.2	2.72354	19.2	2.60965	19.2	1.69673	19.2	3.24254
19.3	3.43266	19.3	2.78284	19.3	2.61551	19.3	1.79144	19.3	3.30023
19.4	3.49991	19.4	2.8659	19.4	2.6414	19.4	1.86262	19.4	3.3483
19.5	3.57816	19.5	2.9617	19.5	2.7106	19.5	1.92368	19.5	3.38032
19.6	3.65476	19.6	3.05397	19.6	2.82263	19.6	1.98376	19.6	3.40192
19.7	3.72725	19.7	3.12595	19.7	2.95705	19.7	2.0389	19.7	3.42394
19.8	3.80422	19.8	3.16965	19.8	3.08565	19.8	2.07817	19.8	3.4542
19.9	3.8934	19.9	3.18917	19.9	3.18349	19.9	2.09481	19.9	3.49149
20	3.98843	20	3.19407	20	3.23574	20	2.09085	20	3.52447
20.1	4.06781	20.1	3.19084	20.1	3.23964	20.1	2.07302	20.1	3.53514
20.2	4.10681	20.2	3.18067	20.2	3.19985	20.2	2.04488	20.2	3.50442
20.3	4.09207	20.3	3.16256	20.3	3.12077	20.3	2.00355	20.3	3.41966
20.4	4.03026	20.4	3.13647	20.4	3.00445	20.4	1.94703	20.4	3.28528
20.5	3.94695	20.5	3.10546	20.5	2.85769	20.5	1.88796	20.5	3.13064
20.6	3.87531	20.6	3.07668	20.6	2.69954	20.6	1.85656	20.6	3.00328
20.7	3.83842	20.7	3.05789	20.7	2.55787	20.7	1.8803	20.7	2.9443
20.8	3.83595	20.8	3.04918	20.8	2.45531	20.8	1.95403	20.8	2.96176
20.9	3.84475	20.9	3.03699	20.9	2.39707	20.9	2.03136	20.9	3.02364
21	3.83103	21	2.99857	21	2.37107	21	2.05054	21	3.07702
21.1	3.76453	21.1	2.91527	21.1	2.35798	21.1	1.97337	21.1	3.07828
21.2	3.62934	21.2	2.78414	21.2	2.34069	21.2	1.80495	21.2	3.01282
21.3	3.43138	21.3	2.61944	21.3	2.3065	21.3	1.58352	21.3	2.89448
21.4	3.2001	21.4	2.44519	21.4	2.24674	21.4	1.35606	21.4	2.75223
21.5	2.9788	21.5	2.28656	21.5	2.16177	21.5	1.15946	21.5	2.6173
21.6	2.80523	21.6	2.16349	21.6	2.06868	21.6	1.01406	21.6	2.51674
21.7	2.6949	21.7	2.08504	21.7	1.99962	21.7	0.925248	21.7	2.46956
21.8	2.63935	21.8	2.04491	21.8	1.98614	21.8	0.888119	21.8	2.48033
21.9	2.61872	21.9	2.02459	21.9	2.04123	21.9	0.89275	21.9	2.53291
22	2.61621	22	2.00499	22	2.15337	22	0.928318	22	2.59308
22.1	2.62409	22.1	1.97716	22.1	2.29333	22.1	0.984204	22.1	2.62301
22.2	2.64097	22.2	1.94174	22.2	2.42493	22.2	1.04965	22.2	2.59969
22.3	2.66709	22.3	1.901	22.3	2.51628	22.3	1.11558	22.3	2.52503
22.4	2.7012	22.4	1.85688	22.4	2.55198	22.4	1.17867	22.4	2.42256
22.5	2.7395	22.5	1.8197	22.5	2.54097	22.5	1.24296	22.5	2.32592
22.6	2.77709	22.6	1.81566	22.6	2.51115	22.6	1.3163	22.6	2.26775
22.7	2.81298	22.7	1.87637	22.7	2.49192	22.7	1.40336	22.7	2.27212
22.8	2.85519	22.8	2.01114	22.8	2.49772	22.8	1.49882	22.8	2.34806
22.9	2.91908	22.9	2.18484	22.9	2.52402	22.9	1.58332	22.9	2.48283
23	3.01644	23	2.3265	23	2.55543	23	1.62701	23	2.64086
23.1	3.14258	23.1	2.36897	23.1	2.57729	23.1	1.60351	23.1	2.77506
23.2	3.27321	23.2	2.29159	23.2	2.58408	23.2	1.5088	23.2	2.84821
23.3	3.37691	23.3	2.13437	23.3	2.5829	23.3	1.37188	23.3	2.85205
23.4	3.43599	23.4	1.97467	23.4	2.59222	23.4	1.24748	23.4	2.81161
23.5	3.45858	23.5	1.88372	23.5	2.6342	23.5	1.19196	23.5	2.77138
23.6	3.47056	23.6	1.89179	23.6	2.72067	23.6	1.23348	23.6	2.77049
23.7	3.49497	23.7	1.98127	23.7	2.84022	23.7	1.35427	23.7	2.82169
23.8	3.53658	23.8	2.10736	23.8	2.95812	23.8	1.49913	23.8	2.90651
23.9	3.5815	23.9	2.22782	23.9	3.03206	23.9	1.60709	23.9	2.98714
24	3.60649	24	2.32159	24	3.03388	24	1.64378	24	3.02583
24.1	3.59125	24.1	2.3894	24.1	2.96389	24.1	1.61289	24.1	3.00238
24.2	3.53065	24.2	2.44334	24.2	2.85214	24.2	1.54458	24.2	2.9243
24.3	3.44164	24.3	2.49459	24.3	2.74641	24.3	1.47493	24.3	2.82407
24.4	3.35538	24.4	2.54492	24.4	2.68915	24.4	1.42901	24.4	2.74033
24.5	3.296	24.5	2.58697	24.5	2.69367	24.5	1.41355	24.5	2.69316
24.6	3.26373	24.6	2.61386	24.6	2.73803	24.6	1.42065	24.6	2.6749
24.7	3.2394	24.7	2.62881	24.7	2.78529	24.7	1.43804	24.7	2.66573
24.8	3.20528	24.8	2.64209	24.8	2.81402	24.8	1.45621	24.8	2.65814
24.9	3.16188	24.9	2.65751	24.9	2.83317	24.9	1.4675	24.9	2.66478
25	3.12818	25	2.66606	25	2.87113	25	1.46329	25	2.70238
25.1	3.12902	25.1	2.65618	25.1	2.951	25.1	1.43735	25.1	2.76787
25.2	3.17993	25.2	2.62783	25.2	3.06975	25.2	1.393	25.2	2.82965
25.3	3.27669	25.3	2.59277	25.3	3.19373	25.3	1.34436	25.3	2.84409
25.4	3.39396	25.4	2.56241	25.4	3.27438	25.4	1.30793	25.4	2.78632
25.5	3.4947	25.5	2.53953	25.5	3.27645	25.5	1.29198	25.5	2.66949
25.6	3.54562	25.6	2.52109	25.6	3.19953	25.6	1.29235	25.6	2.53494
25.7	3.52899	25.7	2.50425	25.7	3.07719	25.7	1.29606	25.7	2.42314
25.8	3.44494	25.8	2.48685	25.8	2.95682	25.8	1.28619	25.8	2.35344
25.9	3.30625	25.9	2.46426	25.9	2.87677	25.9	1.24429	25.9	2.32626
26	3.13201	26	2.42942	26	2.85353	26	1.15315	26	2.33426
26.1	2.94454	26.1	2.37843	26.1	2.8804	26.1	1.00513	26.1	2.36532
26.2	2.76746	26.2	2.3165	26.2	2.93449	26.2	0.812393	26.2	2.4001
26.3	2.62119	26.3	2.25711	26.3	2.98842	26.3	0.608057	26.3	2.41754
26.4	2.51718	26.4	2.2128	26.4	3.02188	26.4	0.432246	26.4	2.40817
26.5	2.45766	26.5	2.18566	26.5	3.02761	26.5	0.311553	26.5	2.3802
26.6	2.44186	26.6	2.16741	26.6	3.01002	26.6	0.247628	26.6	2.34918
26.7	2.47059	26.7	2.14903	26.7	2.97983	26.7	0.223275	26.7	2.32193
26.8	2.54244	26.8	2.12882	26.8	2.94985	26.8	0.220506	26.8	2.29106
26.9	2.64649	26.9	2.11034	26.9	2.93326	26.9	0.236078	26.9	2.24382
27	2.76164	27	2.09409	27	2.94017	27	0.282087	27	2.17415
27.1	2.86337	27.1	2.07479	27.1	2.9701	27.1	0.370819	27.1	2.08724
27.2	2.93001	27.2	2.04859	27.2	3.00619	27.2	0.496345	27.2	1.99624
27.3	2.94487	27.3	2.02191	27.3	3.02093	27.3	0.629155	27.3	1.91621
27.4	2.89934	27.4	2.0106	27.4	2.99322	27.4	0.729728	27.4	1.85878
27.5	2.80009	27.5	2.02916	27.5	2.92355	27.5	0.770236	27.5	1.82874
27.6	2.67284	27.6	2.08006	27.6	2.83376	27.6	0.746093	27.6	1.82324
27.7	2.55299	27.7	2.15265	27.7	2.75204	27.7	0.669269	27.7	1.8323
27.8	2.4666	27.8	2.23104	27.8	2.69676	27.8	0.554015	27.8	1.83862
27.9	2.41699	27.9	2.30322	27.9	2.67135	27.9	0.41199	27.9	1.81929
28	2.38778	28	2.36461	28	2.67113	28	0.259227	28	1.75521
28.1	2.35883	28.1	2.41507	28.1	2.69244	28.1	0.120145	28.1	1.64569
28.2	2.32134	28.2	2.45486	28.2	2.73443	28.2	0.0174298	28.2	1.51442
28.3	2.28088	28.3	2.48449	28.3	2.79158	28.3	-0.0433676	28.3	1.39593
28.4	2.24763	28.4	2.50621	28.4	2.84494	28.4	-0.0767817	28.4	1.31173
28.5	2.22382	28.5	2.52153	28.5	2.86294	28.5	-0.104048	28.5	1.25778
28.6	2.20036	28.6	2.52554	28.6	2.8163	28.6	-0.137176	28.6	1.21398
28.7	2.16447	28.7	2.50727	28.7	2.69896	28.7	-0.174627	28.7	1.16489
28.8	2.1097	28.8	2.46113	28.8	2.53845	28.8	-0.208917	28.8	1.11308
28.9	2.03877	28.9	2.40047	28.9	2.38459	28.9	-0.236061	28.9	1.07675
29	1.95977	29	2.35699	29	2.28275	29	-0.25839	29	1.07622
29.1	1.8826	29.1	2.36182	29.1	2.25155	29.1	-0.280028	29.1	1.1193
29.2	1.81967	29.2	2.42258	29.2	2.28085	29.2	-0.299861	29.2	1.19483
29.3	1.78633	29.3	2.51691	29.3	2.3468	29.3	-0.308391	29.3	1.27861
29.4	1.79532	29.4	2.60739	29.4	2.4274	29.4	-0.293268	29.4	1.34758
29.5	1.84708	29.5	2.66299	29.5	2.50608	29.5	-0.252194	29.5	1.39123
29.6	1.92456	29.6	2.66848	29.6	2.56705	29.6	-0.203137	29.6	1.4123
29.7	1.99844	29.7	2.62028	29.7	2.59392	29.7	-0.180403	29.7	1.41788
29.8	2.03853	29.8	2.5222	29.8	2.5758	29.8	-0.216727	29.8	1.40962
29.9	2.02341	29.9	2.38807	29.9	2.5135	29.9	-0.325147	29.9	1.38118
30	1.94417	30	2.24221	30	2.41849	30	-0.493891	30	1.32428
30.1	1.805	30.1	2.10866	30.1	2.30751	30.1	-0.693791	30.1	1.2383
30.2	1.62458	30.2	1.99736	30.2	2.19983	30.2	-0.888995	30.2	1.13621
30.3	1.43692	30.3	1.90291	30.3	2.11668	30.3	-1.04629	30.3	1.04132
30.4	1.28479	30.4	1.81739	30.4	2.07569	30.4	-1.14439	30.4	0.975899
30.5	1.20408	30.5	1.74202	30.5	2.07967	30.5	-1.18072	30.5	0.94903
30.6	1.20768	30.6	1.6854	30.6	2.11044	30.6	-1.1694	30.6	0.952146
30.7	1.28101	30.7	1.65207	30.7	2.13685	30.7	-1.13116	30.7	0.964574
30.8	1.39119	30.8	1.63431	30.8	2.13207	30.8	-1.08495	30.8	0.964977
30.9	1.50201	30.9	1.61612	30.9	2.08697	30.9	-1.04625	30.9	0.943182
31	1.58647	31	1.58755	31	2.01141	31	-1.02585	31	0.907416
31.1	1.63489	31.1	1.55774	31.1	1.92654	31.1	-1.02409	31.1	0.881748
31.2	1.65751	31.2	1.55266	31.2	1.85524	31.2	-1.0271	31.2	0.892189
31.3	1.67795	31.3	1.59423	31.3	1.81435	31.3	-1.01448	31.3	0.949278
31.4	1.71694	31.4	1.67669	31.4	1.8082	31.4	-0.975743	31.4	1.04047
31.5	1.77533	31.5	1.76326	31.5	1.82444	31.5	-0.922778	31.5	1.13822
31.6	1.8306	31.6	1.80845	31.6	1.83671	31.6	-0.887891	31.6	1.21537
31.7	1.85197	31.7	1.7862	31.7	1.81768	31.7	-0.906999	31.7	1.25476
31.8	1.82353	31.8	1.70067	31.8	1.75812	31.8	-0.996586	31.8	1.24876
31.9	1.75773	31.9	1.5771	31.9	1.67746	31.9	-1.13949	31.9	1.19616
32	1.68872	32	1.44686	32	1.61354	32	-1.29258	32	1.10344
32.1	1.65178	32.1	1.33762	32.1	1.59675	32.1	-1.41289	32.1	0.987673
32.2	1.66554	32.2	1.26789	32.2	1.62955	32.2	-1.48042	32.2	0.873883
32.3	1.72863	32.3	1.244	32.3	1.68785	32.3	-1.4981	32.3	0.785098
32.4	1.82657	32.4	1.26037	32.4	1.73966	32.4	-1.47475	32.4	0.731795
32.5	1.937	32.5	1.30296	32.5	1.76407	32.5	-1.41414	32.5	0.708277
32.6	2.0318	32.6	1.354	32.6	1.75929	32.6	-1.32093	32.6	0.698014
32.7	2.08384	32.7	1.39803	32.7	1.74048	32.7	-1.20981	32.7	0.684434
32.8	2.07916	32.8	1.42819	32.8	1.73094	32.8	-1.10244	32.8	0.659856
32.9	2.02221	32.9	1.44652	32.9	1.74882	32.9	-1.0156	32.9	0.625256
33	1.9272	33	1.45573	33	1.79483	33	-0.955886	33	0.581889
33.1	1.80592	33.1	1.45217	33.1	1.8509	33.1	-0.924878	33.1	0.526029
33.2	1.66595	33.2	1.43133	33.2	1.89364	33.2	-0.925199	33.2	0.454165
33.3	1.51672	33.3	1.39981	33.3	1.91124	33.3	-0.959606	33.3	0.370066
33.4	1.37124	33.4	1.37796	33.4	1.90799	33.4	-1.02539	33.4	0.281959
33.5	1.24228	33.5	1.38949	33.5	1.89484	33.5	-1.11023	33.5	0.194957
33.6	1.14219	33.6	1.45048	33.6	1.87977	33.6	-1.19305	33.6	0.113271
33.7	1.08706	33.7	1.56458	33.7	1.8693	33.7	-1.25052	33.7	0.0506389
33.8	1.09417	33.8	1.71975	33.8	1.87517	33.8	-1.26698	33.8	0.0308468
33.9	1.16847	33.9	1.88656	33.9	1.91253	33.9	-1.24257	33.9	0.0712857
34	1.29192	34	2.0272	34	1.98719	34	-1.19376	34	0.165971
34.1	1.43099	34.1	2.11488	34.1	2.0842	34.1	-1.14457	34.1	0.286043
34.2	1.55773	34.2	2.14684	34.2	2.17208	34.2	-1.11317	34.2	0.39594
34.3	1.66447	34.3	2.13831	34.3	2.22185	34.3	-1.1036	34.3	0.470864
34.4	1.75852	34.4	2.10635	34.4	2.22485	34.4	-1.10942	34.4	0.505863
34.5	1.84285	34.5	2.05949	34.5	2.19262	34.5	-1.12593	34.5	0.513861
34.6	1.90099	34.6	1.99686	34.6	2.14015	34.6	-1.15775	34.6	0.512431
34.7	1.90027	34.7	1.91097	34.7	2.07158	34.7	-1.21318	34.7	0.505947
34.8	1.812	34.8	1.79312	34.8	1.98368	34.8	-1.29194	34.8	0.478735
34.9	1.63412	34.9	1.64285	34.9	1.88102	34.9	-1.38124	34.9	0.408911
35	1.39948	35	1.47569	35	1.78326	35	-1.46538	35	0.291383
35.1	1.16357	35.1	1.32002	35.1	1.71593	35.1	-1.5378	35.1	0.147111
35.2	0.978795	35.2	1.20363	35.2	1.69468	35.2	-1.60302	35.2	0.0103223
35.3	0.870017	35.3	1.14112	35.3	1.71827	35.3	-1.66873	35.3	-0.0917533
35.4	0.82495	35.4	1.13139	35.4	1.77448	35.4	-1.73799	35.4	-0.148032
35.5	0.805838	35.5	1.16355	35.5	1.85069	35.5	-1.80769	35.5	-0.159243
35.6	0.775762	35.6	1.22363	35.6	1.93864	35.6	-1.87057	35.6	-0.131912
35.7	0.721665	35.7	1.29725	35.7	2.03074	35.7	-1.91782	35.7	-0.0788118
35.8	0.658203	35.8	1.37031	35.8	2.11518	35.8	-1.94412	35.8	-0.0206241
35.9	0.612801	35.9	1.43176	35.9	2.17902	35.9	-1.95404	35.9	0.0205304
36	0.606606	36	1.47813	36	2.2182	36	-1.96207	36	0.0337812
36.1	0.644248	36.1	1.51413	36.1	2.24209	36.1	-1.98286	36.1	0.0253658
36.2	0.713969	36.2	1.54417	36.2	2.26324	36.2	-2.02182	36.2	0.00985718
36.3	0.794143	36.3	1.56104	36.3	2.28143	36.3	-2.0761	36.3	-0.00470238
36.4	0.86342	36.4	1.54632	36.4	2.28103	36.4	-2.14085	36.4	-0.0225548
36.5	0.909847	36.5	1.48589	36.5	2.2459	36.5	-2.20961	36.5	-0.0530551
36.6	0.931411	36.6	1.38297	36.6	2.17421	36.6	-2.27107	36.6	-0.101172
36.7	0.927764	36.7	1.25252	36.7	2.07788	36.7	-2.31234	36.7	-0.165856
36.8	0.894814	36.8	1.1066	36.8	1.97284	36.8	-2.32833	36.8	-0.244205
36.9	0.831025	36.9	0.953575	36.9	1.87515	36.9	-2.32565	36.9	-0.333149
37	0.747746	37	0.811482	37	1.80376	37	-2.3162	37	-0.426944
37.1	0.669519	37.1	0.711556	37.1	1.77761	37.1	-2.3084	37.1	-0.516216
37.2	0.622615	37.2	0.679713	37.2	1.80364	37.2	-2.30493	37.2	-0.591839
37.3	0.621265	37.3	0.714125	37.3	1.86654	37.3	-2.30698	37.3	-0.650119
37.4	0.658656	37.4	0.783255	37.4	1.93154	37.4	-2.31952	37.4	-0.694342
37.5	0.705437	37.5	0.845921	37.5	1.96024	37.5	-2.35227	37.5	-0.731396
37.6	0.720111	37.6	0.874818	37.6	1.93115	37.6	-2.41479	37.6	-0.765755
37.7	0.672118	37.7	0.866786	37.7	1.85455	37.7	-2.50813	37.7	-0.794931
37.8	0.564352	37.8	0.837377	37.8	1.77065	37.8	-2.61928	37.8	-0.810243
37.9	0.434848	37.9	0.807838	37.9	1.72674	37.9	-2.72234	37.9	-0.803191
38	0.332327	38	0.79362	38	1.74484	38	-2.78671	38	-0.773262
38.1	0.284099	38.1	0.79836	38.1	1.80376	38.1	-2.78923	38.1	-0.73218
38.2	0.281404	38.2	0.812795	38.2	1.85177	38.2	-2.72623	38.2	-0.701684
38.3	0.290229	38.3	0.818062	38.3	1.84131	38.3	-2.61925	38.3	-0.704539
38.4	0.274515	38.4	0.793966	38.4	1.7594	38.4	-2.50843	38.4	-0.75247
38.5	0.214466	38.5	0.730801	38.5	1.63359	38.5	-2.43501	38.5	-0.838663
38.6	0.113873	38.6	0.639343	38.6	1.51293	38.6	-2.42285	38.6	-0.94035
38.7	-0.00138924	38.7	0.550947	38.7	1.43933	38.7	-2.47119	38.7	-1.02953
38.8	-0.093923	38.8	0.501986	38.8	1.4259	38.8	-2.56322	38.8	-1.08581
38.9	-0.135024	38.9	0.507849	38.9	1.45319	38.9	-2.68343	38.9	-1.10666
39	-0.124406	39	0.546116	39	1.48502	39	-2.82872	39	-1.1105
39.1	-0.0919856	39.1	0.56821	39.1	1.49386	39.1	-3.00351	39.1	-1.12895
39.2	-0.0768126	39.2	0.535718	39.2	1.47619	39.2	-3.2036	39.2	-1.18935
39.3	-0.0999144	39.3	0.452772	39.3	1.44681	39.3	-3.4052	39.3	-1.29726
39.4	-0.153019	39.4	0.366775	39.4	1.42124	39.4	-3.57051	39.4	-1.43074
39.5	-0.208857	39.5	0.335727	39.5	1.40495	39.5	-3.6662	39.5	-1.55197
39.6	-0.241036	39.6	0.386798	39.6	1.39515	39.6	-3.68144	39.6	-1.63041
39.7	-0.238972	39.7	0.496922	39.7	1.38513	39.7	-3.63469	39.7	-1.66123
39.8	-0.212123	39.8	0.609076	39.8	1.36441	39.8	-3.56562	39.8	-1.66409
39.9	-0.184725	39.9	0.670295	39.9	1.31921	39.9	-3.51646	39.9	-1.66471
40	-0.183459	40	0.662039	40	1.23963	40	-3.51205	40	-1.67687
40.1	-0.222059	40.1	0.603594	40.1	1.13038	40.1	-3.54903	40.1	-1.69935
40.2	-0.291838	40.2	0.53287	40.2	1.01484	40.2	-3.60102	40.2	-1.72471
40.3	-0.367413	40.3	0.482031	40.3	0.924858	40.3	-3.63806	40.3	-1.74827
40.4	-0.425174	40.4	0.46222	40.4	0.881269	40.4	-3.64913	40.4	-1.771
40.5	-0.458009	40.5	0.464094	40.5	0.88158	40.5	-3.65028	40.5	-1.79611
40.6	-0.472868	40.6	0.474166	40.6	0.906494	40.6	-3.6698	40.6	-1.82112
40.7	-0.476977	40.7	0.495732	40.7	0.938695	40.7	-3.72216	40.7	-1.83159
40.8	-0.469159	40.8	0.554278	40.8	0.976155	40.8	-3.79489	40.8	-1.80552
40.9	-0.441832	40.9	0.677461	40.9	1.03055	40.9	-3.85827	40.9	-1.72903
41	-0.386285	41	0.865467	41	1.1151	41	-3.88528	41	-1.60943
41.1	-0.297134	41.1	1.08	41.1	1.23066	41.1	-3.86502	41.1	-1.47303
41.2	-0.179071	41.2	1.26305	41.2	1.35757	41.2	-3.80644	41.2	-1.3514
41.3	-0.0528258	41.3	1.36934	41.3	1.46082	41.3	-3.73506	41.3	-1.26924
41.4	0.050524	41.4	1.387	41.4	1.50964	41.4	-3.68088	41.4	-1.23855
41.5	0.107861	41.5	1.33548	41.5	1.49927	41.5	-3.65889	41.5	-1.25445
41.6	0.119245	41.6	1.24865	41.6	1.45636	41.6	-3.65601	41.6	-1.29319
41.7	0.105378	41.7	1.15824	41.7	1.42202	41.7	-3.63989	41.7	-1.3207
41.8	0.0899726	41.8	1.08497	41.8	1.42503	41.8	-3.58619	41.8	-1.31364
41.9	0.0821009	41.9	1.03433	41.9	1.46492	41.9	-3.50166	41.9	-1.27815
42	0.0716642	42	0.99553	42	1.51619	42	-3.42212	42	-1.24758
42.1	0.0403998	42.1	0.948631	42.1	1.54966	42.1	-3.38638	42.1	-1.25672
42.2	-0.0215765	42.2	0.880894	42.2	1.5537	42.2	-3.40824	42.2	-1.31286
42.3	-0.108642	42.3	0.798646	42.3	1.53863	42.3	-3.47039	42.3	-1.38954
42.4	-0.207441	42.4	0.719315	42.4	1.52326	42.4	-3.54413	42.4	-1.44922
42.5	-0.309541	42.5	0.649805	42.5	1.51945	42.5	-3.61596	42.5	-1.47392
42.6	-0.414894	42.6	0.576253	42.6	1.52824	42.6	-3.69602	42.6	-1.47614
42.7	-0.523383	42.7	0.479365	42.7	1.54534	42.7	-3.80116	42.7	-1.48232
42.8	-0.625244	42.8	0.359741	42.8	1.56513	42.8	-3.93016	42.8	-1.50749
42.9	-0.703427	42.9	0.244997	42.9	1.57869	42.9	-4.05664	42.9	-1.54576
43	-0.749158	43	0.170022	43	1.57142	43	-4.14721	43	-1.58302
43.1	-0.775667	43.1	0.150012	43.1	1.52808	43.1	-4.1862	43.1	-1.6157
43.2	-0.811224	43.2	0.171586	43.2	1.44528	43.2	-4.18298	43.2	-1.65501
43.3	-0.871213	43.3	0.207386	43.3	1.34129	43.3	-4.15741	43.3	-1.7128
43.4	-0.93461	43.4	0.23747	43.4	1.25125	43.4	-4.12212	43.4	-1.78581
43.5	-0.952693	43.5	0.258071	43.5	1.20787	43.5	-4.07998	43.5	-1.85731
43.6	-0.887683	43.6	0.274189	43.6	1.22256	43.6	-4.03533	43.6	-1.91557
43.7	-0.746256	43.7	0.288979	43.7	1.28216	43.7	-4.00096	43.7	-1.96775
43.8	-0.575535	43.8	0.302851	43.8	1.36151	43.8	-3.99001	43.8	-2.03214
43.9	-0.427214	43.9	0.320032	43.9	1.43936	43.9	-4.00333	43.9	-2.11695
44	-0.326199	44	0.349666	44	1.50579	44	-4.03004	44	-2.20947
44.1	-0.269397	44.1	0.396819	44.1	1.56028	44.1	-4.06196	44.1	-2.28611
44.2	-0.244288	44.2	0.454535	44.2	1.60705	44.2	-4.10253	44.2	-2.3305
44.3	-0.240989	44.3	0.508316	44.3	1.65173	44.3	-4.15705	44.3	-2.34193
44.4	-0.249696	44.4	0.547935	44.4	1.69712	44.4	-4.21659	44.4	-2.33167
44.5	-0.257164	44.5	0.57193	44.5	1.73708	44.5	-4.25856	44.5	-2.31534
44.6	-0.252534	44.6	0.580953	44.6	1.75609	44.6	-4.26649	44.6	-2.30682
44.7	-0.23547	44.7	0.57135	44.7	1.74081	44.7	-4.24568	44.7	-2.31307
44.8	-0.216078	44.8	0.538547	44.8	1.69551	44.8	-4.21509	44.8	-2.33087
44.9	-0.208811	44.9	0.484375	44.9	1.64332	44.9	-4.18619	44.9	-2.35068
45	-0.229264	45	0.415541	45	1.60769	45	-4.15603	45	-2.36872
45.1	-0.293375	45.1	0.332953	45.1	1.59091	45.1	-4.12373	45.1	-2.39704
45.2	-0.410517	45.2	0.227654	45.2	1.57248	45.2	-4.10802	45.2	-2.45827
45.3	-0.571188	45.3	0.0949926	45.3	1.52859	45.3	-4.14072	45.3	-2.56544
45.4	-0.743925	45.4	-0.0454444	45.4	1.4511	45.4	-4.2412	45.4	-2.70609
45.5	-0.891055	45.5	-0.150731	45.5	1.34808	45.5	-4.39988	45.5	-2.84872
45.6	-0.991343	45.6	-0.184263	45.6	1.23111	45.6	-4.58656	45.6	-2.96561
45.7	-1.0472	45.7	-0.148887	45.7	1.10785	45.7	-4.76949	45.7	-3.04737
45.8	-1.0705	45.8	-0.0906016	45.8	0.986558	45.8	-4.92411	45.8	-3.09605
45.9	-1.06537	45.9	-0.0679818	45.9	0.881609	45.9	-5.02928	45.9	-3.11065
46	-1.02874	46	-0.113462	46	0.808999	46	-5.06587	46	-3.08652
46.1	-0.966079	46.1	-0.214788	46.1	0.775662	46.1	-5.02587	46.1	-3.02869
46.2	-0.900445	46.2	-0.32417	46.2	0.774775	46.2	-4.92393	46.2	-2.95928
46.3	-0.861094	46.3	-0.385069	46.3	0.791387	46.3	-4.79786	46.3	-2.90599
46.4	-0.862687	46.4	-0.361391	46.4	0.812252	46.4	-4.6951	46.4	-2.88258
46.5	-0.894986	46.5	-0.253792	46.5	0.833391	46.5	-4.65235	46.5	-2.88091
46.6	-0.928961	46.6	-0.0932977	46.6	0.863182	46.6	-4.67998	46.6	-2.87928
46.7	-0.931459	46.7	0.081325	46.7	0.918747	46.7	-4.7594	46.7	-2.85718
46.8	-0.881421	46.8	0.241647	46.8	1.01412	46.8	-4.85546	46.8	-2.80633
46.9	-0.784195	46.9	0.369752	46.9	1.14634	46.9	-4.93622	46.9	-2.73463
47	-0.675834	47	0.45	47	1.2913	47	-4.98813	47	-2.66227
47.1	-0.608126	47.1	0.470128	47.1	1.4144	47.1	-5.01826	47.1	-2.61081
47.2	-0.619488	47.2	0.432351	47.2	1.48805	47.2	-5.04411	47.2	-2.59112
47.3	-0.713039	47.3	0.35756	47.3	1.50361	47.3	-5.07914	47.3	-2.59809
47.4	-0.858881	47.4	0.272689	47.4	1.47137	47.4	-5.12464	47.4	-2.61594
47.5	-1.0158	47.5	0.193372	47.5	1.41153	47.5	-5.1733	47.5	-2.63065
47.6	-1.1534	47.6	0.121085	47.6	1.34314	47.6	-5.21939	47.6	-2.64068
47.7	-1.26127	47.7	0.0562769	47.7	1.27708	47.7	-5.26522	47.7	-2.65816
47.8	-1.34551	47.8	0.00897618	47.8	1.21467	47.8	-5.31832	47.8	-2.69988
47.9	-1.41873	47.9	-0.00790255	47.9	1.1509	47.9	-5.38311	47.9	-2.77533
48	-1.4891	48	0.00626329	48	1.08228	48	-5.45444	48	-2.87951
48.1	-1.55173	48.1	0.0376659	48.1	1.01803	48.1	-5.5167	48.1	-2.99189
48.2	-1.58672	48.2	0.0739174	48.2	0.986225	48.2	-5.54872	48.2	-3.08127
48.3	-1.56892	48.3	0.117768	48.3	1.0221	48.3	-5.53326	48.3	-3.11913
48.4	-1.48797	48.4	0.179942	48.4	1.13898	48.4	-5.46773	48.4	-3.09891
48.5	-1.3641	48.5	0.260143	48.5	1.30573	48.5	-5.36873	48.5	-3.0459
48.6	-1.24089	48.6	0.341515	48.6	1.45804	48.6	-5.26359	48.6	-3.00235
48.7	-1.15475	48.7	0.405522	48.7	1.53975	48.7	-5.17307	48.7	-2.99532
48.8	-1.10796	48.8	0.44703	48.8	1.53778	48.8	-5.10075	48.8	-3.01623
48.9	-1.07235	48.9	0.471354	48.9	1.48172	48.9	-5.0392	48.9	-3.03172
49	-1.01992	49	0.480599	49	1.41602	49	-4.98474	49	-3.01361
49.1	-0.950713	49.1	0.467894	49.1	1.37353	49.1	-4.94572	49.1	-2.95913
49.2	-0.894735	49.2	0.423183	49.2	1.36564	49.2	-4.93963	49.2	-2.88827
49.3	-0.890864	49.3	0.340475	49.3	1.38377	49.3	-4.98536	49.3	-2.82827
49.4	-0.961061	49.4	0.222068	49.4	1.40512	49.4	-5.0943	49.4	-2.80123
49.5	-1.09565	49.5	0.0834954	49.5	1.40398	49.5	-5.26013	49.5	-2.81958
49.6	-1.256	49.6	-0.0429816	49.6	1.36919	49.6	-5.45246	49.6	-2.88523
49.7	-1.39191	49.7	-0.116243	49.7	1.31685	49.7	-5.62344	49.7	-2.98835
49.8	-1.46404	49.8	-0.106996	49.8	1.28559	49.8	-5.72775	49.8	-3.10659
49.9	-1.45926	49.9	-0.0164464	49.9	1.31374	49.9	-5.74357	49.9	-3.20812
50	-1.39289	50	0.123125	50	1.41329	50	-5.68192	50	-3.26115
50.1	-1.30006	50.1	0.265841	50.1	1.55853	50.1	-5.58089	50.1	-3.24815
50.2	-1.22058	50.2	0.374185	50.2	1.69848	50.2	-5.48878	50.2	-3.17652
50.3	-1.18126	50.3	0.43333	50.3	1.78845	50.3	-5.44202	50.3	-3.0761
50.4	-1.18314	50.4	0.452613	50.4	1.81984	50.4	-5.4481	50.4	-2.98331
50.5	-1.20407	50.5	0.452736	50.5	1.82307	50.5	-5.48484	50.5	-2.92482
50.6	-1.21727	50.6	0.444192	50.6	1.83726	50.6	-5.51922	50.6	-2.9132
50.7	-1.21138	50.7	0.41344	50.7	1.87208	50.7	-5.53395	50.7	-2.953
50.8	-1.19621	50.8	0.331666	50.8	1.89706	50.8	-5.54272	50.8	-3.04614
50.9	-1.19335	50.9	0.17957	50.9	1.86681	50.9	-5.58268	50.9	-3.19131
51	-1.22369	51	-0.0356961	51	1.75812	51	-5.68921	51	-3.3814
51.1	-1.30043	51.1	-0.285185	51.1	1.58785	51.1	-5.87008	51.1	-3.6028
51.2	-1.42598	51.2	-0.533898	51.2	1.40222	51.2	-6.09532	51.2	-3.83543
51.3	-1.58905	51.3	-0.750213	51.3	1.2502	51.3	-6.30798	51.3	-4.05222
51.4	-1.76357	51.4	-0.90655	51.4	1.16014	51.4	-6.44825	51.4	-4.22136
51.5	-1.91403	51.5	-0.98134	51.5	1.13241	51.5	-6.47828	51.5	-4.31438
51.6	-2.00668	51.6	-0.966944	51.6	1.14801	51.6	-6.39648	51.6	-4.31736
51.7	-2.02106	51.7	-0.876484	51.7	1.18404	51.7	-6.23506	51.7	-4.23801
51.8	-1.95727	51.8	-0.74123	51.8	1.22374	51.8	-6.04332	51.8	-4.10437
51.9	-1.8374	51.9	-0.59892	51.9	1.25683	51.9	-5.86714	51.9	-3.95642
52	-1.69931	52	-0.480561	52	1.27522	52	-5.73543	52	-3.83514
52.1	-1.58303	52.1	-0.403169	52.1	1.27208	52.1	-5.65774	52.1	-3.77354
52.2	-1.51657	52.2	-0.370671	52.2	1.24483	52.2	-5.63091	52.2	-3.79222
52.3	-1.51046	52.3	-0.378983	52.3	1.19647	52.3	-5.64971	52.3	-3.89758
52.4	-1.56315	52.4	-0.419029	52.4	1.13234	52.4	-5.71451	52.4	-4.07824
52.5	-1.67004	52.5	-0.476169	52.5	1.0569	52.5	-5.82934	52.5	-4.30171
52.6	-1.82834	52.6	-0.531568	52.6	0.97554	52.6	-5.99141	52.6	-4.52094
52.7	-2.03483	52.7	-0.569981	52.7	0.898839	52.7	-6.18212	52.7	-4.69411
52.8	-2.27664	52.8	-0.588029	52.8	0.843408	52.8	-6.36921	52.8	-4.80347
52.9	-2.5201	52.9	-0.591596	52.9	0.827569	52.9	-6.51868	52.9	-4.85444
53	-2.70905	53	-0.582284	53	0.864989	53	-6.60661	53	-4.85652
53.1	-2.78399	53.1	-0.549073	53.1	0.95777	53.1	-6.62487	53.1	-4.80848
53.2	-2.71703	53.2	-0.478812	53.2	1.08992	53.2	-6.58272	53.2	-4.70518
53.3	-2.5368	53.3	-0.376183	53.3	1.22718	53.3	-6.50605	53.3	-4.55728
53.4	-2.31814	53.4	-0.268809	53.4	1.32996	53.4	-6.43149	53.4	-4.40058
53.5	-2.13999	53.5	-0.187449	53.5	1.37453	53.5	-6.39465	53.5	-4.283
53.6	-2.04398	53.6	-0.139893	53.6	1.3654	53.6	-6.41831	53.6	-4.23932
53.7	-2.02531	53.7	-0.106431	53.7	1.32704	53.7	-6.50612	53.7	-4.27326
53.8	-2.05605	53.8	-0.0633694	53.8	1.28249	53.8	-6.64189	53.8	-4.35876
53.9	-2.11407	53.9	-0.0116559	53.9	1.23793	53.9	-6.7941	53.9	-4.4573
54	-2.1931	54	0.0185116	54	1.18436	54	-6.92593	54	-4.5381
54.1	-2.29297	54.1	-0.00724814	54.1	1.11315	54.1	-7.00797	54.1	-4.58816
54.2	-2.40595	54.2	-0.0956622	54.2	1.03301	54.2	-7.02621	54.2	-4.60906
54.3	-2.51229	54.3	-0.214872	54.3	0.975454	54.3	-6.98205	54.3	-4.60788
54.4	-2.58609	54.4	-0.311828	54.4	0.980802	54.4	-6.88922	54.4	-4.59176
54.5	-2.60631	54.5	-0.343324	54.5	1.07081	54.5	-6.77355	54.5	-4.56944
54.6	-2.56677	54.6	-0.299222	54.6	1.22798	54.6	-6.67303	54.6	-4.55488
54.7	-2.48034	54.7	-0.203984	54.7	1.40053	54.7	-6.62881	54.7	-4.56485
54.8	-2.37589	54.8	-0.0979862	54.8	1.53113	54.8	-6.66651	54.8	-4.60968
54.9	-2.29079	54.9	-0.0152105	54.9	1.58655	54.9	-6.78232	54.9	-4.6865
55	-2.2606	55	0.0252803	55	1.56731	55	-6.94879	55	-4.78426
55.1	-2.30509	55.1	0.0150546	55.1	1.49777	55.1	-7.13514	55.1	-4.89422
55.2	-2.41431	55.2	-0.0445778	55.2	1.41123	55.2	-7.32043	55.2	-5.00989
55.3	-2.54803	55.3	-0.134783	55.3	1.33917	55.3	-7.48898	55.3	-5.11394
55.4	-2.65656	55.4	-0.219307	55.4	1.30181	55.4	-7.6204	55.4	-5.17137
55.5	-2.7103	55.5	-0.265728	55.5	1.29937	55.5	-7.69172	55.5	-5.14703
55.6	-2.71377	55.6	-0.27263	55.6	1.31191	55.6	-7.69135	55.6	-5.03745
55.7	-2.69493	55.7	-0.273811	55.7	1.31258	55.7	-7.62989	55.7	-4.88664
55.8	-2.68367	55.8	-0.312801	55.8	1.2852	55.8	-7.5373	55.8	-4.7678
55.9	-2.69851	55.9	-0.411157	55.9	1.23146	55.9	-7.44962	55.9	-4.74256
56	-2.74553	56	-0.556851	56	1.16379	56	-7.39587	56	-4.82643
56.1	-2.8216	56.1	-0.717049	56.1	1.09329	56.1	-7.3926	56.1	-4.98263
56.2	-2.91717	56.2	-0.860579	56.2	1.02302	56.2	-7.44612	56.2	-5.14815
56.3	-3.01961	56.3	-0.973846	56.3	0.94942	56.3	-7.5563	56.3	-5.27481
56.4	-3.11756	56.4	-1.0623	56.4	0.868807	56.4	-7.71529	56.4	-5.35571
56.5	-3.20284	56.5	-1.13854	56.5	0.784675	56.5	-7.90282	56.5	-5.41679
56.6	-3.26985	56.6	-1.20574	56.6	0.710586	56.6	-8.08624	56.6	-5.48406
56.7	-3.31638	56.7	-1.24919	56.7	0.665051	56.7	-8.2302	56.7	-5.55854
56.8	-3.34675	56.8	-1.24506	56.8	0.660813	56.8	-8.31068	56.8	-5.62047
56.9	-3.3721	56.9	-1.18295	56.9	0.696864	56.9	-8.32362	56.9	-5.65261
57	-3.40372	57	-1.08343	57	0.759721	57	-8.28374	57	-5.65612
57.1	-3.44308	57.1	-0.990423	57.1	0.832333	57.1	-8.21573	57.1	-5.64528
57.2	-3.4768	57.2	-0.938674	57.2	0.90296	57.2	-8.14209	57.2	-5.6309
57.3	-3.48137	57.3	-0.925665	57.3	0.967806	57.3	-8.07279	57.3	-5.61204
57.4	-3.43639	57.4	-0.918176	57.4	1.02726	57.4	-8.00351	57.4	-5.58366
57.5	-3.33906	57.5	-0.887617	57.5	1.08042	57.5	-7.9247	57.5	-5.54991
57.6	-3.20917	57.6	-0.835812	57.6	1.12331	57.6	-7.83512	57.6	-5.52662
57.7	-3.07797	57.7	-0.785741	57.7	1.15274	57.7	-7.74783	57.7	-5.52817
57.8	-2.96846	57.8	-0.753745	57.8	1.17219	57.8	-7.68265	57.8	-5.55113
57.9	-2.88367	57.9	-0.737352	57.9	1.19217	57.9	-7.65125	57.9	-5.57153
58	-2.81194	58	-0.727705	58	1.22233	58	-7.64724	58	-5.56003
58.1	-2.74087	58.1	-0.724979	58.1	1.26245	58.1	-7.64862	58.1	-5.50183
58.2	-2.66618	58.2	-0.737152	58.2	1.30346	58.2	-7.63099	58.2	-5.40526
58.3	-2.59169	58.3	-0.767436	58.3	1.33785	58.3	-7.58455	58.3	-5.29541
58.4	-2.52618	58.4	-0.807444	58.4	1.36724	58.4	-7.5269	58.4	-5.2006
58.5	-2.48003	58.5	-0.841421	58.5	1.3975	58.5	-7.50086	58.5	-5.13996
58.6	-2.46058	58.6	-0.853773	58.6	1.42765	58.6	-7.55144	58.6	-5.11683
58.7	-2.46854	58.7	-0.834816	58.7	1.44482	58.7	-7.69365	58.7	-5.12096
58.8	-2.50108	58.8	-0.787413	58.8	1.43035	58.8	-7.89831	58.8	-5.1392
58.9	-2.55928	58.9	-0.733318	58.9	1.37115	58.9	-8.11056	58.9	-5.16621
59	-2.64891	59	-0.708341	59	1.2686	59	-8.28297	59	-5.20458
59.1	-2.76965	59.1	-0.740128	59.1	1.14121	59.1	-8.39136	59.1	-5.25479
59.2	-2.90338	59.2	-0.822589	59.2	1.01939	59.2	-8.42584	59.2	-5.30737
59.3	-3.01592	59.3	-0.912003	59.3	0.932604	59.3	-8.38039	59.3	-5.34676
59.4	-3.07357	59.4	-0.953698	59.4	0.89385	59.4	-8.26091	59.4	-5.36226
59.5	-3.06208	59.5	-0.920552	59.5	0.892541	59.5	-8.10088	59.5	-5.35457
59.6	-2.99427	59.6	-0.833585	59.6	0.903601	59.6	-7.95884	59.6	-5.33279
59.7	-2.90135	59.7	-0.74879	59.7	0.906573	59.7	-7.89144	59.7	-5.3065
59.8	-2.81461	59.8	-0.719022	59.8	0.897915	59.8	-7.92303	59.8	-5.28089
59.9	-2.75081	59.9	-0.758062	59.9	0.886852	59.9	-8.03513	59.9	-5.25835
60	-2.71124	60	-0.833727	60	0.882316	60	-8.18047	60	-5.24253
60.1	-2.69185	60.1	-0.894497	60.1	0.885425	60.1	-8.3087	60.1	-5.23814
60.2	-2.69144	60.2	-0.905824	60.2	0.893238	60.2	-8.38797	60.2	-5.24562
60.3	-2.70949	60.3	-0.866574	60.3	0.9072	60.3	-8.41325	60.3	-5.25863
60.4	-2.74001	60.4	-0.799881	60.4	0.935628	60.4	-8.40158	60.4	-5.27109
60.5	-2.77512	60.5	-0.736025	60.5	0.985682	60.5	-8.38186	60.5	-5.28893
60.6	-2.81821	60.6	-0.701782	60.6	1.05184	60.6	-8.38421	60.6	-5.3325
60.7	-2.88837	60.7	-0.714702	60.7	1.11411	60.7	-8.42879	60.7	-5.42235
60.8	-3.00267	60.8	-0.778185	60.8	1.15041	60.8	-8.5152	60.8	-5.55941
60.9	-3.15077	60.9	-0.880983	60.9	1.15165	60.9	-8.62039	60.9	-5.71879
61	-3.29077	61	-1.00422	61	1.12399	61	-8.7109	61	-5.8636
61.1	-3.3751	61.1	-1.13097	61.1	1.07757	61.1	-8.76241	61.1	-5.96591
61.2	-3.38338	61.2	-1.25128	61.2	1.01531	61.2	-8.77172	61.2	-6.01772
61.3	-3.33255	61.3	-1.36038	61.3	0.932806	61.3	-8.75405	61.3	-6.02743
61.4	-3.25918	61.4	-1.4525	61.4	0.826949	61.4	-8.73178	61.4	-6.00983
61.5	-3.19501	61.5	-1.51751	61.5	0.702277	61.5	-8.72483	61.5	-5.97913
61.6	-3.15723	61.6	-1.5472	61.6	0.56946	61.6	-8.74616	61.6	-5.94783
61.7	-3.15342	61.7	-1.54743	61.7	0.440699	61.7	-8.79891	61.7	-5.92775
61.8	-3.18586	61.8	-1.54078	61.8	0.329166	61.8	-8.87276	61.8	-5.92849
61.9	-3.24871	61.9	-1.55194	61.9	0.250754	61.9	-8.94581	61.9	-5.95445
62	-3.32796	62	-1.58917	62	0.220151	62	-8.99833	62	-6.00491
62.1	-3.41153	62.1	-1.64125	62.1	0.24023	62.1	-9.03174	62.1	-6.07712
62.2	-3.49846	62.2	-1.69202	62.2	0.294833	62.2	-9.0735	62.2	-6.16703
62.3	-3.59309	62.3	-1.7348	62.3	0.354765	62.3	-9.15696	62.3	-6.26631
62.4	-3.69028	62.4	-1.77139	62.4	0.394856	62.4	-9.2907	62.4	-6.36183
62.5	-3.77259	62.5	-1.80002	62.5	0.409596	62.5	-9.44583	62.5	-6.441
62.6	-3.82579	62.6	-1.80957	62.6	0.414805	62.6	-9.57539	62.6	-6.49815
62.7	-3.85575	62.7	-1.7885	62.7	0.43316	62.7	-9.64932	62.7	-6.53546
62.8	-3.88701	62.8	-1.73654	62.8	0.474594	62.8	-9.67357	62.8	-6.55846
62.9	-3.9434	62.9	-1.66364	62.9	0.527315	62.9	-9.67838	62.9	-6.57074
63	-4.02766	63	-1.57879	63	0.565797	63	-9.6909	63	-6.5708
63.1	-4.11652	63.1	-1.48556	63.1	0.567688	63.1	-9.71773	63.1	-6.55282
63.2	-4.17533	63.2	-1.39011	63.2	0.525871	63.2	-9.74707	63.2	-6.51229
63.3	-4.18255	63.3	-1.30946	63.3	0.448388	63.3	-9.7611	63.3	-6.45585
63.4	-4.14672	63.4	-1.26792	63.4	0.350277	63.4	-9.74775	63.4	-6.40796
63.5	-4.10148	63.5	-1.28433	63.5	0.248257	63.5	-9.70862	63.5	-6.40336
63.6	-4.0797	63.6	-1.36096	63.6	0.164004	63.6	-9.66064	63.6	-6.46295
63.7	-4.08626	63.7	-1.48007	63.7	0.127243	63.7	-9.62804	63.7	-6.57074
63.8	-4.09401	63.8	-1.60916	63.8	0.16401	63.8	-9.62866	63.8	-6.67863
63.9	-4.06938	63.9	-1.71285	63.9	0.27208	63.9	-9.66714	63.9	-6.74372
64	-4.006	64	-1.767	64	0.40809	64	-9.74178	64	-6.76598
64.1	-3.93525	64.1	-1.76806	64.1	0.507062	64.1	-9.85507	64.1	-6.78819
64.2	-3.90442	64.2	-1.73332	64.2	0.522927	64.2	-10.0128	64.2	-6.85676
64.3	-3.94364	64.3	-1.69212	64.3	0.455309	64.3	-10.2102	64.3	-6.98181
64.4	-4.04837	64.4	-1.67117	64.4	0.342291	64.4	-10.421	64.4	-7.13093
64.5	-4.18389	64.5	-1.67987	64.5	0.232671	64.5	-10.6013	64.5	-7.25376
64.6	-4.30197	64.6	-1.70504	64.6	0.163593	64.6	-10.7064	64.6	-7.31027
64.7	-4.36197	64.7	-1.72274	64.7	0.151879	64.7	-10.7113	64.7	-7.28612
64.8	-4.35268	64.8	-1.72124	64.8	0.191142	64.8	-10.6235	64.8	-7.19661
64.9	-4.30305	64.9	-1.71412	64.9	0.253161	64.9	-10.482	64.9	-7.08211
65	-4.26697	65	-1.72733	65	0.301951	65	-10.3403	65	-6.99267
65.1	-4.28752	65.1	-1.77076	65.1	0.317363	65.1	-10.2409	65.1	-6.96513
65.2	-4.36952	65.2	-1.82374	65.2	0.30637	65.2	-10.2008	65.2	-7.00799
65.3	-4.48335	65.3	-1.84984	65.3	0.28803	65.3	-10.2159	65.3	-7.10537
65.4	-4.59116	65.4	-1.82467	65.4	0.26848	65.4	-10.2754	65.4	-7.23385
65.5	-4.66833	65.5	-1.74936	65.5	0.234868	65.5	-10.3697	65.5	-7.37617
65.6	-4.7066	65.6	-1.64177	65.6	0.173706	65.6	-10.4872	65.6	-7.52293
65.7	-4.70642	65.7	-1.51997	65.7	0.0907623	65.7	-10.6076	65.7	-7.66558
65.8	-4.6709	65.8	-1.39412	65.8	0.0113438	65.8	-10.7035	65.8	-7.78975
65.9	-4.60531	65.9	-1.26946	65.9	-0.0353294	65.9	-10.7515	65.9	-7.87634
66	-4.51904	66	-1.15169	66	-0.0294505	66	-10.7448	66	-7.91134
66.1	-4.42533	66.1	-1.04716	66.1	0.0369733	66.1	-10.6978	66.1	-7.89608
66.2	-4.33693	66.2	-0.959561	66.2	0.161884	66.2	-10.6346	66.2	-7.84784
66.3	-4.26075	66.3	-0.890279	66.3	0.331479	66.3	-10.5746	66.3	-7.78985
66.4	-4.19806	66.4	-0.843099	66.4	0.518343	66.4	-10.5254	66.4	-7.74044
66.5	-4.15059	66.5	-0.826146	66.5	0.687854	66.5	-10.4894	66.5	-7.70865
66.6	-4.12443	66.6	-0.84675	66.6	0.812836	66.6	-10.472	66.6	-7.69418
66.7	-4.12548	66.7	-0.903788	66.7	0.88546	66.7	-10.4809	66.7	-7.68867
66.8	-4.15243	66.8	-0.985158	66.8	0.915818	66.8	-10.5184	66.8	-7.68099
66.9	-4.19725	66.9	-1.0735	66.9	0.918282	66.9	-10.5771	66.9	-7.66841
67	-4.25341	67	-1.1567	67	0.897119	67	-10.6441	67	-7.66454
67.1	-4.32209	67.1	-1.23398	67.1	0.843679	67.1	-10.7095	67.1	-7.6925
67.2	-4.40982	67.2	-1.30967	67.2	0.749033	67.2	-10.7677	67.2	-7.76511
67.3	-4.51901	67.3	-1.37919	67.3	0.622653	67.3	-10.8141	67.3	-7.86929
67.4	-4.63887	67.4	-1.42476	67.4	0.498611	67.4	-10.8431	67.4	-7.97007
67.5	-4.74498	67.5	-1.43073	67.5	0.41844	67.5	-10.8549	67.5	-8.03193
67.6	-4.81106	67.6	-1.40454	67.6	0.402338	67.6	-10.8627	67.6	-8.03943
67.7	-4.82524	67.7	-1.37868	67.7	0.434917	67.7	-10.8892	67.7	-8.00124
67.8	-4.79607	67.8	-1.38671	67.8	0.479353	67.8	-10.9511	67.8	-7.93788
67.9	-4.74269	67.9	-1.43439	67.9	0.506544	67.9	-11.0436	67.9	-7.86678
68	-4.67952	68	-1.49298	68	0.513414	68	-11.1417	68	-7.79683
68.1	-4.60996	68.1	-1.522	68.1	0.517662	68.1	-11.2168	68.1	-7.73194
68.2	-4.53195	68.2	-1.50204	68.2	0.537705	68.2	-11.2573	68.2	-7.67503
68.3	-4.44595	68.3	-1.44982	68.3	0.57558	68.3	-11.2735	68.3	-7.62647
68.4	-4.35592	68.4	-1.40236	68.4	0.615046	68.4	-11.2858	68.4	-7.57932
68.5	-4.26321	68.5	-1.38334	68.5	0.635949	68.5	-11.3036	68.5	-7.51727
68.6	-4.16052	68.6	-1.38013	68.6	0.63415	68.6	-11.3129	68.6	-7.41857
68.7	-4.03378	68.7	-1.35224	68.7	0.628932	68.7	-11.2864	68.7	-7.2668
68.8	-3.87276	68.8	-1.26474	68.8	0.647427	68.8	-11.2074	68.8	-7.0644
68.9	-3.68272	68.9	-1.11837	68.9	0.698234	68.9	-11.0891	68.9	-6.84009
69	-3.4864	69	-0.951601	69	0.760886	69	-10.9708	69	-6.64026
69.1	-3.3137	69.1	-0.816393	69.1	0.803119	69.1	-10.895	69.1	-6.50634
69.2	-3.1874	69.2	-0.749929	69.2	0.80835	69.2	-10.883	69.2	-6.45329
69.3	-3.11619	69.3	-0.761789	69.3	0.786278	69.3	-10.9273	69.3	-6.46448
69.4	-3.09727	69.4	-0.838999	69.4	0.759672	69.4	-10.9991	69.4	-6.50421
69.5	-3.12179	69.5	-0.959647	69.5	0.744153	69.5	-11.0615	69.5	-6.53612
69.6	-3.17617	69.6	-1.10351	69.6	0.740203	69.6	-11.0804	69.6	-6.53486
69.7	-3.23939	69.7	-1.25222	69.7	0.741199	69.7	-11.035	69.7	-6.4866
69.8	-3.28358	69.8	-1.38208	69.8	0.746401	69.8	-10.9273	69.8	-6.3841
69.9	-3.28317	69.9	-1.46289	69.9	0.765009	69.9	-10.7861	69.9	-6.22683
70	-3.22906	70	-1.47151	70	0.806771	70	-10.6601	70	-6.02832
70.1	-3.13491	70.1	-1.41019	70.1	0.868209	70.1	-10.5998	70.1	-5.82095
70.2	-3.02739	70.2	-1.31032	70.2	0.929109	70.2	-10.6373	70.2	-5.64696
70.3	-2.92763	70.3	-1.2153	70.3	0.964647	70.3	-10.7706	70.3	-5.5393
70.4	-2.84116	70.4	-1.15637	70.4	0.963376	70.4	-10.9638	70.4	-5.50844
70.5	-2.76459	70.5	-1.14005	70.5	0.936234	70.5	-11.1615	70.5	-5.54401
70.6	-2.69857	70.6	-1.15317	70.6	0.91037	70.6	-11.3134	70.6	-5.62475
70.7	-2.65116	70.7	-1.17687	70.7	0.912899	70.7	-11.3933	70.7	-5.72575
70.8	-2.628	70.8	-1.1973	70.8	0.954445	70.8	-11.4036	70.8	-5.8207
70.9	-2.62162	70.9	-1.20837	70.9	1.02155	70.9	-11.3659	70.9	-5.88434
71	-2.61219	71	-1.20915	71	1.08354	71	-11.3074	71	-5.89835
71.1	-2.57883	71.1	-1.19926	71.1	1.11176	71.1	-11.2514	71.1	-5.85794
71.2	-2.51018	71.2	-1.17385	71.2	1.09884	71.2	-11.211	71.2	-5.77347
71.3	-2.4069	71.3	-1.12209	71.3	1.06332	71.3	-11.1865	71.3	-5.66414
71.4	-2.27898	71.4	-1.03405	71.4	1.03544	71.4	-11.1704	71.4	-5.54879
71.5	-2.14402	71.5	-0.913834	71.5	1.03553	71.5	-11.1576	71.5	-5.44257
71.6	-2.02574	71.6	-0.786217	71.6	1.0619	71.6	-11.1519	71.6	-5.36035
71.7	-1.94796	71.7	-0.687107	71.7	1.0958	71.7	-11.1597	71.7	-5.31767
71.8	-1.92339	71.8	-0.642572	71.8	1.11621	71.8	-11.1747	71.8	-5.3229
71.9	-1.94538	71.9	-0.652616	71.9	1.11072	71.9	-11.1726	71.9	-5.3681
72	-1.99092	72	-0.691511	72	1.07609	72	-11.1301	72	-5.43078
72.1	-2.034	72.1	-0.723686	72.1	1.01372	72.1	-11.0543	72.1	-5.48714
72.2	-2.05843	72.2	-0.724524	72.2	0.928469	72.2	-10.9921	72.2	-5.52498
72.3	-2.06087	72.3	-0.693397	72.3	0.831368	72.3	-11.0021	72.3	-5.54641
72.4	-2.04504	72.4	-0.651296	72.4	0.739566	72.4	-11.1105	72.4	-5.56198
72.5	-2.01536	72.5	-0.625697	72.5	0.67002	72.5	-11.2916	72.5	-5.58333
72.6	-1.97624	72.6	-0.63453	72.6	0.631128	72.6	-11.4892	72.6	-5.61907
72.7	-1.93728	72.7	-0.68034	72.7	0.619151	72.7	-11.654	72.7	-5.6743
72.8	-1.91743	72.8	-0.755065	72.8	0.622283	72.8	-11.7651	72.8	-5.75083
72.9	-1.9385	72.9	-0.846194	72.9	0.630283	72.9	-11.8249	72.9	-5.84434
73	-2.00707	73	-0.937001	73	0.644031	73	-11.8409	73	-5.93925
73.1	-2.10016	73.1	-1.00464	73.1	0.677591	73.1	-11.8148	73.1	-6.00906
73.2	-2.173	73.2	-1.02619	73.2	0.749147	73.2	-11.7465	73.2	-6.02789
73.3	-2.18536	73.3	-0.99407	73.3	0.866402	73.3	-11.6455	73.3	-5.98537
73.4	-2.12298	73.4	-0.927502	73.4	1.01816	73.4	-11.5383	73.4	-5.88981
73.5	-1.99817	73.5	-0.86521	73.5	1.1788	73.5	-11.4594	73.5	-5.75721
73.6	-1.83846	73.6	-0.842366	73.6	1.32084	73.6	-11.4357	73.6	-5.60069
73.7	-1.67834	73.7	-0.870232	73.7	1.42503	73.7	-11.4757	73.7	-5.43123
73.8	-1.55334	73.8	-0.93264	73.8	1.48224	73.8	-11.5716	73.8	-5.26331
73.9	-1.48686	73.9	-0.997655	73.9	1.49085	73.9	-11.7036	73.9	-5.1132
74	-1.47405	74	-1.03493	74	1.45638	74	-11.8424	74	-4.99067
74.1	-1.48114	74.1	-1.03138	74.1	1.39333	74.1	-11.9518	74.1	-4.89507
74.2	-1.46865	74.2	-0.999179	74.2	1.3224	74.2	-12.0014	74.2	-4.81998
74.3	-1.42073	74.3	-0.968969	74.3	1.26062	74.3	-11.9848	74.3	-4.76034
74.4	-1.35328	74.4	-0.967848	74.4	1.2132	74.4	-11.9282	74.4	-4.71478
74.5	-1.29425	74.5	-0.996756	74.5	1.17635	74.5	-11.8753	74.5	-4.68355
74.6	-1.25796	74.6	-1.02904	74.6	1.14603	74.6	-11.8623	74.6	-4.66759
74.7	-1.2384	74.7	-1.03531	74.7	1.11987	74.7	-11.9019	74.7	-4.67078
74.8	-1.22156	74.8	-1.01165	74.8	1.09219	74.8	-11.9865	74.8	-4.69926
74.9	-1.19798	74.9	-0.982547	74.9	1.05512	74.9	-12.0973	74.9	-4.75271
75	-1.16319	75	-0.975645	75	1.01013	75	-12.2099	75	-4.81444
75.1	-1.11233	75.1	-0.995255	75.1	0.975117	75.1	-12.2977	75.1	-4.8552
75.2	-1.03908	75.2	-1.01946	75.2	0.97381	75.2	-12.3385	75.2	-4.85287
75.3	-0.940078	75.3	-1.01991	75.3	1.01618	75.3	-12.3211	75.3	-4.81018
75.4	-0.820222	75.4	-0.984218	75.4	1.09032	75.4	-12.2493	75.4	-4.75235
75.5	-0.696029	75.5	-0.924328	75.5	1.17145	75.5	-12.1442	75.5	-4.70901
75.6	-0.595516	75.6	-0.868974	75.6	1.23477	75.6	-12.0452	75.6	-4.7004
75.7	-0.550887	75.7	-0.84816	75.7	1.26087	75.7	-12.0015	75.7	-4.7373
75.8	-0.583701	75.8	-0.879884	75.8	1.23753	75.8	-12.0482	75.8	-4.82498
75.9	-0.691292	75.9	-0.965176	75.9	1.16468	75.9	-12.181	75.9	-4.96046
76	-0.846112	76	-1.09102	76	1.05855	76	-12.3523	76	-5.12728
76.1	-1.00946	76.1	-1.23665	76.1	0.945089	76.1	-12.4971	76.1	-5.29883
76.2	-1.14844	76.2	-1.37945	76.2	0.843006	76.2	-12.572	76.2	-5.45126
76.3	-1.24476	76.3	-1.49965	76.3	0.750855	76.3	-12.5779	76.3	-5.5747
76.4	-1.29433	76.4	-1.5838	76.4	0.652305	76.4	-12.5524	76.4	-5.67337
76.5	-1.30454	76.5	-1.62637	76.5	0.537591	76.5	-12.5396	76.5	-5.75694
76.6	-1.29303	76.6	-1.62892	76.6	0.421429	76.6	-12.5631	76.6	-5.83335
76.7	-1.28535	76.7	-1.59754	76.7	0.338057	76.7	-12.619	76.7	-5.909
76.8	-1.30745	76.8	-1.54106	76.8	0.315426	76.8	-12.6864	76.8	-5.9911
76.9	-1.37451	76.9	-1.47139	76.9	0.352087	76.9	-12.7436	76.9	-6.08459
77	-1.48404	77	-1.40412	77	0.418132	77	-12.7786	77	-6.18528
77.1	-1.62044	77.1	-1.35541	77.1	0.477628	77.1	-12.7932	77.1	-6.27895
77.2	-1.76811	77.2	-1.33536	77.2	0.510686	77.2	-12.8029	77.2	-6.3515
77.3	-1.92057	77.3	-1.34301	77.3	0.517528	77.3	-12.8307	77.3	-6.40261
77.4	-2.07785	77.4	-1.36904	77.4	0.506586	77.4	-12.8944	77.4	-6.44985
77.5	-2.23667	77.5	-1.40341	77.5	0.482423	77.5	-12.9937	77.5	-6.5175
77.6	-2.38464	77.6	-1.43869	77.6	0.445583	77.6	-13.1066	77.6	-6.61695
77.7	-2.50415	77.7	-1.46501	77.7	0.401209	77.7	-13.1994	77.7	-6.73427
77.8	-2.58393	77.8	-1.46603	77.8	0.363313	77.8	-13.243	77.8	-6.83726
77.9	-2.62942	77.9	-1.4262	77.9	0.348039	77.9	-13.2266	77.9	-6.89834
78	-2.66181	78	-1.34358	78	0.36368	78	-13.1594	78	-6.91319
78.1	-2.70253	78.1	-1.23229	78.1	0.408516	78.1	-13.062	78.1	-6.89868
78.2	-2.75471	78.2	-1.11081	78.2	0.476731	78.2	-12.9556	78.2	-6.87474
78.3	-2.79925	78.3	-0.990248	78.3	0.564075	78.3	-12.8577	78.3	-6.84896
78.4	-2.81153	78.4	-0.875101	78.4	0.668073	78.4	-12.7833	78.4	-6.8161
78.5	-2.7855	78.5	-0.772641	78.5	0.783974	78.5	-12.7466	78.5	-6.76887
78.6	-2.74418	78.6	-0.698629	78.6	0.899809	78.6	-12.7575	78.6	-6.70899
78.7	-2.72574	78.7	-0.671684	78.7	0.995065	78.7	-12.8154	78.7	-6.64997
78.8	-2.75514	78.8	-0.698398	78.8	1.04815	78.8	-12.9067	78.8	-6.60914
78.9	-2.82412	78.9	-0.760048	78.9	1.05137	78.9	-13.0074	78.9	-6.5944
79	-2.89652	79	-0.814624	79	1.02138	79	-13.0907	79	-6.59624
79.1	-2.9337	79.1	-0.817782	79.1	0.993157	79.1	-13.138	79.1	-6.59269
79.2	-2.91887	79.2	-0.748404	79.2	0.999855	79.2	-13.1486	79.2	-6.56479
79.3	-2.86329	79.3	-0.618654	79.3	1.05369	79.3	-13.1423	79.3	-6.51202
79.4	-2.79548	79.4	-0.463201	79.4	1.1405	79.4	-13.1515	79.4	-6.45672
79.5	-2.74543	79.5	-0.320997	79.5	1.229	79.5	-13.2035	79.5	-6.43332
79.6	-2.73512	79.6	-0.224947	79.6	1.28752	79.6	-13.3043	79.6	-6.46893
79.7	-2.77874	79.7	-0.201132	79.7	1.29809	79.7	-13.4349	79.7	-6.57084
79.8	-2.88793	79.8	-0.267733	79.8	1.25948	79.8	-13.565	79.8	-6.72997
79.9	-3.0713	79.9	-0.426928	79.9	1.1793	79.9	-13.6729	79.9	-6.93224
80	-3.32251	80	-0.655846	80	1.06517	80	-13.7549	80	-7.16281
80.1	-3.60807	80.1	-0.909799	80.1	0.924087	80.1	-13.8168	80.1	-7.4025
80.2	-3.87337	80.2	-1.14193	80.2	0.766836	80.2	-13.8592	80.2	-7.62902
80.3	-4.06835	80.3	-1.32577	80.3	0.608832	80.3	-13.8745	80.3	-7.82649
80.4	-4.17076	80.4	-1.46086	80.4	0.466409	80.4	-13.857	80.4	-7.99097
80.5	-4.1876	80.5	-1.55705	80.5	0.355511	80.5	-13.8102	80.5	-8.12346
80.6	-4.13946	80.6	-1.61441	80.6	0.294174	80.6	-13.7444	80.6	-8.22031
80.7	-4.04748	80.7	-1.61956	80.7	0.300412	80.7	-13.6691	80.7	-8.27504
80.8	-3.93204	80.8	-1.56131	80.8	0.380357	80.8	-13.5919	80.8	-8.28986
80.9	-3.81609	80.9	-1.4487	80.9	0.516347	80.9	-13.5211	80.9	-8.28158
81	-3.72207	81	-1.31268	81	0.670457	81	-13.4656	81	-8.27387
81.1	-3.66253	81.1	-1.18921	81.1	0.804559	81.1	-13.4293	81.1	-8.28402
81.2	-3.63436	81.2	-1.09873	81.2	0.89961	81.2	-13.4078	81.2	-8.31621
81.3	-3.624	81.3	-1.04001	81.3	0.957586	81.3	-13.3927	81.3	-8.36329
81.4	-3.61848	81.4	-1.00236	81.4	0.988171	81.4	-13.3794	81.4	-8.41057
81.5	-3.61117	81.5	-0.982643	81.5	0.996394	81.5	-13.3696	81.5	-8.43968
81.6	-3.59923	81.6	-0.989029	81.6	0.982563	81.6	-13.3679	81.6	-8.43592
81.7	-3.57977	81.7	-1.0268	81.7	0.950917	81.7	-13.3754	81.7	-8.39735
81.8	-3.55126	81.8	-1.08043	81.8	0.914917	81.8	-13.387	81.8	-8.33686
81.9	-3.51883	81.9	-1.11191	81.9	0.891852	81.9	-13.3954	81.9	-8.27379
82	-3.49623	82	-1.08127	82	0.891229	82	-13.3969	82	-8.22298
82.1	-3.49985	82.1	-0.974446	82.1	0.908739	82.1	-13.3915	82.1	-8.19009
82.2	-3.53814	82.2	-0.815897	82.2	0.932475	82.2	-13.3758	82.2	-8.17277
82.3	-3.60582	82.3	-0.655646	82.3	0.955221	82.3	-13.3367	82.3	-8.16328
82.4	-3.68787	82.4	-0.540812	82.4	0.980131	82.4	-13.2561	82.4	-8.15161
82.5	-3.76782	82.5	-0.491419	82.5	1.01485	82.5	-13.1278	82.5	-8.13009
82.6	-3.83241	82.6	-0.495139	82.6	1.06143	82.6	-12.9722	82.6	-8.09751
82.7	-3.87385	82.7	-0.522787	82.7	1.11193	82.7	-12.835	82.7	-8.06069
82.8	-3.89517	82.8	-0.553473	82.8	1.15131	82.8	-12.7649	82.8	-8.0341
82.9	-3.91417	82.9	-0.591268	82.9	1.16282	82.9	-12.7878	82.9	-8.03734
83	-3.95541	83	-0.660765	83	1.13202	83	-12.8949	83	-8.08829
83.1	-4.03173	83.1	-0.785511	83.1	1.05064	83.1	-13.0534	83.1	-8.19279
83.2	-4.13348	83.2	-0.966556	83.2	0.921555	83.2	-13.2261	83.2	-8.33738
83.3	-4.23732	83.3	-1.17629	83.3	0.762488	83.3	-13.3872	83.3	-8.49242
83.4	-4.32423	83.4	-1.37	83.4	0.603055	83.4	-13.5248	83.4	-8.6254
83.5	-4.38696	83.5	-1.50731	83.5	0.473533	83.5	-13.6349	83.5	-8.71721
83.6	-4.42414	83.6	-1.57295	83.6	0.390511	83.6	-13.7142	83.6	-8.77161
83.7	-4.43501	83.7	-1.58669	83.7	0.349056	83.7	-13.7598	83.7	-8.81089
83.8	-4.42365	83.8	-1.5931	83.8	0.328823	83.8	-13.7748	83.8	-8.85737
83.9	-4.40248	83.9	-1.63085	83.9	0.312445	83.9	-13.7677	83.9	-8.91114
84	-4.38294	84	-1.69963	84	0.302401	84	-13.7425	84	-8.94258
84.1	-4.36104	84.1	-1.75358	84.1	0.319089	84.1	-13.69	84.1	-8.9105
84.2	-4.31794	84.2	-1.73301	84.2	0.378393	84.2	-13.5931	84.2	-8.79492
84.3	-4.23982	84.3	-1.61202	84.3	0.470021	84.3	-13.4443	84.3	-8.61763
84.4	-4.13716	84.4	-1.42405	84.4	0.560404	84.4	-13.2591	84.4	-8.433
84.5	-4.04157	84.5	-1.24599	84.5	0.618851	84.5	-13.0755	84.5	-8.29749
84.6	-3.98232	84.6	-1.15456	84.6	0.640854	84.6	-12.9402	84.6	-8.24228
84.7	-3.9649	84.7	-1.1859	84.7	0.646114	84.7	-12.8913	84.7	-8.26529
84.8	-3.9708	84.8	-1.32246	84.8	0.655179	84.8	-12.943	84.8	-8.34108
84.9	-3.97711	84.9	-1.50953	84.9	0.668884	84.9	-13.0803	84.9	-8.43726
85	-3.97646	85	-1.68556	85	0.670225	85	-13.2652	85	-8.52839
85.1	-3.98032	85.1	-1.80723	85.1	0.644814	85.1	-13.4518	85.1	-8.60378
85.2	-4.00641	85.2	-1.86116	85.2	0.597383	85.2	-13.6029	85.2	-8.66852
85.3	-4.06412	85.3	-1.86272	85.3	0.547482	85.3	-13.7006	85.3	-8.73734
85.4	-4.14917	85.4	-1.84365	85.4	0.511426	85.4	-13.7458	85.4	-8.82237
85.5	-4.2476	85.5	-1.83189	85.5	0.491371	85.5	-13.75	85.5	-8.92045
85.6	-4.34331	85.6	-1.83389	85.6	0.480638	85.6	-13.7245	85.6	-9.00936
85.7	-4.42407	85.7	-1.83215	85.7	0.474531	85.7	-13.6779	85.7	-9.05961
85.8	-4.48388	85.8	-1.79998	85.8	0.473491	85.8	-13.6199	85.8	-9.056
85.9	-4.52207	85.9	-1.72202	85.9	0.478877	85.9	-13.5666	85.9	-9.01252
86	-4.5416	86	-1.60557	86	0.489616	86	-13.5377	86	-8.96552
86.1	-4.54785	86.1	-1.47702	86.1	0.502632	86.1	-13.5466	86.1	-8.94755
86.2	-4.54779	86.2	-1.3687	86.2	0.513807	86.2	-13.5919	86.2	-8.96339
86.3	-4.54833	86.3	-1.30514	86.3	0.51847	86.3	-13.6588	86.3	-8.99078
86.4	-4.55428	86.4	-1.29384	86.4	0.514226	86.4	-13.7283	86.4	-9.00479
86.5	-4.56613	86.5	-1.32204	86.5	0.505598	86.5	-13.7853	86.5	-9.00004
86.6	-4.57853	86.6	-1.36141	86.6	0.503938	86.6	-13.8225	86.6	-8.98968
86.7	-4.58229	86.7	-1.3822	86.7	0.518011	86.7	-13.8406	86.7	-8.98738
86.8	-4.57353	86.8	-1.37133	86.8	0.541737	86.8	-13.8486	86.8	-8.99609
86.9	-4.56475	86.9	-1.33976	86.9	0.552906	86.9	-13.8608	86.9	-9.01283
87	-4.58379	87	-1.31023	87	0.528495	87	-13.8885	87	-9.03766
87.1	-4.6541	87.1	-1.29585	87.1	0.463817	87.1	-13.9323	87.1	-9.07408
87.2	-4.77298	87.2	-1.29264	87.2	0.375846	87.2	-13.9836	87.2	-9.12327
87.3	-4.9113	87.3	-1.29414	87.3	0.287436	87.3	-14.0344	87.3	-9.18089
87.4	-5.03535	87.4	-1.30827	87.4	0.210793	87.4	-14.0819	87.4	-9.23742
87.5	-5.12701	87.5	-1.35268	87.5	0.147443	87.5	-14.1219	87.5	-9.27854
87.6	-5.18396	87.6	-1.43242	87.6	0.0994301	87.6	-14.1413	87.6	-9.28784
87.7	-5.20734	87.7	-1.52745	87.7	0.0726689	87.7	-14.1225	87.7	-9.25582
87.8	-5.19578	87.8	-1.60726	87.8	0.0661915	87.8	-14.0613	87.8	-9.19132
87.9	-5.15142	87.9	-1.65842	87.9	0.0626172	87.9	-13.9804	87.9	-9.12231
88	-5.08713	88	-1.69546	88	0.0370155	88	-13.9214	88	-9.07982
88.1	-5.02362	88.1	-1.74359	88.1	-0.0201818	88.1	-13.9158	88.1	-9.07544
88.2	-4.97877	88.2	-1.81199	88.2	-0.0901302	88.2	-13.961	88.2	-9.09423
88.3	-4.95989	88.3	-1.88578	88.3	-0.138702	88.3	-14.025	88.3	-9.11188
88.4	-4.9633	88.4	-1.94174	88.4	-0.143818	88.4	-14.0771	88.4	-9.11896
88.5	-4.97688	88.5	-1.96789	88.5	-0.109724	88.5	-14.1102	88.5	-9.12661
88.6	-4.98353	88.6	-1.96816	88.6	-0.0573287	88.6	-14.1368	88.6	-9.14998
88.7	-4.96926	88.7	-1.95363	88.7	-0.00542672	88.7	-14.1679	88.7	-9.19055
88.8	-4.93365	88.8	-1.93219	88.8	0.0385612	88.8	-14.1992	88.8	-9.23485
88.9	-4.89113	88.9	-1.90155	88.9	0.0756071	88.9	-14.215	88.9	-9.26575
89	-4.85839	89	-1.84735	89	0.107818	89	-14.2003	89	-9.27373
89.1	-4.83972	89.1	-1.74997	89.1	0.13295	89.1	-14.151	89.1	-9.26159
89.2	-4.82454	89.2	-1.59859	89.2	0.143909	89.2	-14.0751	89.2	-9.23999
89.3	-4.79653	89.3	-1.40097	89.3	0.135595	89.3	-13.9829	89.3	-9.21423
89.4	-4.74347	89.4	-1.18092	89.4	0.115175	89.4	-13.8756	89.4	-9.17412
89.5	-4.66242	89.5	-0.96947	89.5	0.104241	89.5	-13.747	89.5	-9.10319
89.6	-4.56273	89.6	-0.800139	89.6	0.125835	89.6	-13.6005	89.6	-9.00264
89.7	-4.46596	89.7	-0.7073	89.7	0.185577	89.7	-13.4627	89.7	-8.9031
89.8	-4.39772	89.8	-0.717615	89.8	0.265349	89.8	-13.3734	89.8	-8.84711
89.9	-4.37273	89.9	-0.832196	89.9	0.336694	89.9	-13.356	89.9	-8.85785
90	-4.38589	90	-1.01413	90	0.380245	90	-13.3939	90	-8.92384
90.1	-4.42031	90.1	-1.2002	90.1	0.391527	90.1	-13.4408	90.1	-9.01091
90.2	-4.46582	90.2	-1.33602	90.2	0.370925	90.2	-13.4563	90.2	-9.08726
90.3	-4.52828	90.3	-1.40838	90.3	0.315379	90.3	-13.4343	90.3	-9.14052
90.4	-4.61926	90.4	-1.44753	90.4	0.225862	90.4	-13.3999	90.4	-9.17713
90.5	-4.7372	90.5	-1.49905	90.5	0.121551	90.5	-13.3851	90.5	-9.20911
90.6	-4.85948	90.6	-1.59026	90.6	0.0392492	90.6	-13.4095	90.6	-9.24096
90.7	-4.95258	90.7	-1.71579	90.7	0.0118955	90.7	-13.4789	90.7	-9.26678
90.8	-4.991	90.8	-1.84757	90.8	0.0444799	90.8	-13.5935	90.8	-9.27838
90.9	-4.97122	90.9	-1.95726	90.9	0.110082	90.9	-13.7508	90.9	-9.27538
91	-4.91365	91	-2.03475	91	0.169262	91	-13.9388	91	-9.26704
91.1	-4.85355	91.1	-2.09217	91.1	0.195162	91.1	-14.1294	91.1	-9.26476
91.2	-4.82724	91.2	-2.15296	91.2	0.184374	91.2	-14.2837	91.2	-9.27435
91.3	-4.86006	91.3	-2.23406	91.3	0.148998	91.3	-14.3705	91.3	-9.29624
91.4	-4.95992	91.4	-2.33345	91.4	0.10211	91.4	-14.3822	91.4	-9.32966
91.5	-5.11673	91.5	-2.43211	91.5	0.0510419	91.5	-14.3343	91.5	-9.37204
91.6	-5.30697	91.6	-2.51009	91.6	-0.000326654	91.6	-14.2529	91.6	-9.416
91.7	-5.50232	91.7	-2.56376	91.7	-0.0498427	91.7	-14.1619	91.7	-9.45314
91.8	-5.67815	91.8	-2.60773	91.8	-0.0994371	91.8	-14.0785	91.8	-9.48199
91.9	-5.81676	91.9	-2.65767	91.9	-0.153152	91.9	-14.0126	91.9	-9.5056
92	-5.90658	92	-2.71034	92	-0.206712	92	-13.9638	92	-9.51781
92.1	-5.94295	92.1	-2.74219	92.1	-0.24107	92.1	-13.9211	92.1	-9.49832
92.2	-5.93098	92.2	-2.72841	92.2	-0.233228	92.2	-13.8693	92.2	-9.42925
92.3	-5.88389	92.3	-2.66215	92.3	-0.17605	92.3	-13.7979	92.3	-9.31554
92.4	-5.81443	92.4	-2.5544	92.4	-0.0848617	92.4	-13.7021	92.4	-9.18438
92.5	-5.72821	92.5	-2.41974	92.5	0.0160595	92.5	-13.5808	92.5	-9.06624
92.6	-5.62723	92.6	-2.26806	92.6	0.110612	92.6	-13.4376	92.6	-8.97959
92.7	-5.51808	92.7	-2.11161	92.7	0.194899	92.7	-13.2887	92.7	-8.9288
92.8	-5.41334	92.8	-1.97393	92.8	0.269392	92.8	-13.1618	92.8	-8.90729
92.9	-5.32585	92.9	-1.88509	92.9	0.33053	92.9	-13.0834	92.9	-8.9021
93	-5.26615	93	-1.86545	93	0.368116	93	-13.0674	93	-8.90508
93.1	-5.2467	93.1	-1.91448	93.1	0.367787	93.1	-13.1155	93.1	-8.92562
93.2	-5.28334	93.2	-2.01456	93.2	0.316083	93.2	-13.2269	93.2	-8.98892
93.3	-5.38461	93.3	-2.14315	93.3	0.206868	93.3	-13.3985	93.3	-9.11425
93.4	-5.53541	93.4	-2.27988	93.4	0.0485286	93.4	-13.6127	93.4	-9.29077
93.5	-5.69174	93.5	-2.40344	93.5	-0.131342	93.5	-13.827	93.5	-9.47437
93.6	-5.79687	93.6	-2.48697	93.6	-0.291264	93.6	-13.982	93.6	-9.61044
93.7	-5.81045	93.7	-2.50328	93.7	-0.394506	93.7	-14.0299	93.7	-9.66459
93.8	-5.72881	93.8	-2.43894	93.8	-0.429623	93.8	-13.9618	93.8	-9.63701
93.9	-5.58007	93.9	-2.30417	93.9	-0.414124	93.9	-13.8115	93.9	-9.55299
94	-5.4002	94	-2.12783	94	-0.377575	94	-13.6314	94	-9.44322
94.1	-5.21392	94.1	-1.94244	94.1	-0.341453	94.1	-13.4633	94.1	-9.3314
94.2	-5.0355	94.2	-1.77197	94.2	-0.312966	94.2	-13.324	94.2	-9.23184
94.3	-4.8798	94.3	-1.63009	94.3	-0.291485	94.3	-13.2095	94.3	-9.14994
94.4	-4.76375	94.4	-1.52442	94.4	-0.275038	94.4	-13.1055	94.4	-9.08273
94.5	-4.69452	94.5	-1.45786	94.5	-0.260462	94.5	-12.9947	94.5	-9.02259
94.6	-4.65994	94.6	-1.42476	94.6	-0.241279	94.6	-12.8636	94.6	-8.96311
94.7	-4.63548	94.7	-1.41006	94.7	-0.210293	94.7	-12.7099	94.7	-8.90182
94.8	-4.60359	94.8	-1.39887	94.8	-0.168331	94.8	-12.549	94.8	-8.83938
94.9	-4.56853	94.9	-1.39079	94.9	-0.13147	94.9	-12.4157	94.9	-8.7798
95	-4.55408	95	-1.40232	95	-0.126344	95	-12.3526	95	-8.7326
95.1	-4.58706	95.1	-1.45143	95.1	-0.17365	95.1	-12.3914	95.1	-8.71299
95.2	-4.6794	95.2	-1.53819	95.2	-0.27387	95.2	-12.5342	95.2	-8.73657
95.3	-4.81952	95.3	-1.6407	95.3	-0.408135	95.3	-12.7491	95.3	-8.80953
95.4	-4.97558	95.4	-1.72982	95.4	-0.55117	95.4	-12.979	95.4	-8.91957
95.5	-5.10864	95.5	-1.78872	95.5	-0.682066	95.5	-13.1633	95.5	-9.03514
95.6	-5.18932	95.6	-1.82054	95.6	-0.784383	95.6	-13.2614	95.6	-9.11745
95.7	-5.20839	95.7	-1.83869	95.7	-0.840973	95.7	-13.2697	95.7	-9.1398
95.8	-5.17449	95.8	-1.84938	95.8	-0.83507	95.8	-13.218	95.8	-9.10048
95.9	-5.10409	95.9	-1.84432	95.9	-0.761445	95.9	-13.1472	95.9	-9.02004
96	-5.01431	96	-1.81249	96	-0.637315	96	-13.0856	96	-8.92652
96.1	-4.9214	96.1	-1.75866	96.1	-0.497585	96.1	-13.0394	96.1	-8.8414
96.2	-4.83857	96.2	-1.70701	96.2	-0.372256	96.2	-12.9987	96.2	-8.77475
96.3	-4.7719	96.3	-1.68432	96.3	-0.264764	96.3	-12.9504	96.3	-8.72919
96.4	-4.72153	96.4	-1.70085	96.4	-0.154276	96.4	-12.8906	96.4	-8.70552
96.5	-4.68963	96.5	-1.74743	96.5	-0.0231141	96.5	-12.8321	96.5	-8.70442
96.6	-4.68491	96.6	-1.80757	96.6	0.116171	96.6	-12.8008	96.6	-8.72425
96.7	-4.71488	96.7	-1.86873	96.7	0.221864	96.7	-12.8192	96.7	-8.75898
96.8	-4.77262	96.8	-1.92267	96.8	0.254469	96.8	-12.8874	96.8	-8.79904
96.9	-4.83382	96.9	-1.96012	96.9	0.211736	96.9	-12.9767	96.9	-8.83453
97	-4.86979	97	-1.97121	97	0.135449	97	-13.0467	97	-8.85847
97.1	-4.86489	97.1	-1.95449	97.1	0.0825825	97.1	-13.0739	97.1	-8.86855
97.2	-4.82318	97.2	-1.92417	97.2	0.0862091	97.2	-13.0653	97.2	-8.86596
97.3	-4.76126	97.3	-1.9036	97.3	0.140068	97.3	-13.0446	97.3	-8.85216
97.4	-4.69817	97.4	-1.90746	97.4	0.215181	97.4	-13.0262	97.4	-8.82722
97.5	-4.65086	97.5	-1.92892	97.5	0.285924	97.5	-13.0053	97.5	-8.79212
97.6	-4.63237	97.6	-1.94547	97.6	0.340486	97.6	-12.9703	97.6	-8.75243
97.7	-4.64708	97.7	-1.93884	97.7	0.373867	97.7	-12.9217	97.7	-8.71831
97.8	-4.68702	97.8	-1.91097	97.8	0.379665	97.8	-12.8746	97.8	-8.6998
97.9	-4.73614	97.9	-1.88026	97.9	0.352983	97.9	-12.8431	97.9	-8.70009
98	-4.77962	98	-1.85992	98	0.301162	98	-12.8223	98	-8.7094
98.1	-4.80857	98.1	-1.83848	98.1	0.248678	98.1	-12.7892	98.1	-8.70388
98.2	-4.81775	98.2	-1.78434	98.2	0.225803	98.2	-12.7231	98.2	-8.65521
98.3	-4.80417	98.3	-1.67457	98.3	0.246094	98.3	-12.6275	98.3	-8.54936
98.4	-4.7711	98.4	-1.52218	98.4	0.291849	98.4	-12.5311	98.4	-8.40105
98.5	-4.73275	98.5	-1.37341	98.5	0.322318	98.5	-12.4686	98.5	-8.25119
98.6	-4.71233	98.6	-1.2762	98.6	0.29875	98.6	-12.4605	98.6	-8.14907
98.7	-4.73164	98.7	-1.24934	98.7	0.206666	98.7	-12.5086	98.7	-8.1312
98.8	-4.79698	98.8	-1.2775	98.8	0.0620236	98.8	-12.6013	98.8	-8.20602
98.9	-4.89191	98.9	-1.33058	98.9	-0.0986022	98.9	-12.7198	98.9	-8.34952
99	-4.98522	99	-1.38735	99	-0.237284	99	-12.8455	99	-8.51717
99.1	-5.05053	99.1	-1.44743	99.1	-0.334735	99.1	-12.9686	99.1	-8.67053
99.2	-5.08244	99.2	-1.52721	99.2	-0.399769	99.2	-13.093	99.2	-8.80137
99.3	-5.09742	99.3	-1.64477	99.3	-0.460645	99.3	-13.2268	99.3	-8.93205
99.4	-5.12166	99.4	-1.80425	99.4	-0.543404	99.4	-13.3663	99.4	-9.08922
99.5	-5.17551	99.5	-1.99047	99.5	-0.653045	99.5	-13.4901	99.5	-9.27342
99.6	-5.26197	99.6	-2.17661	99.6	-0.770915	99.6	-13.569	99.6	-9.45156
99.7	-5.36337	99.7	-2.3376	99.7	-0.868597	99.7	-13.5834	99.7	-9.57845
99.8	-5.44851	99.8	-2.45903	99.8	-0.926052	99.8	-13.5338	99.8	-9.62672
99.9	-5.48724	99.9	-2.53634	99.9	-0.939264	99.9	-13.436	99.9	-9.59945
100	-5.4644	100	-2.56827	100	-0.912577	100	-13.3083	100	-9.51853
100.1	-5.38521	100.1	-2.55273	100.1	-0.845986	100.1	-13.1606	100.1	-9.40463
100.2	-5.27169	100.2	-2.49033	100.2	-0.733342	100.2	-12.9927	100.2	-9.26791
100.3	-5.15483	100.3	-2.39297	100.3	-0.576019	100.3	-12.8033	100.3	-9.11519
100.4	-5.06673	100.4	-2.28868	100.4	-0.398358	100.4	-12.6043	100.4	-8.96393
100.5	-5.03209	100.5	-2.21447	100.5	-0.246156	100.5	-12.4276	100.5	-8.84695
100.6	-5.05874	100.6	-2.19887	100.6	-0.164569	100.6	-12.3145	100.6	-8.79897
100.7	-5.13332	100.7	-2.24604	100.7	-0.172797	100.7	-12.2927	100.7	-8.83319
100.8	-5.23036	100.8	-2.33446	100.8	-0.257713	100.8	-12.3599	100.8	-8.92951
100.9	-5.33139	100.9	-2.43077	100.9	-0.3905	100.9	-12.4889	100.9	-9.04718
101	-5.43659	101	-2.50563	101	-0.547031	101	-12.6438	101	-9.1493
101.1	-5.55586	101.1	-2.54052	101.1	-0.710401	101.1	-12.792	101.1	-9.21606
101.2	-5.68845	101.2	-2.52732	101.2	-0.85737	101.2	-12.9051	101.2	-9.24074
101.3	-5.81376	101.3	-2.46913	101.3	-0.952555	101.3	-12.9617	101.3	-9.22324
101.4	-5.90301	101.4	-2.38282	101.4	-0.966251	101.4	-12.9549	101.4	-9.17299
101.5	-5.94035	101.5	-2.29574	101.5	-0.901126	101.5	-12.9009	101.5	-9.11345
101.6	-5.93453	101.6	-2.23484	101.6	-0.797408	101.6	-12.8356	101.6	-9.07382
101.7	-5.91331	101.7	-2.21593	101.7	-0.706252	101.7	-12.7975	101.7	-9.06931
101.8	-5.90495	101.8	-2.24039	101.8	-0.654045	101.8	-12.8059	101.8	-9.0883
101.9	-5.91907	101.9	-2.29833	101.9	-0.629316	101.9	-12.8511	101.9	-9.09994
102	-5.94113	102	-2.37402	102	-0.601266	102	-12.9053	102	-9.07512
102.1	-5.94757	102.1	-2.45251	102.1	-0.550475	102.1	-12.9449	102.1	-9.00307
102.2	-5.9309	102.2	-2.52633	102.2	-0.484746	102.2	-12.9671	102.2	-8.89462
102.3	-5.91094	102.3	-2.59733	102.3	-0.429715	102.3	-12.9852	102.3	-8.77447
102.4	-5.91999	102.4	-2.66942	102.4	-0.407084	102.4	-13.0116	102.4	-8.66937
102.5	-5.97638	102.5	-2.73793	102.5	-0.421512	102.5	-13.0466	102.5	-8.59867
102.6	-6.07084	102.6	-2.78739	102.6	-0.464062	102.6	-13.083	102.6	-8.572
102.7	-6.17335	102.7	-2.80207	102.7	-0.521733	102.7	-13.1152	102.7	-8.59149
102.8	-6.2483	102.8	-2.78024	102.8	-0.581009	102.8	-13.1389	102.8	-8.65093
102.9	-6.26661	102.9	-2.73862	102.9	-0.627455	102.9	-13.1452	102.9	-8.73164
103	-6.21344	103	-2.70247	103	-0.650354	103	-13.1208	103	-8.80458
103.1	-6.09274	103.1	-2.68784	103.1	-0.650742	103.1	-13.0571	103.1	-8.8433
103.2	-5.92602	103.2	-2.68959	103.2	-0.641432	103.2	-12.9572	103.2	-8.83811
103.3	-5.7441	103.3	-2.68542	103.3	-0.636018	103.3	-12.8341	103.3	-8.7998
103.4	-5.57775	103.4	-2.65328	103.4	-0.638883	103.4	-12.7051	103.4	-8.75155
103.5	-5.45375	103.5	-2.58681	103.5	-0.647836	103.5	-12.5888	103.5	-8.71625
103.6	-5.39517	103.6	-2.49611	103.6	-0.665299	103.6	-12.5043	103.6	-8.70683
103.7	-5.41782	103.7	-2.39827	103.7	-0.703155	103.7	-12.4677	103.7	-8.72349
103.8	-5.51992	103.8	-2.31046	103.8	-0.773865	103.8	-12.4831	103.8	-8.75737
103.9	-5.67466	103.9	-2.24989	103.9	-0.877214	103.9	-12.5351	103.9	-8.79723
104	-5.83933	104	-2.23407	104	-0.998253	104	-12.5965	104	-8.83569
104.1	-5.9802	104.1	-2.27636	104.1	-1.11945	104.1	-12.6468	104.1	-8.87265
104.2	-6.09329	104.2	-2.37946	104.2	-1.23345	104.2	-12.6889	104.2	-8.91367
104.3	-6.20073	104.3	-2.53122	104.3	-1.3428	104.3	-12.7431	104.3	-8.96342
104.4	-6.32535	104.4	-2.70501	104.4	-1.44873	104.4	-12.8252	104.4	-9.01968
104.5	-6.46761	104.5	-2.86523	104.5	-1.54301	104.5	-12.9305	104.5	-9.07441
104.6	-6.60438	104.6	-2.97726	104.6	-1.61113	104.6	-13.038	104.6	-9.12034
104.7	-6.70616	104.7	-3.01884	104.7	-1.64227	104.7	-13.1255	104.7	-9.15495
104.8	-6.75537	104.8	-2.98874	104.8	-1.63631	104.8	-13.1812	104.8	-9.17745
104.9	-6.75492	104.9	-2.90929	104.9	-1.60293	104.9	-13.2044	104.9	-9.18408
105	-6.72672	105	-2.82047	105	-1.55534	105	-13.2024	105	-9.16938
105.1	-6.70259	105.1	-2.76604	105.1	-1.50501	105.1	-13.1869	105.1	-9.13374
105.2	-6.70936	105.2	-2.77678	105.2	-1.46056	105.2	-13.1704	105.2	-9.08961
105.3	-6.75495	105.3	-2.85826	105.3	-1.42785	105.3	-13.1624	105.3	-9.05799
105.4	-6.8241	105.4	-2.98883	105.4	-1.4066	105.4	-13.1652	105.4	-9.0549
105.5	-6.88547	105.5	-3.12843	105.5	-1.38524	105.5	-13.1716	105.5	-9.0776
105.6	-6.9047	105.6	-3.23448	105.6	-1.34226	105.6	-13.1658	105.6	-9.10315
105.7	-6.85791	105.7	-3.27824	105.7	-1.25808	105.7	-13.1293	105.7	-9.10353
105.8	-6.74345	105.8	-3.25551	105.8	-1.13066	105.8	-13.0524	105.8	-9.06682
105.9	-6.58659	105.9	-3.18666	105.9	-0.982024	105.9	-12.9435	105.9	-9.00745
106	-6.43008	106	-3.1052	106	-0.849547	106	-12.8268	106	-8.95633
106.1	-6.31222	106.1	-3.04218	106.1	-0.767941	106.1	-12.7296	106.1	-8.93868
106.2	-6.24626	106.2	-3.01694	106.2	-0.754563	106.2	-12.6685	106.2	-8.95852
106.3	-6.21558	106.3	-3.03598	106.3	-0.805509	106.3	-12.6447	106.3	-9.0022
106.4	-6.1859	106.4	-3.09113	106.4	-0.900007	106.4	-12.646	106.4	-9.05438
106.5	-6.12438	106.5	-3.15458	106.5	-1.00683	106.5	-12.6515	106.5	-9.10797
106.6	-6.01445	106.6	-3.1828	106.6	-1.09066	106.6	-12.6392	106.6	-9.15862
106.7	-5.86063	106.7	-3.13876	106.7	-1.12033	106.7	-12.5934	106.7	-9.1926
106.8	-5.68321	106.8	-3.01937	106.8	-1.07871	106.8	-12.5106	106.8	-9.18557
106.9	-5.50901	106.9	-2.86226	106.9	-0.969962	106.9	-12.3983	106.9	-9.1176
107	-5.36548	107	-2.72292	107	-0.818963	107	-12.2712	107	-8.99253
107.1	-5.27792	107.1	-2.64037	107.1	-0.661884	107.1	-12.1469	107.1	-8.84215
107.2	-5.26307	107.2	-2.61717	107.2	-0.531935	107.2	-12.0433	107.2	-8.7081
107.3	-5.31804	107.3	-2.62417	107.3	-0.447939	107.3	-11.9736	107.3	-8.61494
107.4	-5.41638	107.4	-2.62171	107.4	-0.412148	107.4	-11.9425	107.4	-8.55777
107.5	-5.52177	107.5	-2.58357	107.5	-0.417943	107.5	-11.9464	107.5	-8.51538
107.6	-5.61133	107.6	-2.51298	107.6	-0.460927	107.6	-11.9813	107.6	-8.47571
107.7	-5.68712	107.7	-2.44263	107.7	-0.543431	107.7	-12.0512	107.7	-8.44957
107.8	-5.76428	107.8	-2.41497	107.8	-0.666912	107.8	-12.1661	107.8	-8.46144
107.9	-5.84784	107.9	-2.45233	107.9	-0.818177	107.9	-12.3269	107.9	-8.52795
108	-5.92221	108	-2.53895	108	-0.964998	108	-12.5083	108	-8.64381
108.1	-5.96433	108.1	-2.63217	108.1	-1.07195	108.1	-12.659	108.1	-8.78428
108.2	-5.96634	108.2	-2.69454	108.2	-1.12724	108.2	-12.7278	108.2	-8.9188
108.3	-5.94358	108.3	-2.7174	108.3	-1.15481	108.3	-12.6973	108.3	-9.02395
108.4	-5.91975	108.4	-2.71502	108.4	-1.19495	108.4	-12.595	108.4	-9.08773
108.5	-5.90565	108.5	-2.70023	108.5	-1.26761	108.5	-12.4725	108.5	-9.10647
108.6	-5.89378	108.6	-2.67129	108.6	-1.35303	108.6	-12.3722	108.6	-9.08189
108.7	-5.8721	108.7	-2.6232	108.7	-1.40847	108.7	-12.3113	108.7	-9.02411
108.8	-5.84121	108.8	-2.56586	108.8	-1.40509	108.8	-12.2871	108.8	-8.95582
108.9	-5.81781	108.9	-2.52461	108.9	-1.35116	108.9	-12.29	108.9	-8.90668
109	-5.82177	109	-2.52045	109	-1.2838	109	-12.3084	109	-8.89576
109.1	-5.85844	109.1	-2.55123	109.1	-1.23981	109.1	-12.3268	109.1	-8.91646
109.2	-5.91126	109.2	-2.59411	109.2	-1.23089	109.2	-12.3253	109.2	-8.93976
109.3	-5.95086	109.3	-2.62674	109.3	-1.24046	109.3	-12.2856	109.3	-8.93512
109.4	-5.95302	109.4	-2.64506	109.4	-1.23936	109.4	-12.2006	109.4	-8.88993
109.5	-5.9115	109.5	-2.65997	109.5	-1.20474	109.5	-12.0805	109.5	-8.81114
109.6	-5.83922	109.6	-2.67992	109.6	-1.13019	109.6	-11.9501	109.6	-8.71238
109.7	-5.76113	109.7	-2.70111	109.7	-1.02658	109.7	-11.8386	109.7	-8.60393
109.8	-5.70384	109.8	-2.71394	109.8	-0.917037	109.8	-11.7673	109.8	-8.49463
109.9	-5.68385	109.9	-2.71177	109.9	-0.825344	109.9	-11.7404	109.9	-8.39634
110	-5.69772	110	-2.68957	110	-0.760331	110	-11.7424	110	-8.319
110.1	-5.72332	110.1	-2.64109	110.1	-0.708822	110.1	-11.7467	110.1	-8.26029
110.2	-5.73662	110.2	-2.5684	110.2	-0.648396	110.2	-11.7336	110.2	-8.20508
110.3	-5.73285	110.3	-2.49594	110.3	-0.571362	110.3	-11.7056	110.3	-8.13906
110.4	-5.73069	110.4	-2.46567	110.4	-0.495812	110.4	-11.6828	110.4	-8.06231
110.5	-5.75288	110.5	-2.50849	110.5	-0.451296	110.5	-11.6819	110.5	-7.9873
110.6	-5.80136	110.6	-2.61725	110.6	-0.453542	110.6	-11.699	110.6	-7.92387
110.7	-5.85269	110.7	-2.74963	110.7	-0.493417	110.7	-11.7149	110.7	-7.86862
110.8	-5.87755	110.8	-2.85887	110.8	-0.549309	110.8	-11.715	110.8	-7.80925
110.9	-5.86235	110.9	-2.92248	110.9	-0.608067	110.9	-11.7027	110.9	-7.73645
111	-5.81214	111	-2.94463	111	-0.672481	111	-11.6938	111	-7.64932
111.1	-5.73831	111.1	-2.93699	111.1	-0.74971	111.1	-11.701	111.1	-7.55295
111.2	-5.65049	111.2	-2.90322	111.2	-0.836865	111.2	-11.7259	111.2	-7.45635
111.3	-5.55979	111.3	-2.84161	111.3	-0.921273	111.3	-11.7612	111.3	-7.37266
111.4	-5.48172	111.4	-2.75659	111.4	-0.992764	111.4	-11.7982	111.4	-7.3149
111.5	-5.42951	111.5	-2.6607	111.5	-1.05095	111.5	-11.8296	111.5	-7.28727
111.6	-5.40573	111.6	-2.5644	111.6	-1.1001	111.6	-11.8508	111.6	-7.28236
111.7	-5.40284	111.7	-2.46725	111.7	-1.14147	111.7	-11.8611	111.7	-7.28898
111.8	-5.40979	111.8	-2.36208	111.8	-1.17352	111.8	-11.8648	111.8	-7.30021
111.9	-5.41456	111.9	-2.24793	111.9	-1.19705	111.9	-11.8678	111.9	-7.31125
112	-5.40248	112	-2.13866	112	-1.21539	112	-11.8731	112	-7.31162
112.1	-5.35955	112.1	-2.05855	112.1	-1.22832	112.1	-11.8782	112.1	-7.28414
112.2	-5.28341	112.2	-2.02799	112.2	-1.22848	112.2	-11.8772	112.2	-7.21498
112.3	-5.19194	112.3	-2.04985	112.3	-1.20797	112.3	-11.8665	112.3	-7.10778
112.4	-5.11798	112.4	-2.10601	112.4	-1.17062	112.4	-11.851	112.4	-6.99133
112.5	-5.09152	112.5	-2.16621	112.5	-1.13768	112.5	-11.846	112.5	-6.9135
112.6	-5.12305	112.6	-2.20356	112.6	-1.13969	112.6	-11.8699	112.6	-6.92069
112.7	-5.20012	112.7	-2.20755	112.7	-1.19947	112.7	-11.9322	112.7	-7.03256
112.8	-5.29684	112.8	-2.18722	112.8	-1.31763	112.8	-12.0226	112.8	-7.22739
112.9	-5.38624	112.9	-2.16269	112.9	-1.46918	112.9	-12.1134	112.9	-7.44879
113	-5.4467	113	-2.15112	113	-1.61389	113	-12.1721	113	-7.63036
113.1	-5.46166	113.1	-2.15702	113.1	-1.71554	113.1	-12.1786	113.1	-7.72321
113.2	-5.41834	113.2	-2.17391	113.2	-1.75805	113.2	-12.1317	113.2	-7.71044
113.3	-5.31112	113.3	-2.193	113.3	-1.7475	113.3	-12.0422	113.3	-7.60401
113.4	-5.14863	113.4	-2.20876	113.4	-1.69992	113.4	-11.9212	113.4	-7.43243
113.5	-4.95683	113.5	-2.21736	113.5	-1.62728	113.5	-11.7773	113.5	-7.23128
113.6	-4.77237	113.6	-2.21464	113.6	-1.5341	113.6	-11.6232	113.6	-7.04036
113.7	-4.6288	113.7	-2.19975	113.7	-1.42606	113.7	-11.4794	113.7	-6.90112
113.8	-4.54439	113.8	-2.17948	113.8	-1.31827	113.8	-11.3671	113.8	-6.84637
113.9	-4.51645	113.9	-2.16459	113.9	-1.23032	113.9	-11.2956	113.9	-6.88312
114	-4.52291	114	-2.1596	114	-1.16969	114	-11.2565	114	-6.98132
114.1	-4.53146	114.1	-2.15736	114.1	-1.12189	114.1	-11.2313	114.1	-7.08347
114.2	-4.51545	114.2	-2.14481	114.2	-1.06177	114.2	-11.2063	114.2	-7.13544
114.3	-4.46867	114.3	-2.11433	114.3	-0.976801	114.3	-11.1833	114.3	-7.11815
114.4	-4.40706	114.4	-2.06948	114.4	-0.878201	114.4	-11.1788	114.4	-7.05535
114.5	-4.35462	114.5	-2.02115	114.5	-0.789432	114.5	-11.2115	114.5	-6.99247
114.6	-4.32646	114.6	-1.98017	114.6	-0.726356	114.6	-11.2885	114.6	-6.96466
114.7	-4.32476	114.7	-1.95485	114.7	-0.690198	114.7	-11.4013	114.7	-6.9774
114.8	-4.34822	114.8	-1.95422	114.8	-0.677425	114.8	-11.5333	114.8	-7.01014
114.9	-4.4005	114.9	-1.98822	114.9	-0.691752	114.9	-11.6698	114.9	-7.03689
115	-4.4858	115	-2.0578	115	-0.743132	115	-11.7978	115	-7.04646
115.1	-4.59579	115.1	-2.14147	115.1	-0.834682	115.1	-11.9004	115.1	-7.04701
115.2	-4.7036	115.2	-2.1965	115.2	-0.952047	115.2	-11.9573	115.2	-7.05309
115.3	-4.7746	115.3	-2.18452	115.3	-1.06737	115.3	-11.9569	115.3	-7.06981
115.4	-4.78724	115.4	-2.10701	115.4	-1.15609	115.4	-11.9081	115.4	-7.0896
115.5	-4.74601	115.5	-2.01785	115.5	-1.21291	115.5	-11.8386	115.5	-7.102
115.6	-4.67628	115.6	-1.99299	115.6	-1.25301	115.6	-11.7768	115.6	-7.10219
115.7	-4.60682	115.7	-2.0745	115.7	-1.2966	115.7	-11.7341	115.7	-7.08775
115.8	-4.55481	115.8	-2.23424	115.8	-1.35031	115.8	-11.6998	115.8	-7.04966
115.9	-4.52163	115.9	-2.38947	115.9	-1.40274	115.9	-11.6505	115.9	-6.97178
116	-4.49736	116	-2.45925	116	-1.43675	116	-11.5689	116	-6.84223
116.1	-4.46806	116.1	-2.41717	116.1	-1.44358	116.1	-11.4568	116.1	-6.6664
116.2	-4.42292	116.2	-2.30257	116.2	-1.42496	116.2	-11.3364	116.2	-6.46967
116.3	-4.36021	116.3	-2.18811	116.3	-1.38651	116.3	-11.2391	116.3	-6.28903
116.4	-4.29023	116.4	-2.13213	116.4	-1.33531	116.4	-11.1905	116.4	-6.16101
116.5	-4.23065	116.5	-2.14783	116.5	-1.28313	116.5	-11.2	116.5	-6.11121
116.6	-4.19244	116.6	-2.20202	116.6	-1.24345	116.6	-11.2578	116.6	-6.14493
116.7	-4.16497	116.7	-2.23697	116.7	-1.21752	116.7	-11.3335	116.7	-6.23933
116.8	-4.11725	116.8	-2.2016	116.8	-1.18416	116.8	-11.3835	116.8	-6.3451
116.9	-4.02122	116.9	-2.07937	116.9	-1.1107	116.9	-11.3706	116.9	-6.40522
117	-3.87938	117	-1.9007	117	-0.980631	117	-11.2888	117	-6.38567
117.1	-3.72972	117.1	-1.73125	117.1	-0.81227	117.1	-11.1725	117.1	-6.29726
117.2	-3.62126	117.2	-1.6388	117.2	-0.650175	117.2	-11.0754	117.2	-6.19037
117.3	-3.58061	117.3	-1.6557	117.3	-0.53668	117.3	-11.0354	117.3	-6.12329
117.4	-3.59639	117.4	-1.76001	117.4	-0.487892	117.4	-11.0525	117.4	-6.1255
117.5	-3.63159	117.5	-1.88921	117.5	-0.491268	117.5	-11.096	117.5	-6.18192
117.6	-3.65192	117.6	-1.97892	117.6	-0.52198	117.6	-11.1322	117.6	-6.24784
117.7	-3.64709	117.7	-1.9996	117.7	-0.562	117.7	-11.1469	117.7	-6.28086
117.8	-3.62933	117.8	-1.96591	117.8	-0.608296	117.8	-11.1492	117.8	-6.26437
117.9	-3.61398	117.9	-1.91626	117.9	-0.668057	117.9	-11.1566	117.9	-6.20812
118	-3.60251	118	-1.88259	118	-0.747574	118	-11.1782	118	-6.13168
118.1	-3.58261	118.1	-1.8721	118.1	-0.842945	118.1	-11.2102	118.1	-6.04723
118.2	-3.54196	118.2	-1.86866	118.2	-0.938947	118.2	-11.24	118.2	-5.95432
118.3	-3.48153	118.3	-1.84889	118.3	-1.01859	118.3	-11.2566	118.3	-5.84888
118.4	-3.41838	118.4	-1.80237	118.4	-1.07738	118.4	-11.2583	118.4	-5.7378
118.5	-3.3765	118.5	-1.74185	118.5	-1.12798	118.5	-11.255	118.5	-5.64315
118.6	-3.37139	118.6	-1.69377	118.6	-1.18652	118.6	-11.2568	118.6	-5.58791
118.7	-3.39976	118.7	-1.6759	118.7	-1.25231	118.7	-11.257	118.7	-5.57513
118.8	-3.44312	118.8	-1.68316	118.8	-1.30423	118.8	-11.2286	118.8	-5.58299
118.9	-3.48181	118.9	-1.69477	118.9	-1.31978	118.9	-11.146	118.9	-5.5813
119	-3.50497	119	-1.69296	119	-1.29453	119	-11.0131	119	-5.5512
119.1	-3.5083	119.1	-1.6735	119.1	-1.24028	119.1	-10.8688	119.1	-5.49016
119.2	-3.4875	119.2	-1.64272	119.2	-1.16911	119.2	-10.7638	119.2	-5.40466
119.3	-3.43888	119.3	-1.60993	119.3	-1.0868	119.3	-10.7278	119.3	-5.30388
119.4	-3.3657	119.4	-1.58297	119.4	-0.999557	119.4	-10.7541	119.4	-5.19739
119.5	-3.27916	119.5	-1.5649	119.5	-0.917073	119.5	-10.8083	119.5	-5.09022
119.6	-3.18961	119.6	-1.55073	119.6	-0.844317	119.6	-10.8496	119.6	-4.97566
119.7	-3.09675	119.7	-1.52938	119.7	-0.776113	119.7	-10.8502	119.7	-4.83706
119.8	-2.9894	119.8	-1.49359	119.8	-0.707072	119.8	-10.8054	119.8	-4.66471
119.9	-2.85713	119.9	-1.44947	119.9	-0.64676	119.9	-10.7331	119.9	-4.47435
120	-2.70429	120	-1.4147	120	-0.619644	120	-10.6645	120	-4.30636
120.1	-2.5542	120.1	-1.40611	120.1	-0.645756	120.1	-10.6295	120.1	-4.20236
120.2	-2.43915	120.2	-1.43004	120.2	-0.720095	120.2	-10.6436	120.2	-4.1791
120.3	-2.38345	120.3	-1.48483	120.3	-0.810377	120.3	-10.7049	120.3	-4.22134
120.4	-2.39115	120.4	-1.56739	120.4	-0.874635	120.4	-10.7984	120.4	-4.29497
120.5	-2.44435	120.5	-1.67052	120.5	-0.884084	120.5	-10.9017	120.5	-4.36489
120.6	-2.51086	120.6	-1.77277	120.6	-0.836504	120.6	-10.9884	120.6	-4.4056
120.7	-2.5556	120.7	-1.83743	120.7	-0.754696	120.7	-11.032	120.7	-4.40438
120.8	-2.55118	120.8	-1.82968	120.8	-0.672449	120.8	-11.011	120.8	-4.36176
120.9	-2.48456	120.9	-1.73939	120.9	-0.616052	120.9	-10.9144	120.9	-4.28992
121	-2.35943	121	-1.59018	121	-0.592788	121	-10.7466	121	-4.20767
121.1	-2.19441	121.1	-1.4279	121.1	-0.5932	121.1	-10.5325	121.1	-4.13416
121.2	-2.01774	121.2	-1.29878	121.2	-0.602345	121.2	-10.3165	121.2	-4.08611
121.3	-1.85968	121.3	-1.23187	121.3	-0.609017	121.3	-10.1481	121.3	-4.0776
121.4	-1.74412	121.4	-1.23302	121.4	-0.607947	121.4	-10.0581	121.4	-4.11624
121.5	-1.6816	121.5	-1.28834	121.5	-0.598468	121.5	-10.0414	121.5	-4.19452
121.6	-1.66624	121.6	-1.37148	121.6	-0.58318	121.6	-10.0631	121.6	-4.28532
121.7	-1.67838	121.7	-1.45142	121.7	-0.565637	121.7	-10.0818	121.7	-4.34991
121.8	-1.69292	121.8	-1.50169	121.8	-0.546877	121.8	-10.0729	121.8	-4.35559
121.9	-1.69051	121.9	-1.51163	121.9	-0.524773	121.9	-10.0389	121.9	-4.29176
122	-1.66543	122	-1.49299	122	-0.497873	122	-10.0026	122	-4.17438
122.1	-1.6237	122.1	-1.47187	122.1	-0.467809	122.1	-9.98821	122.1	-4.03457
122.2	-1.57235	122.2	-1.46689	122.2	-0.434677	122.2	-10.0023	122.2	-3.8973
122.3	-1.51126	122.3	-1.47273	122.3	-0.390962	122.3	-10.0273	122.3	-3.76669
122.4	-1.43826	122.4	-1.46735	122.4	-0.325048	122.4	-10.0367	122.4	-3.63217
122.5	-1.36219	122.5	-1.43682	122.5	-0.234212	122.5	-10.0186	122.5	-3.48862
122.6	-1.30603	122.6	-1.39132	122.6	-0.1336	122.6	-9.98737	122.6	-3.3483
122.7	-1.29193	122.7	-1.35659	122.7	-0.0513499	122.7	-9.97193	122.7	-3.23288
122.8	-1.32285	122.8	-1.35183	122.8	-0.0147979	122.8	-9.99511	122.8	-3.15781
122.9	-1.38092	122.9	-1.37612	122.9	-0.0382303	122.9	-10.0602	122.9	-3.12598
123	-1.44199	123	-1.41157	123	-0.116576	123	-10.1504	123	-3.13075
123.1	-1.48795	123.1	-1.43554	123.1	-0.225967	123.1	-10.236	123.1	-3.15828
123.2	-1.50699	123.2	-1.43179	123.2	-0.333871	123.2	-10.2848	123.2	-3.1882
123.3	-1.49094	123.3	-1.39679	123.3	-0.416963	123.3	-10.278	123.3	-3.20071
123.4	-1.44005	123.4	-1.3399	123.4	-0.4741	123.4	-10.2223	123.4	-3.18831
123.5	-1.36817	123.5	-1.27586	123.5	-0.521085	123.5	-10.1488	123.5	-3.15796
123.6	-1.2955	123.6	-1.21274	123.6	-0.570103	123.6	-10.0944	123.6	-3.11838
123.7	-1.23197	123.7	-1.14577	123.7	-0.613077	123.7	-10.0766	123.7	-3.06766
123.8	-1.16855	123.8	-1.06536	123.8	-0.625502	123.8	-10.0851	123.8	-2.99629
123.9	-1.08661	123.9	-0.97344	123.9	-0.587402	123.9	-10.094	123.9	-2.89985
124	-0.975809	124	-0.890952	124	-0.501534	124	-10.0851	124	-2.78407
124.1	-0.844454	124.1	-0.846881	124.1	-0.392583	124.1	-10.059	124.1	-2.65955
124.2	-0.715258	124.2	-0.858552	124.2	-0.290193	124.2	-10.0295	124.2	-2.53794
124.3	-0.611245	124.3	-0.921238	124.3	-0.211906	124.3	-10.0076	124.3	-2.43397
124.4	-0.541386	124.4	-1.01267	124.4	-0.15722	124.4	-9.99019	124.4	-2.36298
124.5	-0.495261	124.5	-1.10274	124.5	-0.11175	124.5	-9.96232	124.5	-2.32936
124.6	-0.450306	124.6	-1.15987	124.6	-0.0562608	124.6	-9.90753	124.6	-2.3184
124.7	-0.385576	124.7	-1.158	124.7	0.0229128	124.7	-9.81976	124.7	-2.30431
124.8	-0.291182	124.8	-1.08955	124.8	0.126646	124.8	-9.707	124.8	-2.26832
124.9	-0.168633	124.9	-0.977302	124.9	0.243867	124.9	-9.58388	124.9	-2.20927
125	-0.0264983	125	-0.870029	125	0.35859	125	-9.4597	125	-2.13941
125.1	0.123204	125.1	-0.818326	125.1	0.455824	125.1	-9.33388	125.1	-2.0719
125.2	0.268227	125.2	-0.845344	125.2	0.524054	125.2	-9.20495	125.2	-2.00979
125.3	0.401547	125.3	-0.932294	125.3	0.558555	125.3	-9.08346	125.3	-1.94154
125.4	0.526659	125.4	-1.02841	125.4	0.565748	125.4	-8.99249	125.4	-1.84595
125.5	0.655811	125.5	-1.08041	125.5	0.561607	125.5	-8.95258	125.5	-1.70611
125.6	0.798743	125.6	-1.06452	125.6	0.56166	125.6	-8.96573	125.6	-1.52398
125.7	0.950294	125.7	-0.99985	125.7	0.571547	125.7	-9.01516	125.7	-1.32342
125.8	1.0891	125.8	-0.932324	125.8	0.587038	125.8	-9.08062	125.8	-1.13841
125.9	1.19008	125.9	-0.901282	125.9	0.600183	125.9	-9.1531	125.9	-0.996124
126	1.24073	126	-0.915322	126	0.602575	126	-9.23495	126	-0.906349
126.1	1.24922	126.1	-0.953215	126.1	0.585361	126.1	-9.32689	126.1	-0.860484
126.2	1.24042	126.2	-0.982576	126.2	0.542765	126.2	-9.41773	126.2	-0.838585
126.3	1.24359	126.3	-0.979088	126.3	0.479	126.3	-9.48907	126.3	-0.822035
126.4	1.27818	126.4	-0.937469	126.4	0.409074	126.4	-9.53061	126.4	-0.805561
126.5	1.34456	126.5	-0.87433	126.5	0.348295	126.5	-9.549	126.5	-0.798976
126.6	1.42391	126.6	-0.822561	126.6	0.298723	126.6	-9.56098	126.6	-0.81663
126.7	1.48716	126.7	-0.816048	126.7	0.246126	126.7	-9.57828	126.7	-0.865247
126.8	1.50879	126.8	-0.870305	126.8	0.171826	126.8	-9.5986	126.8	-0.940389
126.9	1.4805	126.9	-0.970962	126.9	0.0701177	126.9	-9.60792	126.9	-1.02822
127	1.42029	127	-1.07821	127	-0.0427348	127	-9.58867	127	-1.10354
127.1	1.371	127.1	-1.14464	127.1	-0.134458	127.1	-9.52731	127.1	-1.12668
127.2	1.38362	127.2	-1.13618	127.2	-0.172882	127.2	-9.42021	127.2	-1.0524
127.3	1.48934	127.3	-1.04456	127.3	-0.141619	127.3	-9.27885	127.3	-0.854281
127.4	1.67796	127.4	-0.885212	127.4	-0.0465174	127.4	-9.13111	127.4	-0.547214
127.5	1.90155	127.5	-0.685232	127.5	0.0889832	127.5	-9.01278	127.5	-0.186514
127.6	2.10265	127.6	-0.474654	127.6	0.233944	127.6	-8.95096	127.6	0.157762
127.7	2.24488	127.7	-0.28735	127.7	0.358224	127.7	-8.95122	127.7	0.430824
127.8	2.3237	127.8	-0.160654	127.8	0.437698	127.8	-8.99857	127.8	0.607339
127.9	2.35479	127.9	-0.120846	127.9	0.459368	127.9	-9.07003	127.9	0.686494
128	2.35467	128	-0.1627	128	0.425501	128	-9.14752	128	0.678287
128.1	2.33123	128.1	-0.246755	128.1	0.352083	128.1	-9.22174	128.1	0.594289
128.2	2.29004	128.2	-0.323016	128.2	0.261148	128.2	-9.28653	128.2	0.450529
128.3	2.24569	128.3	-0.362109	128.3	0.172455	128.3	-9.33168	128.3	0.277956
128.4	2.22154	128.4	-0.367915	128.4	0.099118	128.4	-9.34354	128.4	0.125172
128.5	2.23471	128.5	-0.364774	128.5	0.0473467	128.5	-9.31445	128.5	0.0426428
128.6	2.28142	128.6	-0.374836	128.6	0.018373	128.6	-9.25195	128.6	0.056584
128.7	2.33745	128.7	-0.40616	128.7	0.0105358	128.7	-9.17845	128.7	0.153355
128.8	2.37276	128.8	-0.457328	128.8	0.0198945	128.8	-9.12093	128.8	0.28692
128.9	2.36755	128.9	-0.526575	128.9	0.0395379	128.9	-9.09846	128.9	0.402927
129	2.31963	129	-0.61209	129	0.0599636	129	-9.11541	129	0.463561
129.1	2.24229	129.1	-0.704556	129.1	0.0723114	129.1	-9.16274	129.1	0.462269
129.2	2.15777	129.2	-0.783366	129.2	0.0727644	129.2	-9.22351	129.2	0.425111
129.3	2.09075	129.3	-0.822843	129.3	0.0642573	129.3	-9.27842	129.3	0.398109
129.4	2.06122	129.4	-0.804426	129.4	0.0541583	129.4	-9.31064	129.4	0.423901
129.5	2.07537	129.5	-0.72744	129.5	0.0506367	129.5	-9.31163	129.5	0.519178
129.6	2.11857	129.6	-0.613666	129.6	0.0595607	129.6	-9.28696	129.6	0.666258
129.7	2.15863	129.7	-0.502954	129.7	0.0800825	129.7	-9.2573	129.7	0.822003
129.8	2.16132	129.8	-0.438937	129.8	0.100095	129.8	-9.24955	129.8	0.937168
129.9	2.11042	129.9	-0.448699	129.9	0.100246	129.9	-9.27912	129.9	0.978113
130	2.0196	130	-0.526731	130	0.0708102	130	-9.33464	130	0.942916
130.1	1.92811	130.1	-0.634675	130.1	0.0276692	130.1	-9.37951	130.1	0.861783
130.2	1.88171	130.2	-0.72002	130.2	0.00661211	130.2	-9.37324	130.2	0.778114
130.3	1.90891	130.3	-0.743209	130.3	0.0353982	130.3	-9.29743	130.3	0.722501
130.4	2.00602	130.4	-0.695266	130.4	0.109133	130.4	-9.16664	130.4	0.698731
130.5	2.13894	130.5	-0.595281	130.5	0.193309	130.5	-9.01821	130.5	0.688985
130.6	2.26008	130.6	-0.473651	130.6	0.250696	130.6	-8.89124	130.6	0.669759
130.7	2.33037	130.7	-0.356689	130.7	0.266069	130.7	-8.80957	130.7	0.626335
130.8	2.33513	130.8	-0.261571	130.8	0.249413	130.8	-8.77698	130.8	0.559424
130.9	2.28681	130.9	-0.197031	130.9	0.221159	130.9	-8.7827	130.9	0.483446
131	2.21419	131	-0.161758	131	0.196181	131	-8.80932	131	0.419493
131.1	2.14455	131.1	-0.141393	131.1	0.178958	131.1	-8.83792	131.1	0.3877
131.2	2.09043	131.2	-0.111522	131.2	0.17085	131.2	-8.85147	131.2	0.40196
131.3	2.05047	131.3	-0.0485347	131.3	0.181064	131.3	-8.83973	131.3	0.465993
131.4	2.02164	131.4	0.0589924	131.4	0.22867	131.4	-8.80353	131.4	0.569946
131.5	2.00957	131.5	0.205956	131.5	0.328918	131.5	-8.75313	131.5	0.691473
131.6	2.02727	131.6	0.373857	131.6	0.47362	131.6	-8.70041	131.6	0.805908
131.7	2.08477	131.7	0.536961	131.7	0.627054	131.7	-8.65224	131.7	0.901076
131.8	2.17916	131.8	0.668374	131.8	0.747013	131.8	-8.61142	131.8	0.983279
131.9	2.2919	131.9	0.746381	131.9	0.813762	131.9	-8.58302	131.9	1.06649
132	2.39565	132	0.761917	132	0.84005	132	-8.57709	132	1.15411
132.1	2.46833	132.1	0.724383	132.1	0.85605	132.1	-8.60301	132.1	1.23173
132.2	2.50611	132.2	0.659418	132.2	0.887073	132.2	-8.66055	132.2	1.27737
132.3	2.52498	132.3	0.595764	132.3	0.941443	132.3	-8.73608	132.3	1.27749
132.4	2.54765	132.4	0.548456	132.4	1.00979	132.4	-8.80754	132.4	1.2337
132.5	2.58603	132.5	0.511921	132.5	1.07044	132.5	-8.85408	132.5	1.15893
132.6	2.63307	132.6	0.469696	132.6	1.09946	132.6	-8.86404	132.6	1.07186
132.7	2.66942	132.7	0.412624	132.7	1.08332	132.7	-8.83717	132.7	0.994162
132.8	2.67878	132.8	0.349674	132.8	1.02671	132.8	-8.78135	132.8	0.947034
132.9	2.66159	132.9	0.303146	132.9	0.950723	132.9	-8.7067	132.9	0.945056
133	2.63789	133	0.294884	133	0.884576	133	-8.62094	133	0.991095
133.1	2.63603	133.1	0.336305	133.1	0.856668	133.1	-8.52913	133.1	1.07636
133.2	2.67381	133.2	0.427452	133.2	0.886015	133.2	-8.43686	133.2	1.18437
133.3	2.74742	133.3	0.559842	133.3	0.975674	133.3	-8.35174	133.3	1.29585
133.4	2.83875	133.4	0.717585	133.4	1.11398	133.4	-8.27843	133.4	1.3947
133.5	2.93328	133.5	0.8787	133.5	1.28481	133.5	-8.21111	133.5	1.47406
133.6	3.02933	133.6	1.02096	133.6	1.47597	133.6	-8.1347	133.6	1.53817
133.7	3.13003	133.7	1.12981	133.7	1.67472	133.7	-8.03847	133.7	1.597
133.8	3.22957	133.8	1.20117	133.8	1.85715	133.8	-7.92974	133.8	1.65847
133.9	3.31145	133.9	1.23738	133.9	1.98993	133.9	-7.83224	133.9	1.72577
134	3.36202	134	1.24275	134	2.05034	134	-7.76989	134	1.80035
134.1	3.38453	134.1	1.22332	134.1	2.04619	134.1	-7.75162	134.1	1.88398
134.2	3.39717	134.2	1.18753	134.2	2.01312	134.2	-7.76975	134.2	1.97659
134.3	3.41615	134.3	1.14526	134.3	1.98841	134.3	-7.8091	134.3	2.07434
134.4	3.44289	134.4	1.10868	134.4	1.98556	134.4	-7.85546	134.4	2.17353
134.5	3.47044	134.5	1.09651	134.5	1.99363	134.5	-7.89588	134.5	2.2773
134.6	3.49919	134.6	1.1332	134.6	1.99936	134.6	-7.91396	134.6	2.39517
134.7	3.53944	134.7	1.23599	134.7	2.00624	134.7	-7.88899	134.7	2.53223
134.8	3.59567	134.8	1.39882	134.8	2.03053	134.8	-7.8046	134.8	2.67832
134.9	3.65395	134.9	1.59	134.9	2.08124	134.9	-7.6624	134.9	2.81075
135	3.6922	135	1.76701	135	2.14817	135	-7.48969	135	2.91047
135.1	3.70533	135.1	1.89636	135.1	2.2097	135.1	-7.33161	135.1	2.97713
135.2	3.71868	135.2	1.96589	135.2	2.25046	135.2	-7.2289	135.2	3.03003
135.3	3.77484	135.3	1.98602	135.3	2.27257	135.3	-7.19442	135.3	3.09576
135.4	3.90399	135.4	1.98022	135.4	2.29385	135.4	-7.20569	135.4	3.19294
135.5	4.10044	135.5	1.96845	135.5	2.33539	135.5	-7.22213	135.5	3.32225
135.6	4.32089	135.6	1.95409	135.6	2.40466	135.6	-7.21749	135.6	3.46426
135.7	4.50523	135.7	1.92657	135.7	2.48582	135.7	-7.20186	135.7	3.58681
135.8	4.60828	135.8	1.87884	135.8	2.54883	135.8	-7.21084	135.8	3.66208
135.9	4.62458	135.9	1.82255	135.9	2.57362	135.9	-7.26769	135.9	3.68501
136	4.59137	136	1.78462	136	2.5664	136	-7.35419	136	3.67737
136.1	4.56757	136.1	1.78815	136.1	2.55054	136.1	-7.42205	136.1	3.67171
136.2	4.60165	136.2	1.83545	136.2	2.54253	136.2	-7.43631	136.2	3.68917
136.3	4.70786	136.3	1.90659	136.3	2.53904	136.3	-7.4077	136.3	3.7314
136.4	4.86253	136.4	1.97198	136.4	2.52536	136.4	-7.38245	136.4	3.7889
136.5	5.01992	136.5	2.00897	136.5	2.49164	136.5	-7.40215	136.5	3.85128
136.6	5.13714	136.6	2.01288	136.6	2.44115	136.6	-7.47142	136.6	3.90885
136.7	5.19526	136.7	1.99643	136.7	2.3894	136.7	-7.55671	136.7	3.95233
136.8	5.20622	136.8	1.97798	136.8	2.35979	136.8	-7.61076	136.8	3.97871
136.9	5.2026	136.9	1.96828	136.9	2.3765	136.9	-7.6022	136.9	3.99852
137	5.21855	137	1.96778	137	2.4539	137	-7.53227	137	4.03323
137.1	5.27423	137.1	1.97577	137.1	2.58691	137.1	-7.43035	137.1	4.102
137.2	5.37012	137.2	1.99852	137.2	2.74889	137.2	-7.33419	137.2	4.20879
137.3	5.48863	137.3	2.04443	137.3	2.89826	137.3	-7.26989	137.3	4.33994
137.4	5.60095	137.4	2.11179	137.4	2.99222	137.4	-7.2436	137.4	4.47337
137.5	5.68047	137.5	2.18736	137.5	3.00523	137.5	-7.24405	137.5	4.59269
137.6	5.71853	137.6	2.26151	137.6	2.94462	137.6	-7.25006	137.6	4.69689
137.7	5.73086	137.7	2.34208	137.7	2.85076	137.7	-7.24069	137.7	4.7988
137.8	5.74694	137.8	2.4481	137.8	2.77712	137.8	-7.20608	137.8	4.91317
137.9	5.7906	137.9	2.58873	137.9	2.76366	137.9	-7.15282	137.9	5.04314
138	5.86837	138	2.75145	138	2.8231	138	-7.09744	138	5.17587
138.1	5.97261	138.1	2.91123	138.1	2.9457	138.1	-7.05164	138.1	5.2909
138.2	6.09228	138.2	3.04845	138.2	3.11029	138.2	-7.01326	138.2	5.37499
138.3	6.21969	138.3	3.15709	138.3	3.28952	138.3	-6.97282	138.3	5.4324
138.4	6.34978	138.4	3.23814	138.4	3.45107	138.4	-6.92832	138.4	5.48347
138.5	6.47583	138.5	3.28815	138.5	3.56325	138.5	-6.89013	138.5	5.55201
138.6	6.58611	138.6	3.29578	138.6	3.60553	138.6	-6.86887	138.6	5.65012
138.7	6.66485	138.7	3.25195	138.7	3.57685	138.7	-6.86104	138.7	5.77095
138.8	6.70032	138.8	3.16557	138.8	3.49571	138.8	-6.85044	138.8	5.89491
138.9	6.69673	138.9	3.06701	138.9	3.39239	138.9	-6.82475	138.9	6.00346
139	6.67894	139	2.99026	139	3.29636	139	-6.78866	139	6.08916
139.1	6.6814	139.1	2.9483	139.1	3.22467	139.1	-6.75943	139.1	6.15612
139.2	6.72893	139.2	2.92841	139.2	3.17817	139.2	-6.75079	139.2	6.21367
139.3	6.82491	139.3	2.91391	139.3	3.14792	139.3	-6.76349	139.3	6.26846
139.4	6.95327	139.4	2.90703	139.4	3.12573	139.4	-6.79087	139.4	6.31928
139.5	7.08965	139.5	2.92708	139.5	3.11158	139.5	-6.8277	139.5	6.35987
139.6	7.21575	139.6	2.98896	139.6	3.11556	139.6	-6.86627	139.6	6.39176
139.7	7.33107	139.7	3.08918	139.7	3.15348	139.7	-6.88493	139.7	6.43614
139.8	7.45192	139.8	3.21219	139.8	3.23449	139.8	-6.85132	139.8	6.52737
139.9	7.59361	139.9	3.34366	139.9	3.34627	139.9	-6.7477	139.9	6.68703
140	7.75014	140	3.47478	140	3.45317	140	-6.59431	140	6.90179
140.1	7.89301	140.1	3.59807	140.1	3.51617	140.1	-6.4421	140.1	7.12912
140.2	7.99286	140.2	3.70434	140.2	3.52058	140.2	-6.33728	140.2	7.3275
140.3	8.04436	140.3	3.78504	140.3	3.48686	140.3	-6.29016	140.3	7.48322
140.4	8.07294	140.4	3.83762	140.4	3.45473	140.4	-6.27447	140.4	7.61088
140.5	8.11998	140.5	3.87035	140.5	3.45597	140.5	-6.25338	140.5	7.73209
140.6	8.21909	140.6	3.90203	140.6	3.49837	140.6	-6.20826	140.6	7.85598
140.7	8.37844	140.7	3.95197	140.7	3.56833	140.7	-6.15067	140.7	7.97675
140.8	8.5775	140.8	4.02312	140.8	3.64233	140.8	-6.11343	140.8	8.08242
140.9	8.77785	140.9	4.09346	140.9	3.69658	140.9	-6.12779	140.9	8.16198
141	8.94073	141	4.12826	141	3.71361	141	-6.20017	141	8.2091
141.1	9.04213	141.1	4.10636	141.1	3.68855	141.1	-6.30343	141.1	8.22698
141.2	9.07962	141.2	4.03781	141.2	3.63216	141.2	-6.39035	141.2	8.23224
141.3	9.0709	141.3	3.9584	141.3	3.56553	141.3	-6.42131	141.3	8.25033
141.4	9.04795	141.4	3.90885	141.4	3.50904	141.4	-6.38496	141.4	8.30445
141.5	9.04959	141.5	3.91762	141.5	3.47467	141.5	-6.2957	141.5	8.40864
141.6	9.11191	141.6	3.9957	141.6	3.46831	141.6	-6.17332	141.6	8.56964
141.7	9.25568	141.7	4.13731	141.7	3.49762	141.7	-6.02665	141.7	8.78976
141.8	9.4764	141.8	4.32006	141.8	3.57457	141.8	-5.85724	141.8	9.06302
141.9	9.74569	141.9	4.50753	141.9	3.70681	141.9	-5.67541	141.9	9.36867
142	10.0253	142	4.66016	142	3.88423	142	-5.50766	142	9.67141
142.1	10.2837	142.1	4.75008	142.1	4.07464	142.1	-5.38576	142.1	9.93091
142.2	10.5038	142.2	4.76851	142.2	4.2348	142.2	-5.32925	142.2	10.1145
142.3	10.6808	142.3	4.72147	142.3	4.32904	142.3	-5.33851	142.3	10.2075
142.4	10.8167	142.4	4.62279	142.4	4.34206	142.4	-5.40139	142.4	10.2187
142.5	10.9199	142.5	4.4936	142.5	4.28175	142.5	-5.50155	142.5	10.1828
142.6	11.0079	142.6	4.36517	142.6	4.17699	142.6	-5.61864	142.6	10.1537
142.7	11.107	142.7	4.27378	142.7	4.07268	142.7	-5.72532	142.7	10.1851
142.8	11.2437	142.8	4.24491	142.8	4.01635	142.8	-5.79315	142.8	10.3026
142.9	11.4301	142.9	4.2796	142.9	4.03567	142.9	-5.8082	142.9	10.4863
143	11.6542	143	4.35709	143	4.12135	143	-5.78088	143	10.683
143.1	11.8854	143.1	4.45163	143.1	4.23332	143.1	-5.73569	143.1	10.8457
143.2	12.0912	143.2	4.54819	143.2	4.32974	143.2	-5.68636	143.2	10.9672
143.3	12.256	143.3	4.64491	143.3	4.39654	143.3	-5.61947	143.3	11.0807
143.4	12.3864	143.4	4.74394	143.4	4.45265	143.4	-5.50405	143.4	11.2277
143.5	12.5012	143.5	4.84017	143.5	4.52828	143.5	-5.32193	143.5	11.422
143.6	12.6165	143.6	4.91666	143.6	4.63672	143.6	-5.09234	143.6	11.6386
143.7	12.7381	143.7	4.95133	143.7	4.76331	143.7	-4.8676	143.7	11.8315
143.8	12.8645	143.8	4.93278	143.8	4.8778	143.8	-4.70175	143.8	11.9625
143.9	12.9951	143.9	4.87451	143.9	4.95696	143.9	-4.61862	143.9	12.0237
144	13.1342	144	4.81382	144	4.99904	144	-4.604	144	12.0433
144.1	13.2893	144.1	4.7931	144.1	5.02148	144.1	-4.62298	144.1	12.0731
144.2	13.4672	144.2	4.83733	144.2	5.04776	144.2	-4.64321	144.2	12.1621
144.3	13.6726	144.3	4.94458	144.3	5.09581	144.3	-4.64631	144.3	12.3304
144.4	13.9066	144.4	5.09359	144.4	5.17391	144.4	-4.62494	144.4	12.5606
144.5	14.1631	144.5	5.25817	144.5	5.28009	144.5	-4.57548	144.5	12.8123
144.6	14.4232	144.6	5.41668	144.6	5.40062	144.6	-4.49594	144.6	13.0465
144.7	14.6581	144.7	5.55386	144.7	5.5116	144.7	-4.38931	144.7	13.2444
144.8	14.845	144.8	5.66125	144.8	5.58971	144.8	-4.26485	144.8	13.4134
144.9	14.9864	144.9	5.74069	144.9	5.62852	144.9	-4.13275	144.9	13.5827
145	15.1116	145	5.80783	145	5.64573	145	-3.99729	145	13.7884
145.1	15.256	145.1	5.88754	145.1	5.67079	145.1	-3.85758	145.1	14.0509
145.2	15.4348	145.2	5.99991	145.2	5.72147	145.2	-3.71741	145.2	14.3571
145.3	15.6343	145.3	6.14666	145.3	5.7914	145.3	-3.5926	145.3	14.6632
145.4	15.8292	145.4	6.31111	145.4	5.86051	145.4	-3.50423	145.4	14.9217
145.5	16.008	145.5	6.47271	145.5	5.91701	145.5	-3.46134	145.5	15.1143
145.6	16.1853	145.6	6.62285	145.6	5.96989	145.6	-3.44974	145.6	15.2637
145.7	16.3911	145.7	6.76748	145.7	6.04338	145.7	-3.43748	145.7	15.4177
145.8	16.6481	145.8	6.91702	145.8	6.1607	145.8	-3.39068	145.8	15.6191
145.9	16.957	145.9	7.07641	145.9	6.32906	145.9	-3.28692	145.9	15.8864
146	17.2996	146	7.24473	146	6.53402	146	-3.12116	146	16.215
146.1	17.6553	146.1	7.42061	146.1	6.74738	146.1	-2.90601	146.1	16.5925
146.2	18.0128	146.2	7.60458	146.2	6.94445	146.2	-2.66755	146.2	17.0098
146.3	18.3678	146.3	7.79552	146.3	7.11662	146.3	-2.43602	146.3	17.4586
146.4	18.7139	146.4	7.98466	146.4	7.26639	146.4	-2.23553	146.4	17.9196
146.5	19.0382	146.5	8.15343	146.5	7.39115	146.5	-2.07967	146.5	18.356
146.6	19.328	146.6	8.28009	146.6	7.47747	146.6	-1.97284	146.6	18.7284
146.7	19.583	146.7	8.35423	146.7	7.5161	146.7	-1.91072	146.7	19.0202
146.8	19.8198	146.8	8.38723	146.8	7.52013	146.8	-1.87804	146.8	19.2519
146.9	20.0629	146.9	8.40563	146.9	7.52197	146.9	-1.85152	146.9	19.4667
147	20.3309	147	8.43107	147	7.54994	147	-1.81194	147	19.7037
147.1	20.629	147.1	8.46671	147.1	7.61074	147.1	-1.75449	147.1	19.9836
147.2	20.9525	147.2	8.50302	147.2	7.69575	147.2	-1.68529	147.2	20.3143
147.3	21.2943	147.3	8.53454	147.3	7.79941	147.3	-1.60794	147.3	20.697
147.4	21.6486	147.4	8.57105	147.4	7.9267	147.4	-1.51639	147.4	21.1203
147.5	22.0118	147.5	8.63737	147.5	8.08616	147.5	-1.40083	147.5	21.5532
147.6	22.3845	147.6	8.76411	147.6	8.28206	147.6	-1.25791	147.6	21.9582
147.7	22.7712	147.7	8.97264	147.7	8.51354	147.7	-1.09504	147.7	22.3172
147.8	23.1757	147.8	9.26001	147.8	8.77409	147.8	-0.927609	147.8	22.6442
147.9	23.5948	147.9	9.59575	147.9	9.04638	147.9	-0.773831	147.9	22.9713
148	24.0168	148	9.93626	148	9.30011	148	-0.649998	148	23.3205
148.1	24.4269	148.1	10.2471	148.1	9.50238	148.1	-0.565206	148.1	23.6897
148.2	24.8187	148.2	10.5177	148.2	9.63794	148.2	-0.514522	148.2	24.061
148.3	25.204	148.3	10.7634	148.3	9.72506	148.3	-0.474374	148.3	24.4225
148.4	25.6112	148.4	11.0176	148.4	9.81283	148.4	-0.408058	148.4	24.784
148.5	26.0696	148.5	11.3174	148.5	9.95787	148.5	-0.283789	148.5	25.1734
148.6	26.5896	148.6	11.6829	148.6	10.1937	148.6	-0.0940285	148.6	25.6191
148.7	27.1574	148.7	12.0996	148.7	10.5132	148.7	0.140754	148.7	26.1308
148.8	27.7486	148.8	12.5222	148.8	10.8756	148.8	0.38763	148.8	26.6955
148.9	28.347	148.9	12.901	148.9	11.2329	148.9	0.621644	148.9	27.2876
149	28.9536	149	13.2139	149	11.5545	149	0.834121	149	27.885
149.1	29.582	149.1	13.4809	149.1	11.8375	149.1	1.02602	149.1	28.4782
149.2	30.2508	149.2	13.7538	149.2	12.0991	149.2	1.19713	149.2	29.0685
149.3	30.9765	149.3	14.092	149.3	12.3618	149.3	1.34222	149.3	29.6597
149.4	31.7627	149.4	14.5378	149.4	12.6432	149.4	1.45545	149.4	30.2532
149.5	32.5903	149.5	15.1003	149.5	12.9511	149.5	1.53667	149.5	30.8512
149.6	33.4224	149.6	15.7539	149.6	13.2859	149.6	1.59444	149.6	31.4639
149.7	34.2277	149.7	16.4534	149.7	13.6459	149.7	1.64562	149.7	32.1125
149.8	35.0071	149.8	17.1581	149.8	14.0359	149.8	1.71201	149.8	32.8201
149.9	35.7948	149.9	17.8518	149.9	14.4684	149.9	1.81271	149.9	33.5986
150	36.6312	150	18.5444	150	14.9571	150	1.9532	150	34.4422
150.1	37.5331	150.1	19.2592	150.1	15.5036	150.1	2.11959	150.1	35.3337
150.2	38.4873	150.2	20.0161	150.2	16.0929	150.2	2.28604	150.2	36.2561
150.3	39.4693	150.3	20.8229	150.3	16.7023	150.3	2.43166	150.3	37.1989
150.4	40.4636	150.4	21.6758	150.4	17.3164	150.4	2.5528	150.4	38.1524
150.5	41.468	150.5	22.5663	150.5	17.9372	150.5	2.66066	150.5	39.1028
150.6	42.4845	150.6	23.4884	150.6	18.5822	150.6	2.76941	150.6	40.0364
150.7	43.5105	150.7	24.4448	150.7	19.2733	150.7	2.88711	150.7	40.9513
150.8	44.5442	150.8	25.4489	150.8	20.0262	150.8	3.01502	150.8	41.862
150.9	45.5949	150.9	26.5248	150.9	20.8464	150.9	3.15149	150.9	42.7929
151	46.6865	151	27.703	151	21.7357	151	3.29532	151	43.7673
151.1	47.8447	151.1	29.0088	151.1	22.7014	151.1	3.44782	151.1	44.8007
151.2	49.0797	151.2	30.4524	151.2	23.7626	151.2	3.61469	151.2	45.9005
151.3	50.3766	151.3	32.0313	151.3	24.9479	151.3	3.80585	151.3	47.0683
151.4	51.703	151.4	33.7437	151.4	26.2844	151.4	4.03051	151.4	48.2994
151.5	53.0251	151.5	35.5978	151.5	27.782	151.5	4.28965	151.5	49.583
151.6	54.3246	151.6	37.607	151.6	29.4235	151.6	4.57251	151.6	50.9067
151.7	55.605	151.7	39.7763	151.7	31.1697	151.7	4.86095	151.7	52.2638
151.8	56.8861	151.8	42.0955	151.8	32.9803	151.8	5.1405	151.8	53.6569
151.9	58.1924	151.9	44.5461	151.9	34.8366	151.9	5.4123	151.9	55.094
152	59.544	152	47.1136	152	36.7475	152	5.69802	152	56.5806
152.1	60.9532	152.1	49.7906	152.1	38.7346	152.1	6.02929	152.1	58.1125
152.2	62.4253	152.2	52.5656	152.2	40.8062	152.2	6.42437	152.2	59.6756
152.3	63.9579	152.3	55.4125	152.3	42.9422	152.3	6.87063	152.3	61.2511
152.4	65.5431	152.4	58.2932	152.4	45.1011	152.4	7.33094	152.4	62.8274
152.5	67.1735	152.5	61.1734	152.5	47.2449	152.5	7.77038	152.5	64.4126
152.6	68.8521	152.6	64.035	152.6	49.3572	152.6	8.18049	152.6	66.0377
152.7	70.5965	152.7	66.8685	152.7	51.4396	152.7	8.58208	152.7	67.7428
152.8	72.4313	152.8	69.6519	152.8	53.4871	152.8	9.00712	152.8	69.5522
152.9	74.3715	152.9	72.3285	152.9	55.4637	152.9	9.47533	152.9	71.4546
153	76.4122	153	74.8043	153	57.2986	153	9.98308	153	73.4079
153.1	78.5345	153.1	76.9672	153.1	58.9047	153.1	10.5126	153.1	75.3658
153.2	80.7233	153.2	78.716	153.2	60.2052	153.2	11.0543	153.2	77.3095
153.3	82.9803	153.3	79.9785	153.3	61.146	153.3	11.6228	153.3	79.2599
153.4	85.3205	153.4	80.7066	153.4	61.6885	153.4	12.2536	153.4	81.2613
153.5	87.759	153.5	80.8595	153.5	61.7986	153.5	12.9819	153.5	83.3528
153.6	90.3003	153.6	80.3911	153.6	61.4445	153.6	13.8215	153.6	85.5533
153.7	92.9388	153.7	79.2549	153.7	60.6064	153.7	14.76	153.7	87.867
153.8	95.6651	153.8	77.4246	153.8	59.2833	153.8	15.7741	153.8	90.2983
153.9	98.4677	153.9	74.9161	153.9	57.4918	153.9	16.8487	153.9	92.8539
154	101.33	154	71.7915	154	55.2598	154	17.9833	154	95.5282
154.1	104.223	154.1	68.1409	154.1	52.6247	154.1	19.1814	154.1	98.2915
154.2	107.112	154.2	64.0561	154.2	49.639	154.2	20.4357	154.2	101.096
154.3	109.963	154.3	59.618	154.3	46.3777	154.3	21.7219	154.3	103.9
154.4	112.755	154.4	54.9039	154.4	42.9342	154.4	23.004	154.4	106.679
154.5	115.478	154.5	49.9948	154.5	39.4021	154.5	24.2418	154.5	109.422
154.6	118.119	154.6	44.9714	154.6	35.857	154.6	25.3979	154.6	112.103
154.7	120.647	154.7	39.9062	154.7	32.3521	154.7	26.4432	154.7	114.672
154.8	123.008	154.8	34.8647	154.8	28.925	154.8	27.3604	154.8	117.05
154.9	125.124	154.9	29.9094	154.9	25.6023	154.9	28.1386	154.9	119.149
155	126.896	155	25.094	155	22.3948	155	28.7548	155	120.869
155.1	128.189	155.1	20.447	155.1	19.2963	155.1	29.1544	155.1	122.099
155.2	128.838	155.2	15.9672	155.2	16.2944	155.2	29.2507	155.2	122.705
155.3	128.663	155.3	11.641	155.3	13.3868	155.3	28.9461	155.3	122.554
155.4	127.499	155.4	7.46485	155.4	10.5849	155.4	28.1615	155.4	121.52
155.5	125.218	155.5	3.44972	155.5	7.90459	155.5	26.8518	155.5	119.497
155.6	121.727	155.6	-0.391435	155.6	5.35796	155.6	25.0071	155.6	116.386
155.7	116.966	155.7	-4.04964	155.7	2.95946	155.7	22.6512	155.7	112.101
155.8	110.916	155.8	-7.50724	155.8	0.736556	155.8	19.8406	155.8	106.583
155.9	103.628	155.9	-10.7208	155.9	-1.26954	155.9	16.6561	155.9	99.833
156	95.2257	156	-13.6201	156	-3.01549	156	13.1843	156	91.9159
156.1	85.8955	156.1	-16.1279	156.1	-4.4681	156.1	9.50004	156.1	82.9454
156.2	75.8565	156.2	-18.1885	156.2	-5.60877	156.2	5.66803	156.2	73.0745
156.3	65.341	156.3	-19.7893	156.3	-6.43203	156.3	1.7567	156.3	62.4943
156.4	54.5942	156.4	-20.961	156.4	-6.94246	156.4	-2.14996	156.4	51.4323
156.5	43.8799	156.5	-21.7557	156.5	-7.15189	156.5	-5.9558	156.5	40.1347
156.6	33.4749	156.6	-22.2172	156.6	-7.07884	156.6	-9.56887	156.6	28.8421
156.7	23.6473	156.7	-22.3676	156.7	-6.75313	156.7	-12.9203	156.7	17.7728
156.8	14.6302	156.8	-22.2208	156.8	-6.22168	156.8	-15.9741	156.8	7.11672
156.9	6.60651	156.9	-21.8074	156.9	-5.54652	156.9	-18.7229	156.9	-2.96989
157	-0.295109	157	-21.1891	157	-4.79136	157	-21.1721	157	-12.3721
157.1	-5.99604	157.1	-20.4508	157.1	-4.00539	157.1	-23.324	157.1	-21.0174
157.2	-10.4583	157.2	-19.6804	157.2	-3.2155	157.2	-25.1676	157.2	-28.8622
157.3	-13.6674	157.3	-18.9488	157.3	-2.43169	157.3	-26.6782	157.3	-35.8729
157.4	-15.6106	157.4	-18.2992	157.4	-1.66106	157.4	-27.8242	157.4	-42.0169
157.5	-16.2652	157.5	-17.749	157.5	-0.921943	157.5	-28.5829	157.5	-47.2756
157.6	-15.6084	157.6	-17.305	157.6	-0.249594	157.6	-28.9615	157.6	-51.6706
157.7	-13.6407	157.7	-16.9809	157.7	0.309519	157.7	-29.0081	157.7	-55.2796
157.8	-10.4	157.8	-16.8018	157.8	0.711303	157.8	-28.8044	157.8	-58.2215
157.9	-5.95208	157.9	-16.7928	157.9	0.92909	157.9	-28.4395	157.9	-60.6163
158	-0.369144	158	-16.9599	158	0.96535	158	-27.9814	158	-62.5493
158.1	6.28438	158.1	-17.2801	158.1	0.856932	158.1	-27.4636	158.1	-64.0629
158.2	13.9494	158.2	-17.7051	158.2	0.67045	158.2	-26.8921	158.2	-65.1762
158.3	22.5623	158.3	-18.1722	158.3	0.48585	158.3	-26.2657	158.3	-65.9094
158.4	32.0468	158.4	-18.6144	158.4	0.37319	158.4	-25.5923	158.4	-66.2938
158.5	42.3101	158.5	-18.9642	158.5	0.376548	158.5	-24.8919	158.5	-66.3685
158.6	53.2385	158.6	-19.1537	158.6	0.517511	158.6	-24.1874	158.6	-66.175
158.7	64.697	158.7	-19.1161	158.7	0.814399	158.7	-23.4954	158.7	-65.7573
158.8	76.5396	158.8	-18.7918	158.8	1.29802	158.8	-22.8229	158.8	-65.1646
158.9	88.6315	158.9	-18.1406	158.9	2.00902	158.9	-22.1695	158.9	-64.4516
159	100.87	159	-17.1539	159	2.97996	159	-21.5338	159	-63.6717
159.1	113.19	159.1	-15.8606	159.1	4.21735	159.1	-20.9189	159.1	-62.8679
159.2	125.546	159.2	-14.3181	159.2	5.69664	159.2	-20.3359	159.2	-62.0655
159.3	137.903	159.3	-12.5883	159.3	7.37516	159.3	-19.8001	159.3	-61.2705
159.4	150.239	159.4	-10.7087	159.4	9.21587	159.4	-19.3195	159.4	-60.4746
159.5	162.565	159.5	-8.68054	159.5	11.2025	159.5	-18.8855	159.5	-59.665
159.6	174.935	159.6	-6.48659	159.6	13.33	159.6	-18.4753	159.6	-58.8382
159.7	187.43	159.7	-4.12475	159.7	15.5793	159.7	-18.066	159.7	-58.0094
159.8	200.135	159.8	-1.62839	159.8	17.9054	159.8	-17.6501	159.8	-57.2133
159.9	213.111	159.9	0.94552	159.9	20.2562	159.9	-17.2401	159.9	-56.4882
160	226.381	160	3.54754	160	22.6063	160	-16.8577	160	-55.8545
160.1	239.933	160.1	6.15622	160.1	24.9742	160.1	-16.5157	160.1	-55.3017
160.2	253.731	160.2	8.77421	160.2	27.4091	160.2	-16.2048	160.2	-54.7936
160.3	267.723	160.3	11.414	160.3	29.9624	160.3	-15.8982	160.3	-54.287
160.4	281.855	160.4	14.0919	160.4	32.6674	160.4	-15.5717	160.4	-53.7521
160.5	296.056	160.5	16.8291	160.5	35.5361	160.5	-15.2247	160.5	-53.1825
160.6	310.219	160.6	19.6467	160.6	38.5698	160.6	-14.8837	160.6	-52.5906
160.7	324.179	160.7	22.5554	160.7	41.7748	160.7	-14.5818	160.7	-51.9959
160.8	337.704	160.8	25.5534	160.8	45.1712	160.8	-14.3307	160.8	-51.4159
160.9	350.493	160.9	28.6381	160.9	48.7856	160.9	-14.1086	160.9	-50.8651
161	362.209	161	31.8195	161	52.6328	161	-13.874	161	-50.3536
161.1	372.513	161.1	35.1246	161.1	56.7055	161.1	-13.5907	161.1	-49.8778
161.2	381.119	161.2	38.5887	161.2	60.982	161.2	-13.2474	161.2	-49.4165
161.3	387.818	161.3	42.2411	161.3	65.4402	161.3	-12.8605	161.3	-48.9432
161.4	392.48	161.4	46.0977	161.4	70.0643	161.4	-12.465	161.4	-48.4489
161.5	395.031	161.5	50.1641	161.5	74.8485	161.5	-12.0964	161.5	-47.9514
161.6	395.428	161.6	54.4463	161.6	79.8055	161.6	-11.7744	161.6	-47.4797
161.7	393.645	161.7	58.9584	161.7	84.9746	161.7	-11.4952	161.7	-47.048
161.8	389.687	161.8	63.723	161.8	90.4137	161.8	-11.2393	161.8	-46.6422
161.9	383.599	161.9	68.7674	161.9	96.1734	161.9	-10.9856	161.9	-46.2271
162	375.477	162	74.1224	162	102.271	162	-10.722	162	-45.7704
162.1	365.459	162.1	79.8195	162.1	108.685	162.1	-10.4447	162.1	-45.2649
162.2	353.719	162.2	85.8866	162.2	115.372	162.2	-10.1543	162.2	-44.7351
162.3	340.47	162.3	92.3422	162.3	122.292	162.3	-9.85338	162.3	-44.2217
162.4	325.973	162.4	99.1945	162.4	129.43	162.4	-9.54973	162.4	-43.7563
162.5	310.519	162.5	106.445	162.5	136.794	162.5	-9.25652	162.5	-43.3439
162.6	294.407	162.6	114.095	162.6	144.395	162.6	-8.98515	162.6	-42.9635
162.7	277.921	162.7	122.141	162.7	152.231	162.7	-8.73669	162.7	-42.5865
162.8	261.312	162.8	130.563	162.8	160.286	162.8	-8.50154	162.8	-42.2
162.9	244.803	162.9	139.319	162.9	168.53	162.9	-8.2679	162.9	-41.8187
163	228.576	163	148.342	163	176.93	163	-8.02985	163	-41.4749
163.1	212.777	163.1	157.549	163.1	185.458	163.1	-7.78788	163.1	-41.1946
163.2	197.513	163.2	166.861	163.2	194.101	163.2	-7.5438	163.2	-40.9757
163.3	182.86	163.3	176.209	163.3	202.865	163.3	-7.29517	163.3	-40.7844
163.4	168.865	163.4	185.535	163.4	211.762	163.4	-7.03457	163.4	-40.5724
163.5	155.559	163.5	194.789	163.5	220.8	163.5	-6.75675	163.5	-40.3073
163.6	142.96	163.6	203.911	163.6	229.965	163.6	-6.46997	163.6	-39.9951
163.7	131.083	163.7	212.826	163.7	239.216	163.7	-6.19788	163.7	-39.6769
163.8	119.955	163.8	221.439	163.8	248.497	163.8	-5.96345	163.8	-39.3961
163.9	109.63	163.9	229.659	163.9	257.76	163.9	-5.76681	163.9	-39.1612
164	100.179	164	237.411	164	266.965	164	-5.58124	164	-38.9392
164.1	91.6654	164.1	244.642	164.1	276.078	164.1	-5.37394	164.1	-38.6847
164.2	84.1093	164.2	251.311	164.2	285.05	164.2	-5.13135	164.2	-38.3761
164.3	77.4828	164.3	257.372	164.3	293.826	164.3	-4.86568	164.3	-38.025
164.4	71.7331	164.4	262.774	164.4	302.352	164.4	-4.60284	164.4	-37.659
164.5	66.814	164.5	267.464	164.5	310.575	164.5	-4.36944	164.5	-37.3033
164.6	62.6989	164.6	271.393	164.6	318.413	164.6	-4.18948	164.6	-36.9793
164.7	59.3722	164.7	274.53	164.7	325.742	164.7	-4.08345	164.7	-36.7077
164.8	56.8126	164.8	276.881	164.8	332.406	164.8	-4.06027	164.8	-36.5048
164.9	54.9799	164.9	278.481	164.9	338.26	164.9	-4.10612	164.9	-36.3707
165	53.8135	165	279.371	165	343.181	165	-4.18338	165	-36.2855
165.1	53.2414	165.1	279.564	165.1	347.063	165.1	-4.24537	165.1	-36.2181
165.2	53.1916	165.2	279.019	165.2	349.785	165.2	-4.25821	165.2	-36.139
165.3	53.598	165.3	277.661	165.3	351.215	165.3	-4.21515	165.3	-36.025
165.4	54.398	165.4	275.412	165.4	351.226	165.4	-4.13525	165.4	-35.856
165.5	55.529	165.5	272.22	165.5	349.726	165.5	-4.05034	165.5	-35.6141
165.6	56.9316	165.6	268.063	165.6	346.661	165.6	-3.99063	165.6	-35.2919
165.7	58.5552	165.7	262.931	165.7	342.007	165.7	-3.97596	165.7	-34.9027
165.8	60.36	165.8	256.825	165.8	335.753	165.8	-4.01299	165.8	-34.4804
165.9	62.3151	165.9	249.761	165.9	327.901	165.9	-4.09478	165.9	-34.0641
166	64.4001	166	241.783	166	318.468	166	-4.20253	166	-33.6823
166.1	66.6072	166.1	232.954	166.1	307.497	166.1	-4.31354	166.1	-33.3467
166.2	68.9411	166.2	223.342	166.2	295.067	166.2	-4.41561	166.2	-33.0588
166.3	71.4138	166.3	213.019	166.3	281.293	166.3	-4.51711	166.3	-32.8171
166.4	74.0421	166.4	202.067	166.4	266.327	166.4	-4.63882	166.4	-32.6166
166.5	76.8477	166.5	190.589	166.5	250.356	166.5	-4.7913	166.5	-32.4415
166.6	79.8539	166.6	178.699	166.6	233.584	166.6	-4.96029	166.6	-32.2626
166.7	83.0765	166.7	166.495	166.7	216.204	166.7	-5.1175	166.7	-32.0493
166.8	86.5178	166.8	154.047	166.8	198.386	166.8	-5.24518	166.8	-31.788
166.9	90.1739	166.9	141.395	166.9	180.272	166.9	-5.3483	166.9	-31.4921
167	94.0481	167	128.581	167	162.004	167	-5.44534	167	-31.1909
167.1	98.1592	167.1	115.673	167.1	143.736	167.1	-5.55293	167.1	-30.9062
167.2	102.535	167.2	102.773	167.2	125.638	167.2	-5.6813	167.2	-30.6385
167.3	107.196	167.3	89.9885	167.3	107.87	167.3	-5.83943	167.3	-30.373
167.4	112.147	167.4	77.4069	167.4	90.5622	167.4	-6.03837	167.4	-30.0982
167.5	117.361	167.5	65.0727	167.5	73.796	167.5	-6.28739	167.5	-29.8188
167.6	122.788	167.6	53.0007	167.6	57.6123	167.6	-6.58715	167.6	-29.5492
167.7	128.356	167.7	41.2004	167.7	42.0362	167.7	-6.92656	167.7	-29.2985
167.8	133.997	167.8	29.692	167.8	27.1067	167.8	-7.2849	167.8	-29.0593
167.9	139.661	167.9	18.507	167.9	12.8884	167.9	-7.63792	167.9	-28.8124
168	145.312	168	7.67679	168	-0.548125	168	-7.96491	168	-28.5381
168.1	150.906	168.1	-2.77857	168.1	-13.1607	168.1	-8.25385	168.1	-28.2262
168.2	156.378	168.2	-12.8566	168.2	-24.9583	168.2	-8.50245	168.2	-27.8791
168.3	161.647	168.3	-22.5735	168.3	-35.9959	168.3	-8.71648	168.3	-27.5099
168.4	166.628	168.4	-31.9603	168.4	-46.3464	168.4	-8.90844	168.4	-27.1393
168.5	171.237	168.5	-41.0516	168.5	-56.0717	168.5	-9.09561	168.5	-26.7902
168.6	175.384	168.6	-49.8669	168.6	-65.2091	168.6	-9.29368	168.6	-26.4785
168.7	178.971	168.7	-58.3963	168.7	-73.7736	168.7	-9.50748	168.7	-26.2054
168.8	181.912	168.8	-66.5999	168.8	-81.7689	168.8	-9.72836	168.8	-25.9569
168.9	184.149	168.9	-74.4252	168.9	-89.1993	168.9	-9.94339	168.9	-25.7156
169	185.65	169	-81.826	169	-96.0807	169	-10.1472	169	-25.4728
169.1	186.394	169.1	-88.7706	169.1	-102.446	169.1	-10.3422	169.1	-25.2332
169.2	186.357	169.2	-95.2376	169.2	-108.338	169.2	-10.5267	169.2	-25.0074
169.3	185.495	169.3	-101.209	169.3	-113.798	169.3	-10.6878	169.3	-24.8044
169.4	183.752	169.4	-106.67	169.4	-118.848	169.4	-10.8091	169.4	-24.6312
169.5	181.047	169.5	-111.613	169.5	-123.498	169.5	-10.8846	169.5	-24.4938
169.6	177.289	169.6	-116.037	169.6	-127.743	169.6	-10.9195	169.6	-24.3914
169.7	172.384	169.7	-119.932	169.7	-131.568	169.7	-10.9198	169.7	-24.3066
169.8	166.241	169.8	-123.279	169.8	-134.951	169.8	-10.8876	169.8	-24.2085
169.9	158.774	169.9	-126.049	169.9	-137.868	169.9	-10.8323	169.9	-24.0706
170	149.9	170	-128.225	170	-140.315	170	-10.7813	170	-23.8896
170.1	139.551	170.1	-129.816	170.1	-142.318	170.1	-10.7728	170.1	-23.6854
170.2	127.688	170.2	-130.855	170.2	-143.919	170.2	-10.8337	170.2	-23.4862
170.3	114.316	170.3	-131.393	170.3	-145.162	170.3	-10.9672	170.3	-23.314
170.4	99.4789	170.4	-131.498	170.4	-146.081	170.4	-11.1602	170.4	-23.1826
170.5	83.2683	170.5	-131.252	170.5	-146.69	170.5	-11.3967	170.5	-23.0993
170.6	65.8258	170.6	-130.744	170.6	-146.979	170.6	-11.658	170.6	-23.0627
170.7	47.3491	170.7	-130.038	170.7	-146.92	170.7	-11.9142	170.7	-23.0585
170.8	28.0789	170.8	-129.154	170.8	-146.482	170.8	-12.1235	170.8	-23.0633
170.9	8.27275	170.9	-128.071	170.9	-145.655	170.9	-12.2516	170.9	-23.0546
171	-11.8148	171	-126.762	171	-144.467	171	-12.293	171	-23.0166
171.1	-31.9335	171.1	-125.22	171.1	-142.967	171.1	-12.2746	171.1	-22.9406
171.2	-51.83	171.2	-123.477	171.2	-141.207	171.2	-12.2382	171.2	-22.8269
171.3	-71.2491	171.3	-121.59	171.3	-139.227	171.3	-12.2146	171.3	-22.689
171.4	-89.9449	171.4	-119.618	171.4	-137.058	171.4	-12.2099	171.4	-22.5492
171.5	-107.694	171.5	-117.604	171.5	-134.736	171.5	-12.2064	171.5	-22.4248
171.6	-124.306	171.6	-115.567	171.6	-132.313	171.6	-12.1792	171.6	-22.3167
171.7	-139.631	171.7	-113.517	171.7	-129.858	171.7	-12.1146	171.7	-22.2137
171.8	-153.562	171.8	-111.475	171.8	-127.44	171.8	-12.0229	171.8	-22.1067
171.9	-166.034	171.9	-109.467	171.9	-125.099	171.9	-11.9339	171.9	-21.9951
172	-177.015	172	-107.521	172	-122.832	172	-11.8791	172	-21.8822
172.1	-186.504	172.1	-105.648	172.1	-120.604	172.1	-11.8712	172.1	-21.768
172.2	-194.543	172.2	-103.846	172.2	-118.373	172.2	-11.8961	172.2	-21.6487
172.3	-201.232	172.3	-102.102	172.3	-116.126	172.3	-11.9219	172.3	-21.5209
172.4	-206.733	172.4	-100.405	172.4	-113.881	172.4	-11.9183	172.4	-21.386
172.5	-211.242	172.5	-98.7513	172.5	-111.676	172.5	-11.871	172.5	-21.2493
172.6	-214.953	172.6	-97.1435	172.6	-109.536	172.6	-11.7844	172.6	-21.1164
172.7	-218.029	172.7	-95.5826	172.7	-107.466	172.7	-11.6748	172.7	-20.9893
172.8	-220.612	172.8	-94.062	172.8	-105.451	172.8	-11.5628	172.8	-20.8654
172.9	-222.837	172.9	-92.5701	172.9	-103.479	172.9	-11.4676	172.9	-20.7405
173	-224.843	173	-91.0998	173	-101.549	173	-11.3999	173	-20.6117
173.1	-226.76	173.1	-89.6539	173.1	-99.6709	173.1	-11.3571	173.1	-20.4775
173.2	-228.685	173.2	-88.2411	173.2	-97.849	173.2	-11.3251	173.2	-20.3358
173.3	-230.659	173.3	-86.8656	173.3	-96.0764	173.3	-11.2857	173.3	-20.1815
173.4	-232.667	173.4	-85.5218	173.4	-94.3383	173.4	-11.2247	173.4	-20.0083
173.5	-234.663	173.5	-84.2036	173.5	-92.6274	173.5	-11.1354	173.5	-19.8131
173.6	-236.601	173.6	-82.9175	173.6	-90.9554	173.6	-11.0191	173.6	-19.5982
173.7	-238.451	173.7	-81.6845	173.7	-89.3477	173.7	-10.8848	173.7	-19.3675
173.8	-240.19	173.8	-80.523	173.8	-87.8283	173.8	-10.7471	173.8	-19.1229
173.9	-241.774	173.9	-79.4321	173.9	-86.4064	173.9	-10.6221	173.9	-18.8684
174	-243.126	174	-78.3951	174	-85.0772	174	-10.5213	174	-18.6203
174.1	-244.146	174.1	-77.3979	174.1	-83.8297	174.1	-10.4468	174.1	-18.4084
174.2	-244.731	174.2	-76.4404	174.2	-82.6522	174.2	-10.3913	174.2	-18.2596
174.3	-244.79	174.3	-75.5283	174.3	-81.5336	174.3	-10.3452	174.3	-18.1801
174.4	-244.263	174.4	-74.6583	174.4	-80.4629	174.4	-10.3033	174.4	-18.1538
174.5	-243.121	174.5	-73.8136	174.5	-79.429	174.5	-10.2664	174.5	-18.1569
174.6	-241.371	174.6	-72.9741	174.6	-78.4208	174.6	-10.2362	174.6	-18.1709
174.7	-239.049	174.7	-72.131	174.7	-77.4307	174.7	-10.2106	174.7	-18.182
174.8	-236.215	174.8	-71.2932	174.8	-76.462	174.8	-10.1862	174.8	-18.1774
174.9	-232.946	174.9	-70.4792	174.9	-75.5346	174.9	-10.1639	174.9	-18.1487
175	-229.318	175	-69.6968	175	-74.6755	175	-10.1469	175	-18.0977
175.1	-225.392	175.1	-68.9251	175.1	-73.8997	175.1	-10.1343	175.1	-18.0325
175.2	-221.207	175.2	-68.1185	175.2	-73.1986	175.2	-10.1176	175.2	-17.9576
175.3	-216.791	175.3	-67.2409	175.3	-72.5486	175.3	-10.0911	175.3	-17.8722
175.4	-212.176	175.4	-66.3045	175.4	-71.9328	175.4	-10.0645	175.4	-17.7821
175.5	-207.404	175.5	-65.374	175.5	-71.3537	175.5	-10.0621	175.5	-17.7078
175.6	-202.517	175.6	-64.5257	175.6	-70.8255	175.6	-10.1026	175.6	-17.6737
175.7	-197.537	175.7	-63.7946	175.7	-70.3557	175.7	-10.1774	175.7	-17.6855
175.8	-192.459	175.8	-63.154	175.8	-69.9332	175.8	-10.2507	175.8	-17.7182
175.9	-187.266	175.9	-62.5408	175.9	-69.5308	175.9	-10.2831	175.9	-17.7291
176	-181.949	176	-61.8969	176	-69.117	176	-10.257	176	-17.6827
176.1	-176.537	176.1	-61.1952	176.1	-68.6668	176.1	-10.1808	176.1	-17.5684
176.2	-171.097	176.2	-60.4396	176.2	-68.1661	176.2	-10.0706	176.2	-17.3974
176.3	-165.726	176.3	-59.6527	176.3	-67.6146	176.3	-9.93404	176.3	-17.1901
176.4	-160.527	176.4	-58.8619	176.4	-67.0267	176.4	-9.77178	176.4	-16.9656
176.5	-155.587	176.5	-58.0878	176.5	-66.4277	176.5	-9.59095	176.5	-16.7388
176.6	-150.963	176.6	-57.3361	176.6	-65.8402	176.6	-9.40903	176.6	-16.5222
176.7	-146.67	176.7	-56.6009	176.7	-65.2683	176.7	-9.24278	176.7	-16.3242
176.8	-142.694	176.8	-55.8793	176.8	-64.6956	176.8	-9.09858	176.8	-16.149
176.9	-139.004	176.9	-55.1865	176.9	-64.0987	176.9	-8.97856	176.9	-15.9996
177	-135.566	177	-54.5513	177	-63.4664	177	-8.89249	177	-15.881
177.1	-132.353	177.1	-53.9927	177.1	-62.8047	177.1	-8.85408	177.1	-15.796
177.2	-129.342	177.2	-53.496	177.2	-62.127	177.2	-8.86175	177.2	-15.7357
177.3	-126.511	177.3	-53.0142	177.3	-61.441	177.3	-8.88955	177.3	-15.6757
177.4	-123.839	177.4	-52.4992	177.4	-60.7477	177.4	-8.90493	177.4	-15.5884
177.5	-121.314	177.5	-51.9372	177.5	-60.046	177.5	-8.89601	177.5	-15.463
177.6	-118.937	177.6	-51.3543	177.6	-59.3357	177.6	-8.87763	177.6	-15.3134
177.7	-116.706	177.7	-50.7878	177.7	-58.6156	177.7	-8.87048	177.7	-15.1643
177.8	-114.616	177.8	-50.2483	177.8	-57.8834	177.8	-8.8777	177.8	-15.0289
177.9	-112.66	177.9	-49.7089	177.9	-57.1404	177.9	-8.88212	177.9	-14.8976
178	-110.831	178	-49.1303	178	-56.3911	178	-8.8617	178	-14.7489
178.1	-109.125	178.1	-48.4979	178.1	-55.6376	178.1	-8.80488	178.1	-14.5713
178.2	-107.526	178.2	-47.8363	178.2	-54.8733	178.2	-8.71382	178.2	-14.3771
178.3	-106.003	178.3	-47.1915	178.3	-54.0871	178.3	-8.59819	178.3	-14.1964
178.4	-104.514	178.4	-46.5986	178.4	-53.2755	178.4	-8.46854	178.4	-14.0567
178.5	-103.023	178.5	-46.0648	178.5	-52.4503	178.5	-8.3347	178.5	-13.9636
178.6	-101.517	178.6	-45.577	178.6	-51.6337	178.6	-8.20727	178.6	-13.8973
178.7	-99.9995	178.7	-45.1203	178.7	-50.8469	178.7	-8.09558	178.7	-13.8241
178.8	-98.4812	178.8	-44.6889	178.8	-50.0996	178.8	-8.00104	178.8	-13.7138
178.9	-96.9687	178.9	-44.2825	178.9	-49.3883	178.9	-7.914	178.9	-13.5533
179	-95.4693	179	-43.8957	179	-48.7038	179	-7.82135	179	-13.3525
179.1	-93.9976	179.1	-43.513	179.1	-48.0409	179.1	-7.71901	179.1	-13.1414
179.2	-92.5738	179.2	-43.1176	179.2	-47.4044	179.2	-7.61711	179.2	-12.9573
179.3	-91.2142	179.3	-42.7095	179.3	-46.8057	179.3	-7.53563	179.3	-12.8288
179.4	-89.9263	179.4	-42.3141	179.4	-46.256	179.4	-7.49738	179.4	-12.7671
179.5	-88.7127	179.5	-41.9697	179.5	-45.7608	179.5	-7.52131	179.5	-12.7712
179.6	-87.5718	179.6	-41.7002	179.6	-45.3179	179.6	-7.61311	179.6	-12.8344
179.7	-86.4905	179.7	-41.4935	179.7	-44.9149	179.7	-7.75552	179.7	-12.9431
179.8	-85.4411	179.8	-41.3032	179.8	-44.5279	179.8	-7.90862	179.8	-13.0705
179.9	-84.3951	179.9	-41.0723	179.9	-44.1277	179.9	-8.02598	179.9	-13.1794
180	-83.3438	180	-40.7593	180	-43.6934	180	-8.0779	180	-13.2408
180.1	-82.3054	180.1	-40.3544	180.1	-43.225	180.1	-8.06551	180.1	-13.25
180.2	-81.3074	180.2	-39.8828	180.2	-42.74	180.2	-8.01689	180.2	-13.2284
180.3	-80.3641	180.3	-39.3963	180.3	-42.2589	180.3	-7.97054	180.3	-13.2079
180.4	-79.4666	180.4	-38.9533	180.4	-41.7921	180.4	-7.95647	180.4	-13.2137
180.5	-78.5908	180.5	-38.5884	180.5	-41.3372	180.5	-7.9828	180.5	-13.2546
180.6	-77.7131	180.6	-38.2918	180.6	-40.8874	180.6	-8.03243	180.6	-13.3178
180.7	-76.8206	180.7	-38.0167	180.7	-40.4404	180.7	-8.0733	180.7	-13.3681
180.8	-75.9101	180.8	-37.7142	180.8	-40.0016	180.8	-8.07844	180.8	-13.3559
180.9	-74.9806	180.9	-37.3636	180.9	-39.5787	180.9	-8.04283	180.9	-13.2383
181	-74.0298	181	-36.9751	181	-39.1729	181	-7.98454	181	-13.006
181.1	-73.0616	181.1	-36.5714	181.1	-38.777	181.1	-7.93087	181.1	-12.6935
181.2	-72.0929	181.2	-36.1719	181.2	-38.3807	181.2	-7.90153	181.2	-12.3623
181.3	-71.1497	181.3	-35.7933	181.3	-37.9768	181.3	-7.90058	181.3	-12.0689
181.4	-70.2528	181.4	-35.4556	181.4	-37.5628	181.4	-7.92038	181.4	-11.8435
181.5	-69.4101	181.5	-35.1785	181.5	-37.1406	181.5	-7.95081	181.5	-11.6928
181.6	-68.6191	181.6	-34.9708	181.6	-36.7165	181.6	-7.98432	181.6	-11.6129
181.7	-67.8754	181.7	-34.8234	181.7	-36.3031	181.7	-8.01493	181.7	-11.5958
181.8	-67.1749	181.8	-34.7152	181.8	-35.9186	181.8	-8.03723	181.8	-11.6298
181.9	-66.5107	181.9	-34.6222	181.9	-35.5818	181.9	-8.04942	181.9	-11.7013
182	-65.8684	182	-34.5213	182	-35.3006	182	-8.05441	182	-11.7982
182.1	-65.2256	182.1	-34.3892	182.1	-35.0589	182.1	-8.05314	182.1	-11.9058
182.2	-64.557	182.2	-34.2044	182.2	-34.8166	182.2	-8.03694	182.2	-11.9994
182.3	-63.8466	182.3	-33.957	182.3	-34.5279	182.3	-7.99088	182.3	-12.0446
182.4	-63.0993	182.4	-33.6569	182.4	-34.1685	182.4	-7.90827	182.4	-12.0117
182.5	-62.3439	182.5	-33.3317	182.5	-33.7506	182.5	-7.8023	182.5	-11.8926
182.6	-61.6243	182.6	-33.0122	182.6	-33.3125	182.6	-7.70354	182.6	-11.7061
182.7	-60.9818	182.7	-32.7207	182.7	-32.8945	182.7	-7.64582	182.7	-11.489
182.8	-60.4389	182.8	-32.4679	182.8	-32.5192	182.8	-7.64966	182.8	-11.2795
182.9	-59.9914	182.9	-32.256	182.9	-32.1916	182.9	-7.71051	182.9	-11.1016
183	-59.6101	183	-32.0777	183	-31.9092	183	-7.79753	183	-10.9569
183.1	-59.2514	183.1	-31.9141	183.1	-31.668	183.1	-7.86668	183.1	-10.8316
183.2	-58.8722	183.2	-31.7414	183.2	-31.4587	183.2	-7.88249	183.2	-10.7111
183.3	-58.4434	183.3	-31.5432	183.3	-31.2594	183.3	-7.83324	183.3	-10.5917
183.4	-57.9564	183.4	-31.3182	183.4	-31.0404	183.4	-7.72864	183.4	-10.4793
183.5	-57.4209	183.5	-31.0779	183.5	-30.78	183.5	-7.587	183.5	-10.38
183.6	-56.8608	183.6	-30.8385	183.6	-30.4815	183.6	-7.42725	183.6	-10.2943
183.7	-56.3091	183.7	-30.6152	183.7	-30.1748	183.7	-7.27058	183.7	-10.2182
183.8	-55.8005	183.8	-30.4178	183.8	-29.8983	183.8	-7.14097	183.8	-10.1466
183.9	-55.3556	183.9	-30.2438	183.9	-29.6756	183.9	-7.05666	183.9	-10.073
184	-54.966	184	-30.0736	184	-29.5017	184	-7.01944	184	-9.98842
184.1	-54.5941	184.1	-29.8773	184.1	-29.348	184.1	-7.01531	184.1	-9.8853
184.2	-54.1947	184.2	-29.635	184.2	-29.1829	184.2	-7.02713	184.2	-9.76449
184.3	-53.7412	184.3	-29.3521	184.3	-28.9914	184.3	-7.04539	184.3	-9.63818
184.4	-53.2374	184.4	-29.0533	184.4	-28.7783	184.4	-7.06486	184.4	-9.52213
184.5	-52.7071	184.5	-28.758	184.5	-28.5521	184.5	-7.07391	184.5	-9.42347
184.6	-52.1764	184.6	-28.4664	184.6	-28.3089	184.6	-7.05508	184.6	-9.33845
184.7	-51.664	184.7	-28.1722	184.7	-28.0353	184.7	-7.00297	184.7	-9.2641
184.8	-51.1826	184.8	-27.8868	184.8	-27.7271	184.8	-6.93958	184.8	-9.20979
184.9	-50.7379	184.9	-27.6412	184.9	-27.4015	184.9	-6.90312	184.9	-9.19247
185	-50.3236	185	-27.4612	185	-27.0885	185	-6.91483	185	-9.21981
185.1	-49.9191	185.1	-27.3404	185.1	-26.8095	185.1	-6.95664	185.1	-9.28028
185.2	-49.4985	185.2	-27.2424	185.2	-26.5662	185.2	-6.98506	185.2	-9.35025
185.3	-49.0484	185.3	-27.1269	185.3	-26.3493	185.3	-6.96827	185.3	-9.40728
185.4	-48.5814	185.4	-26.9734	185.4	-26.1537	185.4	-6.90986	185.4	-9.43561
185.5	-48.1338	185.5	-26.7817	185.5	-25.9819	185.5	-6.83927	185.5	-9.42393
185.6	-47.7462	185.6	-26.5587	185.6	-25.8316	185.6	-6.78375	185.6	-9.36625
185.7	-47.4398	185.7	-26.3104	185.7	-25.6871	185.7	-6.75173	185.7	-9.26969
185.8	-47.2059	185.8	-26.0469	185.8	-25.5269	185.8	-6.73946	185.8	-9.15973
185.9	-47.0125	185.9	-25.7878	185.9	-25.3414	185.9	-6.74578	185.9	-9.07206
186	-46.8178	186	-25.559	186	-25.1417	186	-6.77486	186	-9.03291
186.1	-46.5827	186.1	-25.3803	186.1	-24.9496	186.1	-6.82635	186.1	-9.0427
186.2	-46.2823	186.2	-25.2567	186.2	-24.7824	186.2	-6.88966	186.2	-9.07655
186.3	-45.9191	186.3	-25.1809	186.3	-24.6443	186.3	-6.95238	186.3	-9.10106
186.4	-45.5289	186.4	-25.1406	186.4	-24.5289	186.4	-7.01223	186.4	-9.09286
186.5	-45.1648	186.5	-25.1216	186.5	-24.4243	186.5	-7.07646	186.5	-9.04424
186.6	-44.8656	186.6	-25.1044	186.6	-24.3195	186.6	-7.14837	186.6	-8.95516
186.7	-44.63	186.7	-25.0609	186.7	-24.2101	186.7	-7.21663	186.7	-8.82493
186.8	-44.4208	186.8	-24.9631	186.8	-24.0998	186.8	-7.25942	186.8	-8.65528
186.9	-44.1924	186.9	-24.7973	186.9	-23.996	186.9	-7.25985	186.9	-8.46109
187	-43.918	187	-24.5748	187	-23.8995	187	-7.21897	187	-8.27437
187.1	-43.5975	187.1	-24.3279	187.1	-23.8013	187.1	-7.15642	187.1	-8.13389
187.2	-43.2479	187.2	-24.0975	187.2	-23.6901	187.2	-7.09923	187.2	-8.06772
187.3	-42.8906	187.3	-23.9202	187.3	-23.561	187.3	-7.06762	187.3	-8.08191
187.4	-42.5416	187.4	-23.816	187.4	-23.4159	187.4	-7.06679	187.4	-8.16158
187.5	-42.2068	187.5	-23.779	187.5	-23.2547	187.5	-7.0869	187.5	-8.28034
187.6	-41.8817	187.6	-23.7766	187.6	-23.0728	187.6	-7.10849	187.6	-8.41012
187.7	-41.5558	187.7	-23.7643	187.7	-22.8695	187.7	-7.11103	187.7	-8.52598
187.8	-41.2201	187.8	-23.7086	187.8	-22.6578	187.8	-7.08374	187.8	-8.60654
187.9	-40.8737	187.9	-23.6006	187.9	-22.4595	187.9	-7.03425	187.9	-8.63399
188	-40.5249	188	-23.4508	188	-22.2903	188	-6.98655	188	-8.59786
188.1	-40.1871	188.1	-23.2756	188.1	-22.1478	188.1	-6.96573	188.1	-8.50352
188.2	-39.8746	188.2	-23.0893	188.2	-22.0145	188.2	-6.98067	188.2	-8.37952
188.3	-39.5993	188.3	-22.9016	188.3	-21.872	188.3	-7.01963	188.3	-8.27293
188.4	-39.3646	188.4	-22.7145	188.4	-21.7118	188.4	-7.06059	188.4	-8.22717
188.5	-39.1585	188.5	-22.5172	188.5	-21.5343	188.5	-7.08416	188.5	-8.2537
188.6	-38.9523	188.6	-22.2897	188.6	-21.3404	188.6	-7.07864	188.6	-8.32195
188.7	-38.7141	188.7	-22.0193	188.7	-21.1287	188.7	-7.03986	188.7	-8.3798
188.8	-38.4287	188.8	-21.7177	188.8	-20.9025	188.8	-6.97265	188.8	-8.38904
188.9	-38.1082	188.9	-21.422	188.9	-20.674	188.9	-6.89266	188.9	-8.34526
189	-37.7841	189	-21.1789	189	-20.4607	189	-6.82158	189	-8.26958
189.1	-37.489	189.1	-21.0214	189.1	-20.2756	189.1	-6.77553	189.1	-8.18692
189.2	-37.238	189.2	-20.9511	189.2	-20.1221	189.2	-6.7554	189.2	-8.11246
189.3	-37.0219	189.3	-20.9348	189.3	-19.9971	189.3	-6.7486	189.3	-8.05063
189.4	-36.8156	189.4	-20.9216	189.4	-19.8962	189.4	-6.74265	189.4	-7.99794
189.5	-36.5987	189.5	-20.8711	189.5	-19.8178	189.5	-6.73968	189.5	-7.94457
189.6	-36.3737	189.6	-20.7721	189.6	-19.7623	189.6	-6.75843	189.6	-7.87914
189.7	-36.1603	189.7	-20.637	189.7	-19.7282	189.7	-6.81931	189.7	-7.79927
189.8	-35.9735	189.8	-20.4828	189.8	-19.7077	189.8	-6.92433	189.8	-7.72032
189.9	-35.8089	189.9	-20.3199	189.9	-19.6866	189.9	-7.04898	189.9	-7.67031
190	-35.6515	190	-20.1558	190	-19.6489	190	-7.15292	190	-7.66973
190.1	-35.4935	190.1	-20.0001	190.1	-19.5823	190.1	-7.20072	190.1	-7.71101
190.2	-35.3362	190.2	-19.8594	190.2	-19.4819	190.2	-7.17779	190.2	-7.75679
190.3	-35.1767	190.3	-19.7277	190.3	-19.351	190.3	-7.09269	190.3	-7.76103
190.4	-34.9991	190.4	-19.5856	190.4	-19.1972	190.4	-6.96856	190.4	-7.69794
190.5	-34.7862	190.5	-19.412	190.5	-19.0294	190.5	-6.83347	190.5	-7.57849
190.6	-34.5395	190.6	-19.2023	190.6	-18.8588	190.6	-6.71752	190.6	-7.4454
190.7	-34.2884	190.7	-18.9775	190.7	-18.7023	190.7	-6.65316	190.7	-7.35128
190.8	-34.0748	190.8	-18.7773	190.8	-18.5784	190.8	-6.66884	190.8	-7.33253
190.9	-33.9263	190.9	-18.6417	190.9	-18.4953	190.9	-6.77377	190.9	-7.39286
191	-33.8385	191	-18.5927	191	-18.4428	191	-6.94623	191	-7.50558
191.1	-33.7775	191.1	-18.6277	191.1	-18.3975	191.1	-7.13881	191.1	-7.63146
191.2	-33.6956	191.2	-18.7226	191.2	-18.3378	191.2	-7.30016	191.2	-7.73812
191.3	-33.5499	191.3	-18.8405	191.3	-18.256	191.3	-7.39803	191.3	-7.80667
191.4	-33.3163	191.4	-18.9368	191.4	-18.1575	191.4	-7.42797	191.4	-7.82431
191.5	-33	191.5	-18.967	191.5	-18.0514	191.5	-7.40476	191.5	-7.77503
191.6	-32.6377	191.6	-18.9002	191.6	-17.9403	191.6	-7.34706	191.6	-7.64219
191.7	-32.2839	191.7	-18.7336	191.7	-17.8185	191.7	-7.26805	191.7	-7.42424
191.8	-31.9868	191.8	-18.4968	191.8	-17.6783	191.8	-7.1756	191.8	-7.15059
191.9	-31.7681	191.9	-18.2392	191.9	-17.519	191.9	-7.07606	191.9	-6.87974
192	-31.6169	192	-18.0069	192	-17.3514	192	-6.97528	192	-6.67391
192.1	-31.5015	192.1	-17.8232	192.1	-17.1948	192.1	-6.87741	192.1	-6.56589
192.2	-31.3892	192.2	-17.6826	192.2	-17.0667	192.2	-6.78553	192.2	-6.54442
192.3	-31.2652	192.3	-17.5614	192.3	-16.972	192.3	-6.70375	192.3	-6.57026
192.4	-31.138	192.4	-17.4354	192.4	-16.9005	192.4	-6.63663	192.4	-6.60627
192.5	-31.0252	192.5	-17.2933	192.5	-16.8331	192.5	-6.58508	192.5	-6.63419
192.6	-30.9295	192.6	-17.1365	192.6	-16.7505	192.6	-6.54463	192.6	-6.65009
192.7	-30.828	192.7	-16.9741	192.7	-16.6382	192.7	-6.50959	192.7	-6.65224
192.8	-30.6861	192.8	-16.8207	192.8	-16.4906	192.8	-6.47914	192.8	-6.63594
192.9	-30.4867	192.9	-16.6998	192.9	-16.3158	192.9	-6.45808	192.9	-6.59684
193	-30.2487	193	-16.6434	193	-16.1365	193	-6.45172	193	-6.53745
193.1	-30.0179	193.1	-16.6775	193.1	-15.9815	193.1	-6.46071	193.1	-6.47153
193.2	-29.8397	193.2	-16.7982	193.2	-15.8684	193.2	-6.48031	193.2	-6.42068
193.3	-29.7342	193.3	-16.9593	193.3	-15.7938	193.3	-6.50298	193.3	-6.40058
193.4	-29.6904	193.4	-17.0917	193.4	-15.7357	193.4	-6.5218	193.4	-6.40693
193.5	-29.6807	193.5	-17.1435	193.5	-15.6679	193.5	-6.53315	193.5	-6.41747
193.6	-29.6812	193.6	-17.1095	193.6	-15.5735	193.6	-6.53817	193.6	-6.41253
193.7	-29.6821	193.7	-17.0253	193.7	-15.4536	193.7	-6.54267	193.7	-6.39444
193.8	-29.6816	193.8	-16.9338	193.8	-15.3257	193.8	-6.55409	193.8	-6.38424
193.9	-29.6688	193.9	-16.8557	193.9	-15.214	193.9	-6.57501	193.9	-6.39734
194	-29.6144	194	-16.7828	194	-15.1347	194	-6.59648	194	-6.4228
194.1	-29.4806	194.1	-16.6921	194.1	-15.0839	194.1	-6.59896	194.1	-6.42815
194.2	-29.2442	194.2	-16.5658	194.2	-15.0405	194.2	-6.56526	194.2	-6.38534
194.3	-28.9196	194.3	-16.4034	194.3	-14.9825	194.3	-6.49848	194.3	-6.29358
194.4	-28.5623	194.4	-16.2257	194.4	-14.9087	194.4	-6.42977	194.4	-6.18033
194.5	-28.2484	194.5	-16.0688	194.5	-14.8453	194.5	-6.405	194.5	-6.08464
194.6	-28.0417	194.6	-15.9697	194.6	-14.829	194.6	-6.45605	194.6	-6.03842
194.7	-27.9665	194.7	-15.9474	194.7	-14.8768	194.7	-6.57634	194.7	-6.05562
194.8	-28.0025	194.8	-15.9886	194.8	-14.9661	194.8	-6.72037	194.8	-6.12969
194.9	-28.099	194.9	-16.0509	194.9	-15.0453	194.9	-6.8302	194.9	-6.23865
195	-28.1953	195	-16.0853	195	-15.0671	195	-6.86964	195	-6.35622
195.1	-28.239	195.1	-16.0619	195.1	-15.0184	195.1	-6.84062	195.1	-6.46155
195.2	-28.2009	195.2	-15.9804	195.2	-14.9216	195.2	-6.77192	195.2	-6.53974
195.3	-28.0826	195.3	-15.8594	195.3	-14.8105	195.3	-6.69391	195.3	-6.57595
195.4	-27.9113	195.4	-15.7178	195.4	-14.704	195.4	-6.62177	195.4	-6.55526
195.5	-27.7221	195.5	-15.5661	195.5	-14.6	195.5	-6.55851	195.5	-6.47286
195.6	-27.5405	195.6	-15.4121	195.6	-14.4888	195.6	-6.51059	195.6	-6.3435
195.7	-27.3746	195.7	-15.2701	195.7	-14.3708	195.7	-6.49728	195.7	-6.19731
195.8	-27.22	195.8	-15.1601	195.8	-14.2619	195.8	-6.54051	195.8	-6.06421
195.9	-27.0704	195.9	-15.0966	195.9	-14.1826	195.9	-6.64255	195.9	-5.96132
196	-26.9269	196	-15.0773	196	-14.1425	196	-6.77406	196	-5.89178
196.1	-26.7999	196.1	-15.0836	196.1	-14.1326	196.1	-6.8868	196.1	-5.84992
196.2	-26.6992	196.2	-15.0911	196.2	-14.1294	196.2	-6.94093	196.2	-5.82506
196.3	-26.6215	196.3	-15.0838	196.3	-14.1067	196.3	-6.92443	196.3	-5.80378
196.4	-26.5478	196.4	-15.0614	196.4	-14.0461	196.4	-6.85278	196.4	-5.77457
196.5	-26.4567	196.5	-15.0329	196.5	-13.9428	196.5	-6.75447	196.5	-5.73369
196.6	-26.3421	196.6	-15.001	196.6	-13.8056	196.6	-6.65431	196.6	-5.68694
196.7	-26.2178	196.7	-14.9524	196.7	-13.6522	196.7	-6.56361	196.7	-5.64426
196.8	-26.1057	196.8	-14.8655	196.8	-13.4999	196.8	-6.48008	196.8	-5.61076
196.9	-26.017	196.9	-14.7314	196.9	-13.3595	196.9	-6.39595	196.9	-5.5807
197	-25.9411	197	-14.5666	197	-13.2346	197	-6.30786	197	-5.53937
197.1	-25.8504	197.1	-14.4025	197.1	-13.1262	197.1	-6.22154	197.1	-5.47185
197.2	-25.7178	197.2	-14.2632	197.2	-13.0359	197.2	-6.14949	197.2	-5.37296
197.3	-25.539	197.3	-14.1544	197.3	-12.9672	197.3	-6.10589	197.3	-5.25265
197.4	-25.3436	197.4	-14.0713	197.4	-12.9259	197.4	-6.10205	197.4	-5.13327
197.5	-25.1817	197.5	-14.0121	197.5	-12.9168	197.5	-6.1405	197.5	-5.03781
197.6	-25.0909	197.6	-13.9773	197.6	-12.9349	197.6	-6.20842	197.6	-4.97346
197.7	-25.0712	197.7	-13.9581	197.7	-12.9599	197.7	-6.27785	197.7	-4.92244
197.8	-25.0886	197.8	-13.9329	197.8	-12.9642	197.8	-6.31936	197.8	-4.85193
197.9	-25.1044	197.9	-13.8816	197.9	-12.9335	197.9	-6.32175	197.9	-4.74075
198	-25.0973	198	-13.8042	198	-12.8779	198	-6.29982	198	-4.60147
198.1	-25.061	198.1	-13.7209	198.1	-12.8199	198.1	-6.28057	198.1	-4.47539
198.2	-24.9863	198.2	-13.6525	198.2	-12.7707	198.2	-6.27851	198.2	-4.4026
198.3	-24.8551	198.3	-13.6035	198.3	-12.7206	198.3	-6.2828	198.3	-4.39483
198.4	-24.6584	198.4	-13.5631	198.4	-12.6513	198.4	-6.26829	198.4	-4.43481
198.5	-24.4168	198.5	-13.5188	198.5	-12.555	198.5	-6.21912	198.5	-4.49669
198.6	-24.1779	198.6	-13.4613	198.6	-12.4407	198.6	-6.14183	198.6	-4.56429
198.7	-23.9869	198.7	-13.3792	198.7	-12.323	198.7	-6.05742	198.7	-4.63258
198.8	-23.8572	198.8	-13.2576	198.8	-12.2091	198.8	-5.9828	198.8	-4.69723
198.9	-23.7664	198.9	-13.0895	198.9	-12.0986	198.9	-5.92057	198.9	-4.74708
199	-23.6814	199	-12.8943	199	-11.9926	199	-5.86372	199	-4.769
199.1	-23.5873	199.1	-12.7203	199.1	-11.9011	199.1	-5.80619	199.1	-4.76156
199.2	-23.4919	199.2	-12.621	199.2	-11.8352	199.2	-5.74779	199.2	-4.74314
199.3	-23.408	199.3	-12.6226	199.3	-11.7935	199.3	-5.69166	199.3	-4.74432
199.4	-23.3356	199.4	-12.7072	199.4	-11.7585	199.4	-5.64001	199.4	-4.78895
199.5	-23.2638	199.5	-12.8217	199.5	-11.7091	199.5	-5.59347	199.5	-4.87873
199.6	-23.1865	199.6	-12.9042	199.6	-11.639	199.6	-5.55352	199.6	-4.99234
199.7	-23.1091	199.7	-12.9113	199.7	-11.5635	199.7	-5.52412	199.7	-5.09884
199.8	-23.0407	199.8	-12.837	199.8	-11.5104	199.8	-5.50922	199.8	-5.17561
199.9	-22.9815	199.9	-12.7139	199.9	-11.5	199.9	-5.50727	199.9	-5.21879
200	-22.9205	200	-12.5935	200	-11.5302	200	-5.50915	200	-5.23994
200.1	-22.8445	200.1	-12.5167	200.1	-11.5778	200.1	-5.50433	200.1	-5.2547
200.2	-22.7475	200.2	-12.4938	200.2	-11.6158	200.2	-5.49056	200.2	-5.27485
200.3	-22.6307	200.3	-12.505	200.3	-11.6318	200.3	-5.47639	200.3	-5.30906
200.4	-22.4978	200.4	-12.5157	200.4	-11.6317	200.4	-5.4724	200.4	-5.36574
200.5	-22.3515	200.5	-12.495	200.5	-11.6287	200.5	-5.47928	200.5	-5.44969
200.6	-22.1968	200.6	-12.4276	200.6	-11.63	200.6	-5.48407	200.6	-5.55319
200.7	-22.0435	200.7	-12.3158	200.7	-11.6311	200.7	-5.46693	200.7	-5.65067
200.8	-21.9022	200.8	-12.1743	200.8	-11.6195	200.8	-5.41319	200.8	-5.70557
200.9	-21.7776	200.9	-12.0229	200.9	-11.5828	200.9	-5.32365	200.9	-5.68728
201	-21.6653	201	-11.8819	201	-11.5152	201	-5.21785	201	-5.58584
201.1	-21.557	201.1	-11.7669	201.1	-11.4192	201.1	-5.12656	201.1	-5.41326
201.2	-21.4476	201.2	-11.6841	201.2	-11.305	201.2	-5.07583	201.2	-5.19304
201.3	-21.3396	201.3	-11.6298	201.3	-11.1869	201.3	-5.0729	201.3	-4.95018
201.4	-21.2428	201.4	-11.5984	201.4	-11.0767	201.4	-5.10458	201.4	-4.71052
201.5	-21.1688	201.5	-11.5915	201.5	-10.9795	201.5	-5.14792	201.5	-4.5049
201.6	-21.1237	201.6	-11.6163	201.6	-10.8954	201.6	-5.18318	201.6	-4.36617
201.7	-21.1014	201.7	-11.6719	201.7	-10.8262	201.7	-5.20127	201.7	-4.31517
201.8	-21.0862	201.8	-11.7407	201.8	-10.7796	201.8	-5.20623	201.8	-4.34648
201.9	-21.0632	201.9	-11.7984	201.9	-10.7664	201.9	-5.21462	201.9	-4.42934
202	-21.0263	202	-11.8324	202	-10.7918	202	-5.2483	202	-4.52538
202.1	-20.9757	202.1	-11.8458	202.1	-10.8467	202.1	-5.31903	202.1	-4.6077
202.2	-20.9081	202.2	-11.8443	202.2	-10.9073	202.2	-5.41419	202.2	-4.66537
202.3	-20.816	202.3	-11.8238	202.3	-10.944	202.3	-5.49835	202.3	-4.69583
202.4	-20.7	202.4	-11.7781	202.4	-10.9335	202.4	-5.5339	202.4	-4.70007
202.5	-20.5795	202.5	-11.7149	202.5	-10.8664	202.5	-5.50565	202.5	-4.68616
202.6	-20.4863	202.6	-11.6576	202.6	-10.7463	202.6	-5.42978	202.6	-4.67141
202.7	-20.4447	202.7	-11.6286	202.7	-10.5881	202.7	-5.34132	202.7	-4.6739
202.8	-20.4565	202.8	-11.6293	202.8	-10.419	202.8	-5.27227	202.8	-4.69991
202.9	-20.5019	202.9	-11.6399	202.9	-10.2763	202.9	-5.23728	202.9	-4.7409
203	-20.5492	203	-11.6358	203	-10.1946	203	-5.2339	203	-4.78247
203.1	-20.5649	203.1	-11.6071	203.1	-10.1877	203.1	-5.25144	203.1	-4.81327
203.2	-20.523	203.2	-11.5625	203.2	-10.2407	203.2	-5.27779	203.2	-4.82519
203.3	-20.4147	203.3	-11.5184	203.3	-10.3177	203.3	-5.30032	203.3	-4.8093
203.4	-20.2547	203.4	-11.4838	203.4	-10.3799	203.4	-5.3055	203.4	-4.75734
203.5	-20.0758	203.5	-11.4552	203.5	-10.4011	203.5	-5.28329	203.5	-4.66889
203.6	-19.9129	203.6	-11.4241	203.6	-10.374	203.6	-5.23392	203.6	-4.5565
203.7	-19.785	203.7	-11.3852	203.7	-10.3076	203.7	-5.16937	203.7	-4.44329
203.8	-19.6882	203.8	-11.3363	203.8	-10.2201	203.8	-5.10694	203.8	-4.35528
203.9	-19.6067	203.9	-11.2753	203.9	-10.1325	203.9	-5.06136	203.9	-4.3144
204	-19.533	204	-11.2034	204	-10.0657	204	-5.04166	204	-4.33583
204.1	-19.4776	204.1	-11.1324	204.1	-10.0375	204.1	-5.05148	204.1	-4.42805
204.2	-19.4573	204.2	-11.0825	204.2	-10.0536	204.2	-5.08728	204.2	-4.58968
204.3	-19.4741	204.3	-11.0675	204.3	-10.0984	204.3	-5.13612	204.3	-4.8016
204.4	-19.5079	204.4	-11.0814	204.4	-10.1375	204.4	-5.18019	204.4	-5.02272
204.5	-19.5287	204.5	-11.0994	204.5	-10.1384	204.5	-5.20873	204.5	-5.20158
204.6	-19.5167	204.6	-11.0935	204.6	-10.0919	204.6	-5.22579	204.6	-5.3016
204.7	-19.4725	204.7	-11.0484	204.7	-10.0147	204.7	-5.2439	204.7	-5.32131
204.8	-19.4124	204.8	-10.9675	204.8	-9.93204	204.8	-5.26889	204.8	-5.29193
204.9	-19.3555	204.9	-10.867	204.9	-9.85706	204.9	-5.29105	204.9	-5.25448
205	-19.3123	205	-10.7652	205	-9.78636	205	-5.29005	205	-5.23504
205.1	-19.2806	205.1	-10.6733	205.1	-9.71028	205.1	-5.24808	205.1	-5.23473
205.2	-19.2492	205.2	-10.5931	205.2	-9.62561	205.2	-5.16122	205.2	-5.23694
205.3	-19.2074	205.3	-10.5221	205.3	-9.53955	205.3	-5.04304	205.3	-5.22306
205.4	-19.153	205.4	-10.4599	205.4	-9.46528	205.4	-4.92014	205.4	-5.18551
205.5	-19.0942	205.5	-10.4115	205.5	-9.41605	205.5	-4.82071	205.5	-5.13059
205.6	-19.0423	205.6	-10.3819	205.6	-9.40059	205.6	-4.75951	205.6	-5.07028
205.7	-18.9994	205.7	-10.3673	205.7	-9.41638	205.7	-4.72692	205.7	-5.00972
205.8	-18.9507	205.8	-10.3504	205.8	-9.44242	205.8	-4.69274	205.8	-4.94221
205.9	-18.8722	205.9	-10.3068	205.9	-9.44104	205.9	-4.62626	205.9	-4.8567
206	-18.7485	206	-10.2184	206	-9.3746	206	-4.51774	206	-4.74992
206.1	-18.5833	206.1	-10.0859	206.1	-9.22856	206.1	-4.38264	206.1	-4.63143
206.2	-18.3958	206.2	-9.93011	206.2	-9.02467	206.2	-4.24698	206.2	-4.51972
206.3	-18.2084	206.3	-9.78204	206.3	-8.81414	206.3	-4.12991	206.3	-4.43512
206.4	-18.0414	206.4	-9.66713	206.4	-8.65393	206.4	-4.03834	206.4	-4.39279
206.5	-17.9119	206.5	-9.59475	206.5	-8.58023	206.5	-3.97287	206.5	-4.39513
206.6	-17.8334	206.6	-9.56255	206.6	-8.596	206.6	-3.93513	206.6	-4.4273
206.7	-17.8102	206.7	-9.57016	206.7	-8.6783	206.7	-3.92994	206.7	-4.46267
206.8	-17.8326	206.8	-9.62564	206.8	-8.79525	206.8	-3.96228	206.8	-4.47736
206.9	-17.8769	206.9	-9.73556	206.9	-8.91811	206.9	-4.03202	206.9	-4.4631
207	-17.9153	207	-9.88936	207	-9.02458	207	-4.12897	207	-4.42873
207.1	-17.9285	207.1	-10.0558	207.1	-9.09872	207.1	-4.23104	207.1	-4.38915
207.2	-17.9131	207.2	-10.1953	207.2	-9.13191	207.2	-4.30832	207.2	-4.35098
207.3	-17.8763	207.3	-10.2769	207.3	-9.12348	207.3	-4.33384	207.3	-4.30703
207.4	-17.8251	207.4	-10.2876	207.4	-9.07976	207.4	-4.29655	207.4	-4.24445
207.5	-17.7579	207.5	-10.2317	207.5	-9.0122	207.5	-4.20927	207.5	-4.15762
207.6	-17.6671	207.6	-10.1228	207.6	-8.93484	207.6	-4.10602	207.6	-4.05256
207.7	-17.5473	207.7	-9.97832	207.7	-8.86042	207.7	-4.02896	207.7	-3.94151
207.8	-17.4037	207.8	-9.81932	207.8	-8.79703	207.8	-4.01011	207.8	-3.83823
207.9	-17.2533	207.9	-9.67256	207.9	-8.7484	207.9	-4.05692	207.9	-3.75835
208	-17.1188	208	-9.56522	208	-8.71606	208	-4.1489	208	-3.71646
208.1	-17.0177	208.1	-9.51076	208.1	-8.69778	208.1	-4.2468	208.1	-3.71524
208.2	-16.9539	208.2	-9.49876	208.2	-8.68351	208.2	-4.31067	208.2	-3.73825
208.3	-16.9177	208.3	-9.50238	208.3	-8.65857	208.3	-4.31942	208.3	-3.75981
208.4	-16.8962	208.4	-9.49765	208.4	-8.61729	208.4	-4.28144	208.4	-3.76541
208.5	-16.8809	208.5	-9.47466	208.5	-8.57334	208.5	-4.22685	208.5	-3.76038
208.6	-16.8669	208.6	-9.43167	208.6	-8.55198	208.6	-4.18529	208.6	-3.75814
208.7	-16.8445	208.7	-9.36626	208.7	-8.56839	208.7	-4.16703	208.7	-3.76311
208.8	-16.7979	208.8	-9.27917	208.8	-8.61183	208.8	-4.16262	208.8	-3.76684
208.9	-16.7148	208.9	-9.18634	208.9	-8.65077	208.9	-4.15799	208.9	-3.75818
209	-16.5983	209	-9.12061	209	-8.65552	209	-4.14961	209	-3.73483
209.1	-16.4712	209.1	-9.1153	209.1	-8.62056	209.1	-4.14698	209.1	-3.70698
209.2	-16.3666	209.2	-9.18195	209.2	-8.5681	209.2	-4.1608	209.2	-3.69098
209.3	-16.3091	209.3	-9.30008	209.3	-8.52902	209.3	-4.18667	209.3	-3.6956
209.4	-16.3	209.4	-9.42648	209.4	-8.51803	209.4	-4.20144	209.4	-3.71016
209.5	-16.3182	209.5	-9.51771	209.5	-8.52578	209.5	-4.18111	209.5	-3.70736
209.6	-16.3341	209.6	-9.55216	209.6	-8.53245	209.6	-4.12476	209.6	-3.66273
[truncated: 4,503 more rows]

## Sheet: Figure 4 i and j
XES					Figure 4i											Figure 4j
AspH:anaerobic		AspH:1.5s O2			normalised data for Figure 4i, top				data for Figure 4i, bttom								FWHM of the Fe Kα1 XES peaks (in eV)	SD
energy (eV)	intensity (a.u.)	energy (eV)	intensity (a.u.)		energy	intensity AspH anaerobic	Intensity AspH 1.5 s O2		energy	Difference between AspH anaerobic and AspH (1.5 sO2), 10x						AspH:anaerobic	3.81449	0.031758
6379.850236511573	0.000398092	6379.850236511573	0.00415362		6379.85	0.150866	1.11521		6379.85	-0.96434						AspH:1.5s O2	3.87767	0.051014
6379.937290308512	0.00139977	6379.937290308512	0.00699227		6379.94	0.253841	1.66051		6379.94	-1.40667						IPNS:Fe(II) ACV	3.85366	0.093218
6380.02	0.00206134	6380.02	0.00741659		6380.02	0.321772	1.74217		6380.02	-1.4204
6380.111582096872	0.00253304	6380.111582096872	0.00673266		6380.11	0.37028	1.61075		6380.11	-1.24047
6380.198820083259	0.00324609	6380.198820083259	0.00437488		6380.2	0.443555	1.15767		6380.2	-0.71412
6380.286119461095	0.00399909	6380.286119461095	0.00160691		6380.29	0.52094	0.625814		6380.29	-0.10487
6380.37	0.00352653	6380.37	0.00137494		6380.37	0.472433	0.581237		6380.37	-0.1088
6380.46	0.00390428	6380.46	-0.000746241		6380.46	0.511177	0.17293		6380.46	0.338247
6380.548385918084	0.00568318	6380.548385918084	-0.00164975		6380.55	0.694005	0		6380.55	0.694005
6380.6359308364945	0.00676372	6380.6359308364945	-0.0011432		6380.64	0.805099	0.0979936		6380.64	0.707105
6380.723537133739	0.00797433	6380.723537133739	-0.000391613		6380.72	0.92945	0.242102		6380.72	0.687349
6380.811204807287	0.00852427	6380.811204807287	0.00141375		6380.81	0.985974	0.58873		6380.81	0.397244
6380.9	0.009344	6380.9	0.00179439		6380.9	1.07024	0.661745		6380.9	0.4085
6380.986724273174	0.00931115	6380.986724273174	0.00221266		6380.99	1.06685	0.742254		6380.99	0.3246
6381.074576060449	0.00818818	6381.074576060449	0.00235341		6381.07	0.951443	0.769154		6381.07	0.182289
6381.162489213898	0.00798126	6381.162489213898	0.000975772		6381.16	0.93017	0.504571		6381.16	0.425599
6381.250463730986	0.00799353	6381.250463730986	0.00190094		6381.25	0.931506	0.682305		6381.25	0.249201
6381.3384996091745	0.00877275	6381.3384996091745	0.0010313		6381.34	1.01156	0.515139		6381.34	0.496425
6381.426596845924	0.010149267386773572	6381.426596845924	0.0016463		6381.43	1.15298	0.633308		6381.43	0.519667
6381.514755438695	0.0111297	6381.514755438695	0.00364677		6381.52	1.25379	1.01779		6381.52	0.236003
6381.6029753849425	0.012003737618422598	6381.6029753849425	0.00530318		6381.6	1.34361	1.33598		6381.6	0.007633
6381.691256682122	0.011935708448621997	6381.691256682122	0.00733673		6381.69	1.33662	1.7268		6381.69	-0.39018
6381.779599327689	0.010798320111822909	6381.779599327689	0.00937504		6381.78	1.21967	2.11839		6381.78	-0.89872
6381.868003319095	0.00985375	6381.868003319095	0.00992852		6381.87	1.12266	2.22484		6381.87	-1.10218
6381.96	0.00916005	6381.96	0.011291620816287897		6381.96	1.05134	2.48673		6381.96	-1.4354
6382.044995329225	0.00960084	6382.044995329225	0.00835654		6382.05	1.09666	1.92279		6382.05	-0.82613
6382.133583342845	0.00941993	6382.133583342845	0.0067203		6382.13	1.07806	1.60825		6382.13	-0.53019
6382.222232692097	0.00944259	6382.222232692097	0.00562796		6382.22	1.08042	1.39843		6382.22	-0.31801
6382.310943374426	0.010274852026034367	6382.310943374426	0.00487368		6382.31	1.16592	1.25355		6382.31	-0.08763
6382.399715387274	0.010346776541421038	6382.399715387274	0.00481629		6382.4	1.17332	1.24241		6382.4	-0.06908
6382.488548728082	0.0107857	6382.488548728082	0.00559709		6382.49	1.21844	1.39247		6382.49	-0.17403
6382.577443394287	0.011068940602585797	6382.577443394287	0.00631382		6382.58	1.24752	1.53024		6382.58	-0.28272
6382.67	0.010911631424952203	6382.67	0.00648508		6382.67	1.23139	1.56309		6382.67	-0.33171
6382.755416692645	0.011430498726996193	6382.755416692645	0.00628919		6382.76	1.28462	1.52543		6382.76	-0.24081
6382.844495319668	0.010892549582419066	6382.844495319668	0.00735275		6382.84	1.22944	1.72988		6382.84	-0.50044
6382.933635261829	0.011631502115152025	6382.933635261829	0.00764736		6382.93	1.30538	1.78637		6382.93	-0.48098
6383.022836516563	0.013726992299478855	6383.022836516563	0.007771		6383.02	1.52069	1.81019		6383.02	-0.28951
6383.112099081298	0.013309752140067375	6383.112099081298	0.00874756		6383.11	1.47783	1.99792		6383.11	-0.52009
6383.2	0.014148307535835732	6383.2	0.00876669		6383.2	1.56395	2.00157		6383.2	-0.43762
6383.290808130478	0.0158427	6383.290808130478	0.00885928		6383.29	1.73815	2.01925		6383.29	-0.2811
6383.380254609774	0.017514211567272953	6383.380254609774	0.00858098		6383.38	1.90987	1.96583		6383.38	-0.05595
6383.469762388773	0.0178655	6383.469762388773	0.010342077002318258		6383.47	1.94595	2.30419		6383.47	-0.35825
6383.559331464897	0.0185673	6383.559331464897	0.012173371864204327		6383.56	2.01809	2.65601		6383.56	-0.63792
6383.648961835564	0.0200422	6383.648961835564	0.011176377303195015		6383.65	2.16968	2.46444		6383.65	-0.29477
6383.738653498192	0.021242840413729435	6383.738653498192	0.011574646684014683		6383.74	2.2931	2.54111		6383.74	-0.24801
6383.83	0.0182181	6383.83	0.010664587367703883		6383.83	1.98222	2.36626		6383.83	-0.38403
6383.918220689002	0.018158537726892632	6383.918220689002	0.00805871		6383.92	1.97616	1.86553		6383.92	0.110631
6384.01	0.020408236073093663	6384.01	0.00595084		6384.01	2.20729	1.46049		6384.01	0.746802
6384.098033016637	0.022372662366946787	6384.098033016637	0.00672993		6384.1	2.40923	1.61017		6384.1	0.799064
6384.188031100293	0.022137880659581947	6384.188031100293	0.00854905		6384.19	2.38508	1.95968		6384.19	0.425402
6384.278090460386	0.023242385838841317	6384.278090460386	0.00997362		6384.28	2.49854	2.23349		6384.28	0.265055
6384.368211094322	0.0252289	6384.368211094322	0.012131502615961997		6384.37	2.70274	2.64813		6384.37	0.05461
6384.458392999508	0.026030756224661753	6384.458392999508	0.014584062791220747		6384.46	2.78517	3.11927		6384.46	-0.33411
6384.548636173347	0.025248548539133824	6384.548636173347	0.014381471682093666		6384.55	2.7048	3.08027		6384.55	-0.37547
6384.64	0.028151933863791744	6384.64	0.0149164		6384.64	3.00314	3.18306		6384.64	-0.17992
6384.73	0.031051291639307154	6384.73	0.014718925859967147		6384.73	3.30107	3.14521		6384.73	0.155859
6384.819733280793	0.032988398283965326	6384.819733280793	0.015615597836755857		6384.82	3.50014	3.31757		6384.82	0.182571
6384.910221503247	0.033605667226375945	6384.910221503247	0.016531746013412382		6384.91	3.56365	3.49357		6384.91	0.070079
6385.000770981348	0.034795655755666455	6385.000770981348	0.017491686056179838		6385	3.68594	3.67803		6385	0.007915
6385.091381712491	0.0363806	6385.091381712491	0.020079560698653454		6385.09	3.84883	4.1753		6385.09	-0.32646
6385.182053694065	0.0355463	6385.182053694065	0.020376878178145128		6385.18	3.76302	4.23236		6385.18	-0.46934
6385.272786923464	0.036905612185223646	6385.272786923464	0.020843111827189433		6385.27	3.90279	4.3219		6385.27	-0.41912
6385.363581398076	0.0395817	6385.363581398076	0.021427212909889415		6385.36	4.1778	4.43412		6385.36	-0.25632
6385.454437115288	0.0417491	6385.454437115288	0.022985646554793453		6385.45	4.4005	4.73367		6385.45	-0.33317
6385.545354072486	0.0432616	6385.545354072486	0.025447022300527797		6385.55	4.55599	5.20654		6385.55	-0.65054
6385.636332267055	0.044925939511652024	6385.636332267055	0.029115787736961506		6385.64	4.727	5.91151		6385.64	-1.18451
6385.727371696376	0.0483619	6385.727371696376	0.0317547		6385.73	5.08012	6.41858		6385.73	-1.33846
6385.8184723578315	0.051668911200719654	6385.8184723578315	0.034166073145871695		6385.82	5.41998	6.88184		6385.82	-1.46186
6385.91	0.053232	6385.91	0.034327713787756724		6385.91	5.58061	6.91297		6385.91	-1.33236
6386.000857366661	0.0588562	6386.000857366661	0.0349453		6386	6.15859	7.03152		6386	-0.87294
6386.092141708788	0.0617484	6386.092141708788	0.035072145467948256		6386.09	6.4558	7.05593		6386.09	-0.60013
6386.1834872725585	0.0653115	6386.1834872725585	0.0360179		6386.18	6.82197	7.23769		6386.18	-0.41573
6386.274894055343	0.0682712	6386.274894055343	0.0357726		6386.27	7.12617	7.19062		6386.27	-0.06445
6386.366362054514	0.0720648	6386.366362054514	0.0389178		6386.37	7.51607	7.79491		6386.37	-0.27884
6386.46	0.0744576	6386.46	0.0421071		6386.46	7.762	8.40766		6386.46	-0.64566
6386.549481691492	0.0763749	6386.549481691492	0.0440047		6386.55	7.95901	8.77235		6386.55	-0.81334
6386.641133324035	0.0785495	6386.641133324035	0.0447416		6386.64	8.18254	8.91396		6386.64	-0.73143
6386.732846162431	0.0825996	6386.732846162431	0.047820602093817895		6386.73	8.59875	9.50557		6386.73	-0.90682
6386.824620204048	0.0827109	6386.824620204048	0.0503955		6386.82	8.61016	10.0001		6386.82	-1.38999
6386.916455446246	0.0860613	6386.916455446246	0.0487089		6386.92	8.95444	9.6762		6386.92	-0.72176
6387.008351886383	0.0900969	6387.008351886383	0.0477013		6387.01	9.36922	9.48252		6387.01	-0.1133
6387.1	0.095402	6387.1	0.0511243		6387.1	9.91441	10.1402		6387.1	-0.22582
6387.1923283499145	0.10023376894729749	6387.1923283499145	0.057306519934194104		6387.19	10.411	11.3283		6387.19	-0.91726
6387.284408368019	0.10686175514606942	6387.284408368019	0.060836810293634025		6387.28	11.0922	12.0065		6387.28	-0.91437
6387.376549573488	0.11489643015214705	6387.376549573488	0.0656283		6387.38	11.9178	12.9271		6387.38	-1.00928
6387.4687519636755	0.12207016480161197	6387.4687519636755	0.0692902		6387.47	12.6551	13.6307		6387.47	-0.97564
6387.56	0.12681442177751212	6387.56	0.0728121		6387.56	13.1426	14.3074		6387.56	-1.16483
6387.653340287601	0.13296518023560344	6387.653340287601	0.0749343		6387.65	13.7748	14.7152		6387.65	-0.94043
6387.745726216035	0.14083313310580345	6387.745726216035	0.0772317		6387.75	14.5833	15.1567		6387.75	-0.57338
6387.84	0.14826514686410777	6387.84	0.0820489		6387.84	15.3471	16.0823		6387.84	-0.73515
6387.930681592577	0.1547046301752843	6387.930681592577	0.0860055		6387.93	16.009	16.8426		6387.93	-0.83364
6388.023251035369	0.16283499587454228	6388.023251035369	0.0896008		6388.02	16.8445	17.5334		6388.02	-0.68888
6388.115881644299	0.1702229014174386	6388.115881644299	0.0950182		6388.12	17.6038	18.5742		6388.12	-0.97045
6388.208573416704	0.17799292865089836	6388.208573416704	0.0985298		6388.21	18.4023	19.249		6388.21	-0.84674
6388.301326349922	0.1853815832657335	6388.301326349922	0.10339680570015403		6388.3	19.1616	20.1842		6388.3	-1.02255
6388.394140441292	0.1938272166571686	6388.394140441292	0.10925252287823968		6388.39	20.0295	21.3094		6388.39	-1.27985
6388.487015688144	0.2032746160614592	6388.487015688144	0.11625408432547266		6388.49	21.0005	22.6546		6388.49	-1.65408
6388.579952087814	0.2146684758620755	6388.579952087814	0.12302155172251163		6388.58	22.1714	23.955		6388.58	-1.78366
6388.67	0.22658955775954537	6388.67	0.1293488961845839		6388.67	23.3966	25.1707		6388.67	-1.77414
6388.766008334925	0.24169009770057193	6388.766008334925	0.13688412280304205		6388.77	24.9484	26.6185		6388.77	-1.67012
6388.859128177025	0.2596918224555076	6388.859128177025	0.14549319624813545		6388.86	26.7985	28.2727		6388.86	-1.47423
6388.952309161256	0.2796022829630927	6388.952309161256	0.15403376296372442		6388.95	28.8446	29.9138		6388.95	-1.06919
6389.045551284946	0.29684267660045177	6389.045551284946	0.1616103735732758		6389.05	30.6165	31.3695		6389.05	-0.75302
6389.138854545415	0.31248959530677933	6389.138854545415	0.171129		6389.14	32.2245	33.1985		6389.14	-0.974
6389.232218939985	0.3270976331544825	6389.232218939985	0.1841736352861421		6389.23	33.7258	35.705		6389.23	-1.97926
6389.325644465977	0.3446289314037194	6389.325644465977	0.1942974837367145		6389.33	35.5274	37.6501		6389.33	-2.12268
6389.419131120709	0.3587512837023265	6389.419131120709	0.20630433136832338		6389.42	36.9787	39.9572		6389.42	-2.97844
6389.5126789014985	0.3736190241338078	6389.5126789014985	0.21615094692685805		6389.51	38.5067	41.8492		6389.51	-3.34251
6389.61	0.3909887340870739	6389.61	0.2199408345078009		6389.61	40.2918	42.5775		6389.61	-2.28562
6389.699957830508	0.40584525899528245	6389.699957830508	0.22578159501369632		6389.7	41.8186	43.6998		6389.7	-1.88119
6389.793688973353	0.41995692975342774	6389.793688973353	0.23423390292371699		6389.79	43.2689	45.3238		6389.79	-2.0549
6389.887481231506	0.43713941726498934	6389.887481231506	0.24328480687710285		6389.89	45.0347	47.0629		6389.89	-2.02821
6389.981334602277	0.4524937457852246	6389.981334602277	0.24852709882486199		6389.98	46.6127	48.0701		6389.98	-1.4574
6390.075249082972	0.46869546024208264	6390.075249082972	0.255814		6390.07	48.2777	49.4703		6390.07	-1.19258
6390.169224670896	0.4812185170857872	6390.169224670896	0.2675958651041097		6390.17	49.5648	51.7341		6390.17	-2.16934
6390.263261363354	0.49419164895028905	6390.263261363354	0.27783198008651916		6390.26	50.898	53.7009		6390.26	-2.8029
6390.3573591576505	0.5051061443076967	6390.3573591576505	0.281005		6390.36	52.0196	54.3106		6390.36	-2.29094
6390.451518051083	0.5158495560704726	6390.451518051083	0.2879495990143549		6390.45	53.1238	55.645		6390.45	-2.52123
6390.5457380409525	0.5245893755833402	6390.5457380409525	0.2919939580544555		6390.55	54.0219	56.422		6390.55	-2.40015
6390.640019124557	0.529729	6390.640019124557	0.2908087935836502		6390.64	54.5501	56.1944		6390.64	-1.64422
6390.734361299192	0.5304401943922095	6390.734361299192	0.28420920039574604		6390.73	54.6232	54.9262		6390.73	-0.303
6390.83	0.5265668646119718	6390.83	0.28525885543213664		6390.83	54.2252	55.1279		6390.83	-0.90278
6390.923228910728	0.5209562221395103	6390.923228910728	0.2849537335073924		6390.92	53.6485	55.0694		6390.92	-1.42082
6391.017754342215	0.5178844030482286	6391.017754342215	0.2850236620327554		6391.02	53.3328	55.0828		6391.02	-1.74996
6391.112340853901	0.5093772726702895	6391.112340853901	0.2825920809086165		6391.11	52.4586	54.6155		6391.11	-2.15694
6391.206988443073	0.502536	6391.206988443073	0.27576153124051955		6391.21	51.7555	53.3032		6391.21	-1.54764
6391.301697107019	0.4900964375799241	6391.301697107019	0.26501489762542113		6391.3	50.4771	51.2382		6391.3	-0.76112
6391.3964668430235	0.4726825728838804	6391.3964668430235	0.25233760712183884		6391.4	48.6875	48.8024		6391.4	-0.11483
6391.49	0.45437878740277593	6391.49	0.2410199638121599		6391.49	46.8064	46.6277		6391.49	0.17876
6391.586189520341	0.4333736860302041	6391.586189520341	0.23329600352278418		6391.59	44.6477	45.1435		6391.59	-0.49581
6391.681142456216	0.4150148980637054	6391.681142456216	0.2250259187376764		6391.68	42.761	43.5545		6391.68	-0.79353
6391.776156453272	0.3995112379349005	6391.776156453272	0.2192714082656216		6391.78	41.1677	42.4487		6391.78	-1.28108
6391.871231508789	0.3791938224737359	6391.871231508789	0.21294689699149197		6391.87	39.0797	41.2336		6391.87	-2.15394
6391.97	0.3629589926981033	6391.97	0.20058240523603052		6391.97	37.4112	38.8577		6391.97	-1.44653
6392.06	0.3419254176947382	6392.06	0.18979536482727585		6392.06	35.2495	36.7851		6392.06	-1.53553
6392.156822998841	0.31926023534740827	6392.156822998841	0.17572161385128313		6392.16	32.9203	34.081		6392.16	-1.16076
6392.252142260933	0.29996137499467934	6392.252142260933	0.16173239275862614		6392.25	30.9369	31.3929		6392.25	-0.45602
6392.347522567848	0.27743306809491447	6392.347522567848	0.14739053066512547		6392.35	28.6217	28.6374		6392.35	-0.01568
6392.442963916849	0.25607131986976206	6392.442963916849	0.1363046518205704		6392.44	26.4263	26.5073		6392.44	-0.08094
6392.538466305205	0.23882394786258582	6392.538466305205	0.12662022793050792		6392.54	24.6539	24.6464		6392.54	0.00751
6392.634029730179	0.22183926320190311	6392.634029730179	0.11850963723655579		6392.63	22.9083	23.0881		6392.63	-0.17974
6392.729654189035	0.2053279337594086	6392.729654189035	0.11060678658130159		6392.73	21.2115	21.5695		6392.73	-0.35806
6392.825339679032	0.18954124881304552	6392.825339679032	0.10487821419965715		6392.82	19.5891	20.4688		6392.82	-0.8797
6392.921086197432	0.17821100576105084	6392.921086197432	0.0985406		6392.92	18.4247	19.2511		6392.92	-0.82646
6393.016893741491	0.1702002220000844	6393.016893741491	0.0917036		6393.02	17.6014	17.9374		6393.02	-0.33606
6393.112762308468	0.15893277686174104	6393.112762308468	0.084704		6393.11	16.4435	16.5924		6393.11	-0.14895
6393.208691895614	0.15144359878353505	6393.208691895614	0.0787927		6393.21	15.6738	15.4567		6393.21	0.21717
6393.304682500186	0.1443534457691679	6393.304682500186	0.0738346		6393.31	14.9451	14.504		6393.31	0.44108
6393.400734119433	0.13811518928314612	6393.400734119433	0.0707783		6393.4	14.304	13.9166		6393.4	0.38739
6393.496846750606	0.1296258070758601	6393.496846750606	0.0704813		6393.5	13.4316	13.8596		6393.5	-0.42796
6393.593020390955	0.1238774207963376	6393.593020390955	0.069074		6393.59	12.8408	13.5892		6393.59	-0.74844
6393.689255037723	0.12082445857191254	6393.689255037723	0.0672743		6393.69	12.527	13.2434		6393.69	-0.71633
6393.79	0.11657026907760147	6393.79	0.0626543		6393.79	12.0899	12.3557		6393.79	-0.2658
6393.881907339506	0.11379662487963853	6393.881907339506	0.057901284354930256		6393.88	11.8049	11.4424		6393.88	0.36247
6393.978324989006	0.1093097263641144	6393.978324989006	0.0533179		6393.98	11.3437	10.5618		6393.98	0.78195
6394.074803633898	0.10139666821967844	6394.074803633898	0.049777168973495656		6394.07	10.5305	9.88141		6394.07	0.64911
6394.171343271423	0.0960989	6394.171343271423	0.048528643943574465		6394.17	9.98604	9.64161		6394.17	0.34443
6394.267943898818	0.089448	6394.267943898818	0.048882812451451776		6394.27	9.30252	9.70963		6394.27	-0.40711
6394.364605513319	0.0845485	6394.364605513319	0.049078976400621095		6394.36	8.79895	9.74729		6394.36	-0.94834
6394.461328112157	0.0824637	6394.461328112157	0.0485521		6394.46	8.58478	9.64603		6394.46	-1.06126
6394.5581116925705	0.0806049	6394.5581116925705	0.045342084719510456		6394.56	8.39373	9.02925		6394.56	-0.63552
6394.654956251787	0.0817276	6394.654956251787	0.0434228		6394.65	8.50914	8.66052		6394.65	-0.15138
6394.7518617870355	0.0802348	6394.7518617870355	0.042331854003184594		6394.75	8.3557	8.45089		6394.75	-0.09519
6394.848828295547	0.0778134	6394.848828295547	0.0428157		6394.85	8.10679	8.54389		6394.85	-0.4371
6394.945855774544	0.0766062	6394.945855774544	0.0418908		6394.95	7.98275	8.36616		6394.95	-0.38341
6395.042944221254	0.0757678	6395.042944221254	0.0438461		6395.04	7.89663	8.7418		6395.04	-0.84517
6395.140093632901	0.074048	6395.140093632901	0.0466746		6395.14	7.71987	9.28538		6395.14	-1.56551
6395.237304006703	0.0723458	6395.237304006703	0.0475704		6395.24	7.54495	9.45735		6395.24	-1.9124
6395.334575339884	0.0719881	6395.334575339884	0.045287327566221655		6395.34	7.50816	9.01868		6395.34	-1.51052
6395.4319076296615	0.071815	6395.4319076296615	0.0438217		6395.43	7.49038	8.73719		6395.43	-1.24681
6395.529300873251	0.0711288	6395.529300873251	0.0425526		6395.53	7.41988	8.49336		6395.53	-1.07348
6395.626755067868	0.0710112	6395.626755067868	0.0408128		6395.63	7.40775	8.15903		6395.63	-0.75127
6395.724270210727	0.0718533	6395.724270210727	0.0375702		6395.72	7.49429	7.5359		6395.72	-0.04162
6395.82	0.0735888	6395.82	0.0386077		6395.82	7.67269	7.73535		6395.82	-0.06265
6395.919483330019	0.0730078	6395.919483330019	0.0399731		6395.92	7.61299	7.99763		6395.92	-0.38464
6396.017181300871	0.0729296	6396.017181300871	0.0406556		6396.02	7.60497	8.12886		6396.02	-0.52389
6396.114940208805	0.0715378	6396.114940208805	0.0405088		6396.11	7.46191	8.10061		6396.11	-0.6387
6396.212760051025	0.0696439	6396.212760051025	0.0421788		6396.21	7.26727	8.4215		6396.21	-1.15423
6396.310640824739	0.069761	6396.310640824739	0.0438167		6396.31	7.27929	8.73623		6396.31	-1.45694
6396.408582527146	0.0718142	6396.408582527146	0.042989959825010464		6396.41	7.49028	8.57733		6396.41	-1.08705
6396.506585155448	0.076298	6396.506585155448	0.0426268		6396.51	7.9511	8.50758		6396.51	-0.55648
6396.604648706847	0.0815775	6396.604648706847	0.0438807		6396.6	8.49372	8.74853		6396.6	-0.2548
6396.702773178539	0.0844233	6396.702773178539	0.044533		6396.7	8.7861	8.8738		6396.7	-0.0877
6396.8	0.0871594	6396.8	0.045008		6396.8	9.06728	8.96507		6396.8	0.102209
6396.899204871588	0.0871835	6396.899204871588	0.045950368895393785		6396.9	9.06975	9.14607		6396.9	-0.07632
6396.997512087332	0.0884589	6396.997512087332	0.0480207		6397	9.20088	9.544		6397	-0.34312
6397.095880212149	0.0911571	6397.095880212149	0.0504903		6397.1	9.47815	10.0184		6397.1	-0.54026
6397.194309243224	0.094199	6397.194309243224	0.050994949247970364		6397.19	9.79078	10.1154		6397.19	-0.32466
6397.292799177749	0.0992475	6397.292799177749	0.0541276		6397.29	10.3097	10.7174		6397.29	-0.40776
6397.39	0.10281196731851766	6397.39	0.0562466		6397.39	10.6759	11.1246		6397.39	-0.44864
6397.489961745892	0.1044477418478368	6397.489961745892	0.056879		6397.49	10.8441	11.246		6397.49	-0.40195
6397.588634373881	0.10616492619595398	6397.588634373881	0.0569924		6397.59	11.0205	11.2677		6397.59	-0.24721
6397.687367894057	0.10567574756615583	6397.687367894057	0.058322		6397.69	10.9703	11.5233		6397.69	-0.55301
6397.786162303603	0.10816141187863088	6397.786162303603	0.0579152		6397.79	11.2256	11.4451		6397.79	-0.21943
6397.885017599697	0.1126435901419734	6397.885017599697	0.0602001		6397.89	11.6864	11.8841		6397.89	-0.19776
6397.983933779517	0.11649424600520236	6397.983933779517	0.0636888		6397.98	12.082	12.5545		6397.98	-0.47248
6398.0829108402395	0.12468429930966017	6398.0829108402395	0.0688323		6398.08	12.9237	13.5427		6398.08	-0.619
6398.181948779038	0.1334617266273593	6398.181948779038	0.0734371		6398.18	13.8258	14.4275		6398.18	-0.60171
6398.281047593086	0.14254841345695438	6398.281047593086	0.0797789		6398.28	14.7596	15.6461		6398.28	-0.88652
6398.380207279556	0.1490714006658433	6398.380207279556	0.0861026		6398.38	15.43	16.8612		6398.38	-1.43128
6398.479427835618	0.15337743415274596	6398.479427835618	0.0904698		6398.48	15.8725	17.7003		6398.48	-1.82785
6398.578709258439	0.16063560102851165	6398.578709258439	0.090402		6398.58	16.6185	17.6873		6398.58	-1.06877
6398.678051545185	0.16773241458819718	6398.678051545185	0.0912574		6398.68	17.3478	17.8516		6398.68	-0.5038
6398.777454693023	0.17267800374780978	6398.777454693023	0.0918885		6398.78	17.8561	17.9728		6398.78	-0.11674
6398.876918699117	0.18004718517958931	6398.876918699117	0.0897287		6398.88	18.6134	17.558		6398.88	1.05541
6398.9764435606285	0.18695050935181903	6398.9764435606285	0.0901523		6398.98	19.3229	17.6392		6398.98	1.68365
6399.076029274717	0.19315794739937733	6399.076029274717	0.0971439		6399.08	19.9608	18.9827		6399.08	0.97807
6399.175675838543	0.1966070761348928	6399.175675838543	0.10343602919736324		6399.18	20.3152	20.1917		6399.18	0.12356
6399.275383249263	0.20577159865276595	6399.275383249263	0.1108364233179174		6399.27	21.2571	21.6136		6399.27	-0.35643
6399.375151504033	0.21716603049653999	6399.375151504033	0.11661925368262208		6399.38	22.4281	22.7247		6399.38	-0.29664
6399.474980600008	0.2257762542191358	6399.474980600008	0.12530348365386906		6399.48	23.3129	24.3933		6399.48	-1.08037
6399.574870534339	0.2359430689842082	6399.574870534339	0.13288500509043602		6399.57	24.3578	25.8501		6399.57	-1.49235
6399.674821304179	0.2447734997878561	6399.674821304179	0.13795567210750526		6399.68	25.2653	26.8245		6399.68	-1.55926
6399.774832906677	0.2521178433181206	6399.774832906677	0.14198568335853878		6399.77	26.0201	27.5988		6399.77	-1.57876
6399.874905338982	0.2588791869112583	6399.874905338982	0.1482916831631389		6399.88	26.7149	28.8105		6399.88	-2.09559
6399.975038598239	0.26532459405366743	6399.975038598239	0.15278171154101494		6399.98	27.3774	29.6732		6399.98	-2.29586
6400.075232681594	0.2780037888700883	6400.075232681594	0.15862729896134525		6400.07	28.6804	30.7963		6400.07	-2.11594
6400.18	0.2886459466511303	6400.18	0.16094002075537336		6400.18	29.7741	31.2408		6400.18	-1.46669
6400.275803309169	0.2975245837831083	6400.275803309169	0.16612391095488813		6400.28	30.6866	32.2368		6400.28	-1.55027
6400.38	0.306555	6400.38	0.1678959181980636		6400.38	31.6146	32.5773		6400.38	-0.96273
6400.476617198833	0.31532245992722446	6400.476617198833	0.17196938590760052		6400.48	32.5156	33.3599		6400.48	-0.84435
6400.577115359797	0.3260976708404481	6400.577115359797	0.17512763331689035		6400.58	33.623	33.9669		6400.58	-0.3439
6400.677674327695	0.3380152870833846	6400.677674327695	0.1830055146511777		6400.68	34.8477	35.4806		6400.68	-0.6329
6400.778294099661	0.3484287924391043	6400.778294099661	0.1909432120381716		6400.78	35.918	37.0057		6400.78	-1.0877
6400.88	0.3622928154605116	6400.88	0.19791872160193386		6400.88	37.3428	38.3461		6400.88	-1.0033
6400.9797160443295	0.3794579652456853	6400.9797160443295	0.2069263217898161		6400.98	39.1068	40.0767		6400.98	-0.9699
6401.080518211292	0.39765427137999115	6401.080518211292	0.2165982585191796		6401.08	40.9768	41.9351		6401.08	-0.95832
6401.181381170843	0.41449253270167097	6401.181381170843	0.2227032753793844		6401.18	42.7073	43.1082		6401.18	-0.40082
6401.282304920112	0.43436891920982457	6401.282304920112	0.23220136105384412		6401.28	44.75	44.9332		6401.28	-0.18316
6401.383289456221	0.45432570256577265	6401.383289456221	0.24400621816980575		6401.38	46.801	47.2014		6401.38	-0.40044
6401.484334776294	0.4746951996702919	6401.484334776294	0.26053982447972657		6401.48	48.8943	50.3783		6401.48	-1.48404
6401.585440877453	0.49169312945244215	6401.585440877453	0.27370679094141304		6401.59	50.6412	52.9083		6401.59	-2.26712
6401.6866077568175	0.5093135298566992	6401.6866077568175	0.2806709800192707		6401.69	52.4521	54.2464		6401.69	-1.79431
6401.787835411506	0.5283766083124365	6401.787835411506	0.29264821146869957		6401.79	54.4112	56.5477		6401.79	-2.13651
6401.889123838638	0.54881	6401.889123838638	0.3058405572416523		6401.89	56.5111	59.0827		6401.89	-2.57158
6401.990473035325	0.5635566923023186	6401.990473035325	0.3183140334532738		6401.99	58.0266	61.4793		6401.99	-3.45264
6402.091882998684	0.5813607096928213	6402.091882998684	0.32765531173161383		6402.09	59.8563	63.2741		6402.09	-3.41775
6402.193353725826	0.6045719607683098	6402.193353725826	0.3366840091393213		6402.19	62.2417	65.009		6402.19	-2.76723
6402.294885213862	0.633949	6402.294885213862	0.3505802454616446		6402.3	65.2608	67.679		6402.3	-2.41822
6402.396477459901	0.6674285199746562	6402.396477459901	0.36137271007859006		6402.4	68.7015	69.7528		6402.4	-1.05129
6402.498130461052	0.6995986704396683	6402.498130461052	0.36851316087889646		6402.5	72.0076	71.1247		6402.5	0.88291
6402.6	0.7375751070157069	6402.6	0.38689056864042815		6402.6	75.9104	74.656		6402.6	1.25447
6402.7	0.7772501832758356	6402.7	0.4112696131007781		6402.7	79.9878	79.3403		6402.7	0.64757
6402.803453966226	0.8102439280017911	6402.803453966226	0.43713319171565174		6402.8	83.3786	84.3097		6402.8	-0.93107
6402.905349958867	0.8437772003403115	6402.905349958867	0.4580736083890498		6402.9	86.8248	88.3334		6402.9	-1.50858
6403.007306692137	0.8749104747649787	6403.007306692137	0.4762191078374731		6403.01	90.0243	91.8198		6403.01	-1.7955
6403.109324163131	0.9039151797131383	6403.109324163131	0.4914063313002554		6403.11	93.0052	94.7379		6403.11	-1.73277
6403.211402368947	0.928034	6403.211402368947	0.49905585426467625		6403.21	95.4839	96.2078		6403.21	-0.72397
6403.313541306682	0.9405327723543142	6403.313541306682	0.5065729943775749		6403.31	96.7684	97.6522		6403.31	-0.8838
6403.415740973427	0.952058	6403.415740973427	0.5116303096724607		6403.42	97.9528	98.6239		6403.42	-0.67103
6403.518001366277	0.9601623967020487	6403.518001366277	0.5145933257646262		6403.52	98.7857	99.1932		6403.52	-0.40752
6403.620322482319	0.9647047254379987	6403.620322482319	0.5157279161963237		6403.62	99.2526	99.4113		6403.62	-0.15872
6403.722704318648	0.9719775993796487	6403.722704318648	0.5186141698032412		6403.72	100	99.9658		6403.72	0.03419
6403.8251468723465	0.9694046484680113	6403.8251468723465	0.5187918334726515		6403.82	99.7356	100		6403.82	-0.26443
6403.927650140503	0.9689073303845114	6403.927650140503	0.5169176151399254		6403.93	99.6844	99.6399		6403.93	0.04446
6404.030214120201	0.9652993564506129	6404.030214120201	0.5095743112786885		6404.03	99.3136	98.2288		6404.03	1.08478
6404.132838808524	0.9489326241620163	6404.132838808524	0.5019015598775024		6404.13	97.6317	96.7547		6404.13	0.87699
6404.235524202555	0.9318652300717094	6404.235524202555	0.4911305483165453		6404.24	95.8776	94.6851		6404.24	1.19249
6404.338270299372	0.9086447708397362	6404.338270299372	0.4832551482236069		6404.34	93.4913	93.1718		6404.34	0.3195
6404.441077096055	0.8798771698998192	6404.441077096055	0.4723503156209694		6404.44	90.5348	91.0764		6404.44	-0.54165
6404.54	0.8485011374588853	6404.54	0.46612203627074617		6404.54	87.3103	89.8798		6404.54	-2.56947
6404.646872777322	0.8060677691617725	6404.646872777322	0.44820879287472487		6404.65	82.9495	86.4379		6404.65	-3.48841
6404.749861656055	0.7623749537415374	6404.749861656055	0.4253087087695248		6404.75	78.4591	82.0378		6404.75	-3.57864
6404.852911222952	0.7194983782767091	6404.852911222952	0.39412250268898347		6404.85	74.0527	76.0456		6404.85	-1.99289
6404.956021475083	0.669468	6404.956021475083	0.362726		6404.96	68.9111	70.0128		6404.96	-1.10171
6405.059192409517	0.6228654328986117	6405.059192409517	0.3322217430064524		6405.06	64.1217	64.1516		6405.06	-0.02992
6405.162424023324	0.5749404732698485	6405.162424023324	0.304404		6405.16	59.1965	58.8066		6405.16	0.38991
6405.265716313567	0.525937	6405.265716313567	0.27884796974753245		6405.27	54.1604	53.8961		6405.27	0.26432
6405.3690692773125	0.4791216408764432	6405.3690692773125	0.2596140221876291		6405.37	49.3493	50.2004		6405.37	-0.85115
6405.472482911623	0.43699253104555014	6405.472482911623	0.23477217292736746		6405.47	45.0197	45.4272		6405.47	-0.40749
6405.575957213561	0.39501274640957995	6405.575957213561	0.20984261089379458		6405.58	40.7054	40.6372		6405.58	0.0682
6405.679492180185	0.36144943922006756	6405.679492180185	0.18918828579798988		6405.68	37.256	36.6684		6405.68	0.58757
6405.783087808553	0.3259832308815562	6405.783087808553	0.17385248102702738		6405.78	33.6112	33.7217		6405.78	-0.11053
6405.886744095725	0.29710042523146246	6405.886744095725	0.1582032528800652		6405.89	30.6429	30.7149		6405.89	-0.07197
6405.990461038754	0.27101434144999803	6405.990461038754	0.14665229225509946		6405.99	27.962	28.4954		6405.99	-0.53337
6406.094238634693	0.24759303843151315	6406.094238634693	0.13786635335393935		6406.09	25.5551	26.8072		6406.09	-1.25216
6406.198076880597	0.22980053797891922	6406.198076880597	0.12992892154908514		6406.2	23.7266	25.2822		6406.2	-1.55559
6406.301975773515	0.21532605004965505	6406.301975773515	0.11859540231621273		6406.3	22.239	23.1044		6406.3	-0.86541
6406.405935310498	0.2027947201495306	6406.405935310498	0.1064093359043146		6406.41	20.9512	20.7629		6406.41	0.18825
6406.51	0.19094933888817237	6406.51	0.0987317		6406.51	19.7338	19.2878		6406.51	0.44592
6406.614036304842	0.17705595018602543	6406.614036304842	0.0924765		6406.61	18.306	18.086		6406.61	0.22001
6406.718177756296	0.16690245153982303	6406.718177756296	0.0867207		6406.72	17.2625	16.98		6406.72	0.28247
6406.822379839996	0.15406958432167928	6406.822379839996	0.0807309		6406.82	15.9437	15.8291		6406.82	0.11467
6406.926642552982	0.1429273166976414	6406.926642552982	0.0751147		6406.93	14.7986	14.75		6406.93	0.04859
6407.030965892297	0.13048650426332925	6407.030965892297	0.0707132		6407.03	13.5201	13.9041		6407.03	-0.38405
6407.135349854976	0.11986286482627713	6407.135349854976	0.0645595		6407.14	12.4283	12.7217		6407.14	-0.29342
6407.239794438061	0.11146892347412071	6407.239794438061	0.0601868		6407.24	11.5656	11.8816		6407.24	-0.31601
6407.344299638582	0.10282675309411467	6407.344299638582	0.0581221		6407.34	10.6775	11.4848		6407.34	-0.80737
6407.448865453576	0.0960146	6407.448865453576	0.0560292		6407.45	9.97741	11.0827		6407.45	-1.10529
6407.553491880076	0.0906065	6407.553491880076	0.0545234		6407.55	9.42153	10.7933		6407.55	-1.3718
6407.658178915111	0.0854724	6407.658178915111	0.0509969		6407.66	8.89391	10.1158		6407.66	-1.22191
6407.762926555712	0.0807697	6407.762926555712	0.0482726		6407.76	8.41069	9.59242		6407.76	-1.18174
6407.867734798906	0.0751024	6407.867734798906	0.046979		6407.87	7.82819	9.34379		6407.87	-1.5156
6407.9726036417205	0.071085	6407.9726036417205	0.045178150278211086		6407.97	7.41536	8.99774		6407.97	-1.58238
6408.077533081178	0.0670087	6408.077533081178	0.043038293296757374		6408.08	6.99647	8.58655		6408.08	-1.59008
6408.182523114305	0.0634036	6408.182523114305	0.041084300029966825		6408.18	6.62598	8.2111		6408.18	-1.58511
6408.287573738121	0.0602022	6408.287573738121	0.0391671		6408.29	6.29691	7.84276		6408.29	-1.54584
6408.3926849496465	0.0574043	6408.3926849496465	0.0372866		6408.39	6.00936	7.48153		6408.39	-1.47216
6408.497856745899	0.055091090596721994	6408.497856745899	0.035558725299174844		6408.5	5.77166	7.1495		6408.5	-1.37784
6408.6	0.052582758834262666	6408.6	0.034020714623149546		6408.6	5.51391	6.85398		6408.6	-1.34007
6408.708382080662	0.0519592	6408.708382080662	0.030904709035874493		6408.71	5.44978	6.25526		6408.71	-0.80548
6408.813735613199	0.0501147	6408.813735613199	0.029126989573971487		6408.81	5.26028	5.91363		6408.81	-0.65335
6408.919149718525	0.0498833	6408.919149718525	0.0279055		6408.92	5.23643	5.67883		6408.92	-0.44239
6409.02	0.0505818	6409.02	0.026056928260204847		6409.02	5.30827	5.32374		6409.02	-0.01547
6409.130159635585	0.0503057	6409.130159635585	0.025396827055668945		6409.13	5.2799	5.19693		6409.13	0.082975
6409.235755441337	0.048176713684353764	6409.235755441337	0.024628019319126365		6409.24	5.06111	5.04917		6409.24	0.011937
6409.341411807913	0.044671	6409.341411807913	0.024499551278394746		6409.34	4.7008	5.02457		6409.34	-0.32378
6409.447128732317	0.040083149340325266	6409.447128732317	0.023556152797747344		6409.45	4.22929	4.84319		6409.45	-0.6139
6409.552906211553	0.037836249456371145	6409.552906211553	0.020937104590019587		6409.55	3.99836	4.33997		6409.55	-0.3416
6409.658744242624	0.0355439	6409.658744242624	0.018940923813543942		6409.66	3.76281	3.95644		6409.66	-0.19363
6409.764642822532	0.0344814	6409.764642822532	0.017503560844115452		6409.77	3.65357	3.68033		6409.77	-0.02676
6409.870601948271	0.0341736	6409.870601948271	0.013783271908032371		6409.87	3.62202	2.96536		6409.87	0.656656
6409.976621616844	0.033259	6409.976621616844	0.012516230538281718		6409.98	3.52799	2.72192		6409.98	0.806069
6410.082701825242	0.0316208	6410.082701825242	0.011727987409441892		6410.08	3.35965	2.57051		6410.08	0.789141
6410.188842570462	0.0293138	6410.188842570462	0.011552587773707783		6410.19	3.12256	2.53688		6410.19	0.585677
6410.295043849499	0.027270243523377896	6410.295043849499	0.0123228		6410.3	2.9125	2.68483		6410.3	0.227665
6410.4	0.025810149706426668	6410.4	0.013631129811216017		6410.4	2.76245	2.93616		6410.4	-0.1737
6410.507627996978	0.025108881435972334	6410.507627996978	0.013585146235389445		6410.51	2.69041	2.92732		6410.51	-0.23691
6410.614010859401	0.021481993286121884	6410.614010859401	0.013060119342598361		6410.61	2.31767	2.82644		6410.61	-0.50878
6410.720454243594	0.019639251520327833	6410.720454243594	0.011738114749855599		6410.72	2.12826	2.57243		6410.72	-0.44417
6410.826958146544	0.0173604	6410.826958146544	0.011767569575198587		6410.83	1.89405	2.57819		6410.83	-0.68415
6410.933522565235	0.016634565293350088	6410.933522565235	0.011199669578289172		6410.93	1.81954	2.46905		6410.93	-0.64952
6411.0401474966475	0.015723543025610607	6411.0401474966475	0.010453962191852507		6411.04	1.72592	2.32572		6411.04	-0.5998
6411.146832937765	0.0148735	6411.146832937765	0.00952013		6411.15	1.63856	2.14625		6411.15	-0.50769
6411.253578885564	0.014266508757595966	6411.253578885564	0.00888412		6411.25	1.57618	2.02405		6411.25	-0.44787
6411.360385337025	0.0149119	6411.360385337025	0.00678209		6411.36	1.64247	1.62016		6411.36	0.022307
6411.4672522891215	0.013079443902645956	6411.4672522891215	0.00564003		6411.47	1.45409	1.40073		6411.47	0.053358
6411.574179738831	0.012836384211187983	6411.574179738831	0.00519321		6411.57	1.42912	1.31484		6411.57	0.114274
6411.681167683125	0.011772377506261297	6411.681167683125	0.00602443		6411.68	1.31977	1.47452		6411.68	-0.15475
6411.7882161189755	0.0109946	6411.7882161189755	0.00761126		6411.79	1.23992	1.77945		6411.79	-0.53953
6411.895325043352	0.00919089	6411.895325043352	0.00855704		6411.9	1.05452	1.96122		6411.9	-0.9067
6412.002494453225	0.00796827	6412.002494453225	0.0069847		6412	0.928834	1.65917		6412	-0.73033
6412.1097243455615	0.00812778	6412.1097243455615	0.00683899		6412.11	0.945277	1.63111		6412.11	-0.68584
6412.217014717326	0.0101962	6412.217014717326	0.00548223		6412.22	1.1578	1.37037		6412.22	-0.21257
6412.3243655654815	0.00967327	6412.3243655654815	0.00475712		6412.32	1.10406	1.23107		6412.32	-0.12701
6412.431776886995	0.010202422465561311	6412.431776886995	0.00314074		6412.43	1.15842	0.920564		6412.43	0.237858
6412.539248678824	0.010108421855670777	6412.539248678824	0.00232965		6412.54	1.14876	0.764735		6412.54	0.384026
6412.646780937929	0.00891916	6412.646780937929	0.00411672		6412.65	1.02657	1.1081		6412.65	-0.08153
6412.754373661268	0.00637998	6412.754373661268	0.00513279		6412.75	0.765635	1.30332		6412.75	-0.53768
6412.862026845799	0.00430826	6412.862026845799	0.00512244		6412.86	0.552696	1.3012		6412.86	-0.74851
6412.969740488476	0.00465133	6412.969740488476	0.00627689		6412.97	0.587946	1.52313		6412.97	-0.93518
6413.077514586253	0.0063216	6413.077514586253	0.00543431		6413.08	0.759675	1.36115		6413.08	-0.60148
6413.185349136082	0.00618942	6413.185349136082	0.0052967		6413.19	0.746006	1.33483		6413.19	-0.58882
6413.293244134913	0.00671789	6413.293244134913	0.00513378		6413.29	0.800372	1.30351		6413.29	-0.50314
6413.4011995796955	0.00616801	6413.4011995796955	0.00359497		6413.4	0.743848	1.0078		6413.4	-0.26395
6413.509215467378	0.00594026	6413.509215467378	0.00446194		6413.51	0.720417	1.17439		6413.51	-0.45397
6413.617291794907	0.00458384	6413.617291794907	0.00386576		6413.62	0.581061	1.05987		6413.62	-0.47881
6413.725428559224	0.00315589	6413.725428559224	0.00277709		6413.73	0.434305	0.850623		6413.73	-0.41632
6413.8336257572755	0.00380907	6413.8336257572755	0.00187461		6413.83	0.501414	0.677309		6413.83	-0.17589
6413.941883386002	0.00117168	6413.941883386002	-3.99475e-05		6413.94	0.23041	0.309372		6413.94	-0.07896
6414.050201442344	-0.000221299	6414.050201442344	-0.00046599		6414.05	0.0873544	0.22673		6414.05	-0.13938
6414.158579923238	-0.00106587	6414.158579923238	0.00023064		6414.16	0	0.361424		6414.16	-0.36142
6414.267018825624	-0.00104352	6414.267018825624	0.000410241		6414.27	0.0030831	0.395817		6414.27	-0.39273
6414.375518146436	-6.07637e-05	6414.375518146436	0.00138034		6414.38	0.103715	0.582198		6414.38	-0.47848
6414.484077882608	0.000720563	6414.484077882608	0.00158922		6414.48	0.184061	0.622356		6414.48	-0.43829
6414.592698031074	0.00137769	6414.592698031074	0.0018241		6414.59	0.251581	0.66751		6414.59	-0.41593
6414.701378588764	0.00240104	6414.701378588764	0.00128477		6414.7	0.356714	0.563944		6414.7	-0.20723
6414.810119552608	0.000889688	6414.810119552608	3.420625734588869e-05		6414.81	0.201429	0.32361		6414.81	-0.12218
6414.918920919533	0.000358307	6414.918920919533	-0.000879754		6414.92	0.146755	0.147951		6414.92	-0.0012
6415.027782686467	-0.000980042	6415.027782686467	-0.000252312		6415.03	0.00924929	0.269002		6415.03	-0.25975
									6415.03

## Sheet: Suppl. Fig. 4a-h
Graphs plotted in GraphPad Prism 10 version 10.5.0
		Time course of the AspH-catalyzed oxidation of hFx-Asn for the shown concentration of 2OG
Time [min]	Time [sec]	0.31 μM 2OG					0.63 μM 2OG					1.25 μM 2OG					2.5 μM 2OG					5 μM 2OG					10 μM 2OG					20 μM 2OG
		I	II	III	Avrg	SD	I	II	III	Avrg	SD	I	II	III	Avrg	SD	I	II	III	Avrg	SD	I	II	III	Avrg	SD	I	II	III	Avrg	SD	I	II	III	Avrg	SD
0	0	0	0	0	0	0	0	0	0	0	0	0	0	0	0	0	0	0	0	0	0	0	0	0	0	0	0	0	0	0	0	0	0	0	0	0
0.952833	57.17	0	0	0	0	0	0.055163	0.049808	0.062078	0.055683	0.00615151	0.536704	0.072341	0.067074	0.225373	0.269633	0.273555	0.399032	0.066046	0.246211	0.168169	0.285658	0.148543	0.710289	0.381497	0.29288	0.068151	0.201489	0.645359	0.305	0.302205	0.568289	0.672395	0.361473	0.534052	0.158263
1.90783	114.47	0	0	0	0	0	0.245831	0.102414	0.168844	0.172363	0.0717732	0.698047	0.326248	0.184885	0.40306	0.265064	0.915001	0.702434	0.460236	0.692557	0.227543	0.999223	0.79034	1.55615	1.11524	0.395869	1.00317	0.992643	1.21314	1.06965	0.124375	1.15824	1.62655	1.04455	1.27645	0.30848
2.863	171.78	0	0	0	0	0	0.395723	0.288486	0.181248	0.288486	0.107238	0.878158	0.499129	0.704424	0.693904	0.189733	1.63621	1.31572	1.10475	1.35223	0.267606	1.64339	1.26967	2.27353	1.72886	0.50736	1.96438	1.61181	1.99403	1.85674	0.212631	2.0967	2.35215	1.81352	2.08746	0.269435
3.81967	229.18	0	0	0	0	0	0.465155	0.04703	0.320703	0.277629	0.212364	1.32371	0.637944	1.12005	1.02723	0.352176	2.20672	1.72261	1.62172	1.85035	0.312719	2.28633	1.75244	3.25967	2.43282	0.764216	3.05421	2.28074	2.85738	2.73078	0.401975	2.96251	3.50455	2.62631	3.03112	0.443119
4.77567	286.54	0	0	0	0	0	0.498765	0.218765	0.40247	0.373333	0.142256	1.38118	0.846549	1.28141	1.16971	0.28428	2.71841	2.23225	2.40439	2.45168	0.246505	3.0018	2.40202	3.74596	3.04993	0.673263	3.89056	2.9223	3.47771	3.43019	0.485876	3.81253	4	3.4754	3.76264	0.265835
5.73167	343.9	0	0	0	0	0	0.512345	0.198755	0.478901	0.396667	0.172211	1.37595	0.861795	1.41602	1.21792	0.309064	3.09622	2.48918	2.88274	2.82271	0.307938	3.41824	2.68754	4	3.36859	0.657637	4	3.56106	3.7655	3.77552	0.219641	4	4	3.9347	3.97823	0.0377004
6.68783	401.27	0	0	0	0	0	0.462345	0.299766	0.45789	0.406667	0.0926058	1.39325	0.896744	1.4397	1.24323	0.300963	2.95848	2.38569	3.11268	2.81895	0.383052	3.61906	2.81332	4	3.47746	0.605878	4	3.83415	3.84814	3.8941	0.0919801	4	4	3.8027	3.93423	0.113914
	Michaelis–Menten plot for 2OG
2OG [μM]	Velocity [μM/s]
	I	II	III	Avrg	SD
0.31	0	0	0	0	0
0.63	0.00214801	0.000894689	0.00147515	0.00150595	0.000627226
1.25	0.00609684	0.00285067	0.00161531	0.00223299	0.000873537
2.5	0.00799458	0.00613608	0.00402167	0.00507888	0.00149512
5	0.00873054	0.00690597	0.0135949	0.00781826	0.00129016
10	0.00876647	0.00867359	0.0105976	0.00934589	0.00108501
20	0.0101183	0.0117613	0.00912618	0.0103353	0.00133091
		Time course of the AspH-catalyzed oxidation of hFx-Asn for the shown concentration of (NH4)2Fe(SO4)2·6H2O
Time [min]	Time [sec]	1.25 μM Fe(II)					2.5 μM Fe(II)					5 μM Fe(II)					10 μM Fe(II)					20 μM Fe(II)					30 μM Fe(II)					40 μM Fe(II)
		I	II	III	Avrg	SD	I	II	III	Avrg	SD	I	II	III	Avrg	SD	I	II	III	Avrg	SD	I	II	III	Avrg	SD	I	II	III	Avrg	SD	I	II	III	Avrg	SD
0	0	0	0	0	0	0	0	0	0	0	0	0	0	0	0	0	0	0	0	0	0	0	0	0	0	0	0	0	0	0	0	0	0	0	0	0
0.952333	57.14	0	0	0	0	0	0.118466	0.199124	0.053906	0.123832	0.0727576	0.212127	0.202766	0.137978	0.18429	0.0403798	0.517419	0.257557	0.264886	0.346621	0.147961	0.767322	0.335316	0.491671	0.531436	0.218731	0.068658	0.896341	0.567911	0.51097	0.416769	0.37208	0.540233	0.11976	0.344024	0.211636
1.90617	114.37	0	0.143983	0	0.0479943	0.0831286	0.231503	0.590326	0.129072	0.316967	0.242212	0.681359	0.743348	0.673883	0.69953	0.0381312	1.01086	1.06946	1.28319	1.12117	0.143339	2.2366	1.27526	1.50563	1.67249	0.501923	0.492002	1.90647	1.33246	1.24364	0.711402	1.74055	1.13675	0.805275	1.22753	0.474202
2.862	171.72	0	0.25	0.204353	0.151451	0.133131	0.618476	0.864328	0.86411	0.782305	0.14188	1.0877	1.28618	1.40191	1.2586	0.158914	1.71878	1.68135	2.21397	1.87137	0.297292	3.84183	2.27093	2.26524	2.79266	0.908606	1.14909	3.10071	2.27417	2.17466	0.979611	2.71854	1.60414	1.31314	1.87861	0.741812
3.81567	228.94	0	0.56	0.393154	0.317718	0.28752	0.714621	1.25	1.25101	1.07188	0.309392	1.43171	1.69366	2.04311	1.72283	0.306738	2.47238	2.4346	3.35863	2.7552	0.522921	4	3.16032	3.16425	3.44152	0.48366	1.43182	4	3.1738	2.86854	1.31102	3.87521	1.92481	1.82142	2.54048	1.15706
4.77183	286.31	0	0.67	0.658683	0.442894	0.383599	0.79	1.748	1.76866	1.43555	0.559162	1.85888	2.10297	2.66941	2.21042	0.415812	3.08481	3.17438	4	3.41973	0.504521	4	4	3.94728	3.98243	0.0304362	1.72929	4	3.68272	3.13734	1.22968	4	2.26092	2.19384	2.81826	1.02397
5.72733	343.64	0	0.78	0.71	0.496667	0.431548	0.83	1.77	1.78572	1.46191	0.547302	2.1	2.39837	3.14121	2.54653	0.536186	3.31429	3.7723	4	3.69553	0.349242	4	4	4	4	0	2.01102	4	4	3.33701	1.14834	4	2.43615	2.4575	2.96455	0.896789
6.68467	401.08	0	0.86	0.82	0.56	0.485386	0.8	1.79	1.77	1.45333	0.565892	2.28	2.5	3.46	2.74667	0.627482	3.54	3.84589	4	3.7953	0.234136	4	4	4	4	0	2.22512	4	4	3.40837	1.02473	4	2.27826	2.61562	2.96463	0.912388
	Michaelis–Menten plot for Fe(II)
Fe(II) [μM]	Velocity [μM/s]
	I	II	III	Avrg	SD
1.25	0	0.00125925	0	0.000419751	0.00072703
2.5	0.00202415	0.00348485	0.0011286	0.00157637	0.000633249
5	0.00595809	0.00650027	0.00589304	0.00611713	0.000333399
10	0.00883849	0.00935211	0.0112214	0.00980399	0.00125406
20	0.0195574	0.0111517	0.0131657	0.0121587	0.00142414
30	0.00740889	0.0166695	0.0116509	0.00952987	0.00299952
40	0.0152209	0.00993933	0.0119971	0.0123858	0.00266216
	hFX-Asp(40) and hFX-Asn competition assay
Time [min]	hFX-Asp(40)					hFX-Asn
	I	II	III	Avrg	SD	I	II	III	Avrg	SD
0	0	3.78181	0	0	0	0	0	0	0	0
0.711167	12.2336	12.7846	0	12.5091	0.389623	0	0	0	0	0
1.42217	40.6432	22.7144	25.2521	29.5366	9.70196	0	0	0	0	0
2.13167	53.3022	34.195	41.9879	43.1617	9.60752	0	0	0	0	0
2.84367	63.5761	35.9398	68.2798	55.9319	17.4727	0	0	0	0	0
3.55467	63.4219	46.9773	83.8169	64.7387	18.455	0	0	0	0	0
4.26517	84.1924	57.6709	100	80.6211	21.3893	14.4479	3.75449	11.7574	9.98662	5.56231
4.978	95.5222	70.9606	94.185	86.8893	13.8108	38.8303	11.304	17.0761	22.4035	14.5159
5.68917	100	80.2254	100	93.4085	11.4169	55.1444	28.1159	60.9014	48.0539	17.5051
6.402	100	81.533	100	93.8443	10.662	80.6523	61.0445	94.308	78.6683	16.7203
7.11283	100	91.7042	100	97.2347	4.7896	100	70.7529	100	90.251	16.8858
7.82683	100	94.7222	100	98.2407	3.04715	100	100	100	100	0
8.53833	100	100	100	100	0	100	100	100	100	0
9.2515	100	100	100	100	0	100	100	100	100	0
9.96417	100	100	100	100	0	100	100	100	100	0
10.6782	100	97.8504	100	99.2835	1.24105	100	100	100	100	0
	hFX-Asp and hFX-Asn(40) competition assay
Time [min]	hFX-Asp					hFX-Asn(40)
	I	II	III	Avrg	SD	I	II	III	Avrg	SD
0	0	0	0	0	0	0	0	0	0	0
0.472667	5.91996	3.68323	4.84565	4.80159	1.5816	0	0	0	0	0
0.9455	13.3492	19.6072	15.6534	16.2033	3.16505	0	0	0	0	0
1.42	42.942	30.1358	25.2565	32.7781	9.13401	0	0	0	0	0
1.89483	59.1422	49.2679	39.7375	49.3826	9.70283	0	0	0	0	0
2.36783	92.3696	64.0087	50.4145	68.9309	21.4063	0	0	0	0	0
2.84283	100	95.1365	59.9638	85.0334	21.8467	0	0	0	0	0
3.31783	100	100	72.191	90.7303	16.0555	0	0	0	0	0
3.792	100	100	87.0351	95.6784	7.4853	12.0826	14.5888	15.0731	13.9148	1.60513
4.26667	100	100	100	100	0	44.1542	34.9528	19.7197	32.9422	12.3407
4.7425	100	100	100	100	0	100	53.7199	43.2255	65.6485	30.2085
5.2175	100	100	100	100	0	100	73.4172	61.3035	78.2402	19.794
5.69133	100	100	100	100	0	100	100	78.5495	92.8498	12.3845
6.16617	100	100	100	100	0	100	100	94.4471	98.149	3.20598
6.64283	100	100	100	100	0	100	100	100	100	0
7.11767	100	100	100	100	0	100	100	100	100	0
7.5935	100	100	100	100	0	100	100	100	100	0
8.06867	100	100	100	100	0	100	100	100	100	0
8.54367	100	100	100	100	0	100	100	100	100	0
9	100	100	100	100	0	100	100	100	100	0

## Sheet: Suppl. Fig. 6
Supplemental Figure 6
a.			b.			c.
B0, mT	data(black)	sim(red)	B0, mT	data(black)	sim(red)	B0, mT	data(black)	sim(red)
50	-1.55085	3.57784e-14	10	0.319038	-2.20246e-15	10	-0.149066	-2.40894e-15
50.1	-1.46887	3.26281e-14	10.1	0.294174	-1.10123e-15	10.1	-0.16174	-1.20694e-15
50.2	-1.33921	3.84786e-14	10.2	0.266231	-7.5869e-16	10.2	-0.148549	-2.00072e-15
50.3	-1.16683	5.00672e-14	10.3	0.243348	2.20589e-15	10.3	-0.109037	-6.03051e-16
50.4	-0.986591	3.78598e-14	10.4	0.231192	5.54734e-16	10.4	-0.0569871	-1.20055e-15
50.5	-0.85755	4.16289e-14	10.5	0.22351	-1.63518e-15	10.5	-0.0199435	-4.94287e-15
50.6	-0.827778	3.20655e-14	10.6	0.199611	-5.37307e-15	10.6	-0.0237734	-6.65982e-15
50.7	-0.896341	1.51889e-14	10.7	0.137571	-3.87847e-15	10.7	-0.0712926	-3.00115e-15
50.8	-1.01401	1.72141e-14	10.8	0.0343761	-2.84268e-15	10.8	-0.136501	-4.18545e-15
50.9	-1.12465	1.51889e-15	10.9	-0.0869794	9.88707e-17	10.9	-0.183339	1.04213e-15
51	-1.20543	-1.44014e-14	11	-0.191521	-2.47246e-15	11	-0.192294	2.83976e-16
51.1	-1.27011	-2.30647e-14	11.1	-0.255287	-2.23974e-15	11.1	-0.169818	-3.41709e-15
51.2	-1.34129	-2.36272e-14	11.2	-0.278875	-5.52196e-15	11.2	-0.134716	-9.68035e-16
51.3	-1.42625	-3.12217e-14	11.3	-0.283875	-6.00408e-15	11.3	-0.100474	-7.81119e-16
51.4	-1.51966	-2.74526e-14	11.4	-0.298151	-7.39888e-15	11.4	-0.0728285	2.70867e-16
51.5	-1.62242	-2.81277e-14	11.5	-0.340118	-6.71729e-15	11.5	-0.0591224	-2.38083e-15
51.6	-1.74619	-3.22343e-14	11.6	-0.408759	-1.18666e-14	11.6	-0.0717362	-2.93756e-15
51.7	-1.89127	-1.68766e-14	11.7	-0.482935	-6.14338e-15	11.7	-0.119102	-2.41201e-15
51.8	-2.02254	-2.76214e-14	11.8	-0.531828	-5.00494e-15	11.8	-0.195386	-5.82807e-16
51.9	-2.07892	-1.58077e-14	11.9	-0.532804	-4.16929e-15	11.9	-0.280585	-1.50486e-15
52	-2.01687	-7.25694e-15	12	-0.484999	-4.09209e-15	12	-0.350149	-5.21133e-15
52.1	-1.84657	0	12.1	-0.407827	-6.69295e-15	12.1	-0.384938	-6.72751e-15
52.2	-1.62413	7.81949e-15	12.2	-0.32678	-6.32165e-15	12.2	-0.374738	-9.44575e-15
52.3	-1.40976	-1.12511e-15	12.3	-0.259665	-8.54704e-15	12.3	-0.316149	-4.75471e-15
52.4	-1.23387	6.46936e-15	12.4	-0.212256	-7.51356e-15	12.4	-0.21167	-8.4462e-15
52.5	-1.09637	8.32579e-15	12.5	-0.182017	-9.0734e-15	12.5	-0.0746914	-7.63329e-15
52.6	-0.987547	9.67591e-15	12.6	-0.165562	-7.96415e-15	12.6	0.0654231	-4.88417e-15
52.7	-0.905617	1.48514e-14	12.7	-0.166238	-9.95134e-15	12.7	0.169531	-1.60874e-15
52.8	-0.859268	2.62712e-14	12.8	-0.195096	-6.39727e-15	12.8	0.206317	1.37817e-16
52.9	-0.85921	1.83955e-14	12.9	-0.260135	-3.46697e-15	12.9	0.166628	-6.41669e-16
53	-0.908056	2.72276e-14	13	-0.35207	-5.48315e-15	13	0.0637675	8.78766e-16
53.1	-0.996103	2.26709e-14	13.1	-0.443443	-3.94905e-15	13.1	-0.0742456	-2.01964e-16
53.2	-1.10493	2.08707e-14	13.2	-0.504989	-6.23319e-15	13.2	-0.211493	-1.81931e-15
53.3	-1.21434	1.90706e-14	13.3	-0.52345	-5.88949e-15	13.3	-0.312964	-2.91315e-15
53.4	-1.3069	9.78842e-15	13.4	-0.504719	-6.59043e-15	13.4	-0.358979	2.03005e-16
53.5	-1.36808	1.12511e-15	13.5	-0.463131	-4.7653e-15	13.5	-0.354554	-2.23399e-15
53.6	-1.38447	-7.31319e-16	13.6	-0.40865	-1.92075e-15	13.6	-0.32128	-3.1704e-15
53.7	-1.34375	-5.11923e-15	13.7	-0.340507	1.24703e-15	13.7	-0.278953	2.78638e-16
53.8	-1.24072	-9.45089e-15	13.8	-0.249839	3.2624e-15	13.8	-0.236185	-1.9306e-15
53.9	-1.0883	-5.45677e-15	13.9	-0.130498	4.34292e-15	13.9	-0.195493	5.69472e-16
54	-0.922863	-2.25021e-16	14	0.00804318	4.35113e-15	14	-0.160597	-2.85596e-15
54.1	-0.792445	-9.5634e-16	14.1	0.137036	9.86483e-16	14.1	-0.136288	-1.74601e-15
54.2	-0.73095	2.25021e-16	14.2	0.221263	-3.78294e-16	14.2	-0.125118	-4.83491e-15
54.3	-0.736561	1.47951e-14	14.3	0.241158	-1.94614e-15	14.3	-0.127903	-1.72561e-15
54.4	-0.7713	2.20521e-14	14.4	0.206514	-1.10834e-15	14.4	-0.145896	-2.6219e-15
54.5	-0.782727	1.17574e-14	14.5	0.149926	-5.52178e-16	14.5	-0.178341	-1.86405e-17
54.6	-0.733453	2.26146e-14	14.6	0.105962	2.77468e-15	14.6	-0.216806	1.90195e-15
54.7	-0.620493	1.26012e-14	14.7	0.0937073	4.76789e-15	14.7	-0.245237	4.80827e-15
54.8	-0.475096	2.98153e-15	14.8	0.114705	2.49754e-15	14.8	-0.249963	4.40473e-15
54.9	-0.346406	-4.05038e-15	14.9	0.16246	5.50092e-16	14.9	-0.23174	2.68797e-15
55	-0.279299	-1.42888e-14	15	0.230477	-4.09092e-15	15	-0.207534	8.19816e-17
55.1	-0.295693	-1.68766e-14	15.1	0.311038	-6.6005e-15	15.1	-0.19888	-7.34655e-16
55.2	-0.385503	-2.05894e-14	15.2	0.389496	-2.19969e-15	15.2	-0.216134	1.46794e-15
55.3	-0.511676	-1.20386e-14	15.3	0.44482	-2.22778e-15	15.3	-0.251283	1.21235e-15
55.4	-0.62943	-8.04451e-15	15.4	0.460253	1.19007e-15	15.4	-0.284176	3.96137e-15
55.5	-0.709771	4.89421e-15	15.5	0.435703	4.53794e-15	15.5	-0.295884	4.66826e-15
55.6	-0.750028	2.54837e-14	15.6	0.388941	4.98116e-15	15.6	-0.27835	3.53369e-15
55.7	-0.762497	3.01528e-14	15.7	0.341582	5.83888e-15	15.7	-0.235185	7.76914e-15
55.8	-0.753527	5.97994e-14	15.8	0.300426	2.26898e-15	15.8	-0.177272	9.72162e-16
55.9	-0.716938	7.20631e-14	15.9	0.250956	-1.36849e-15	15.9	-0.118245	-1.42237e-15
56	-0.650331	1.08742e-13	16	0.170335	-2.8612e-15	16	-0.0699112	-3.0473e-15
56.1	-0.575555	1.06323e-13	16.1	0.0495088	-3.39851e-15	16.1	-0.0370985	1.96597e-15
56.2	-0.536928	1.0081e-13	16.2	-0.0947688	-2.37546e-16	16.2	-0.0163542	2.78766e-15
56.3	-0.573253	1.03116e-13	16.3	-0.228233	1.51879e-15	16.3	-0.0020625	4.81612e-15
56.4	-0.687504	1.08066e-13	16.4	-0.320296	3.98774e-15	16.4	0.00543881	9.02326e-16
56.5	-0.841422	9.33838e-14	16.5	-0.360939	1.44809e-15	16.5	-0.000586488	-5.09321e-16
56.6	-0.979335	7.53259e-14	16.6	-0.361494	2.58819e-16	16.6	-0.0245271	-1.86995e-15
56.7	-1.06165	5.8393e-14	16.7	-0.34147	4.57876e-16	16.7	-0.0599663	-4.95201e-15
56.8	-1.08468	5.62553e-14	16.8	-0.314008	1.41343e-16	16.8	-0.091972	-3.80748e-15
56.9	-1.07735	4.11789e-14	16.9	-0.281804	-1.38574e-15	16.9	-0.110281	-1.3152e-15
57	-1.08101	2.86902e-14	17	-0.245128	2.05751e-15	17	-0.121376	3.07298e-15
57.1	-1.1266	2.22771e-14	17.1	-0.212599	7.41087e-15	17.1	-0.145654	5.80769e-15
57.2	-1.22122	9.45089e-15	17.2	-0.202402	1.03611e-14	17.2	-0.19931	1.35935e-14
57.3	-1.3486	-1.68766e-16	17.3	-0.230109	8.68273e-15	17.3	-0.277549	1.39651e-14
57.4	-1.47935	-7.96013e-15	17.4	-0.293078	8.76415e-15	17.4	-0.355556	1.5206e-14
57.5	-1.58309	-1.37544e-14	17.5	-0.367226	9.04423e-15	17.5	-0.404087	1.26504e-14
57.6	-1.6376	-1.8958e-14	17.6	-0.421365	1.04244e-14	17.6	-0.401812	1.10037e-14
57.7	-1.63407	-1.00978e-14	17.7	-0.436674	8.0782e-15	17.7	-0.336228	1.29324e-14
57.8	-1.57872	-1.78329e-14	17.8	-0.414109	7.12564e-15	17.8	-0.203329	7.78684e-15
57.9	-1.48927	-5.288e-15	17.9	-0.366027	4.34754e-15	17.9	-0.0150818	7.60206e-15
58	-1.38611	-9.5634e-15	18	-0.303374	5.753e-15	18	0.194452	1.10462e-14
58.1	-1.28237	-1.27418e-14	18.1	-0.229795	3.49128e-15	18.1	0.379217	4.20594e-15
58.2	-1.17891	-8.7477e-15	18.2	-0.143742	2.40824e-15	18.2	0.50448	4.39288e-15
58.3	-1.06685	-1.8283e-14	18.3	-0.0437818	4.63081e-16	18.3	0.563183	-1.58851e-15
58.4	-0.936705	-1.60609e-14	18.4	0.0662389	-5.15135e-15	18.4	0.572328	-4.94187e-15
58.5	-0.791715	-1.66234e-14	18.5	0.174027	-6.23054e-15	18.5	0.557333	-1.10259e-14
58.6	-0.658896	-3.46814e-14	18.6	0.260205	-5.73407e-15	18.6	0.539798	-1.08235e-14
58.7	-0.586916	-3.65097e-14	18.7	0.305569	-8.58102e-15	18.7	0.532476	-1.21677e-14
58.8	-0.623202	-3.78317e-14	18.8	0.30153	-4.48065e-15	18.8	0.535209	-8.21333e-15
58.9	-0.779817	-4.06726e-14	18.9	0.257442	-3.58944e-15	18.9	0.531742	-5.12004e-15
59	-1.01389	-2.41898e-14	19	0.198838	-2.91579e-15	19	0.497064	-4.62947e-15
59.1	-1.24274	-1.20949e-14	19.1	0.155959	-4.57361e-15	19.1	0.417831	-3.52995e-15
59.2	-1.38613	3.34719e-15	19.2	0.149493	5.48934e-17	19.2	0.309834	-1.51259e-15
59.3	-1.40473	2.44711e-14	19.3	0.182807	-4.88283e-15	19.3	0.212873	-3.7717e-15
59.4	-1.30998	2.80151e-14	19.4	0.243791	4.21968e-15	19.4	0.164671	-3.75879e-15
59.5	-1.14713	3.42032e-14	19.5	0.311887	3.65859e-15	19.5	0.176665	-1.67774e-15
59.6	-0.971617	3.79161e-14	19.6	0.365548	2.58108e-15	19.6	0.230352	-3.28707e-15
59.7	-0.832162	3.0181e-14	19.7	0.389307	-7.73811e-16	19.7	0.291636	-1.07253e-15
59.8	-0.758729	3.18405e-14	19.8	0.379485	4.25741e-15	19.8	0.32906	1.9931e-15
59.9	-0.753036	1.92956e-14	19.9	0.344751	-2.88481e-15	19.9	0.326305	3.33233e-15
60	-0.789493	3.1503e-15	20	0.300105	-4.77035e-15	20	0.28585	2.41096e-15
60.1	-0.832045	1.20949e-15	20.1	0.259388	-6.59525e-15	20.1	0.222884	-9.34857e-16
60.2	-0.855842	-2.5568e-14	20.2	0.232315	-1.34417e-15	20.2	0.15262	-2.17419e-17
60.3	-0.855885	-1.42607e-14	20.3	0.225152	5.92379e-16	20.3	0.0800424	9.02828e-16
60.4	-0.839099	-9.16962e-15	20.4	0.240086	3.51803e-15	20.4	-0.000117781	5.96114e-15
60.5	-0.812743	-2.04207e-14	20.5	0.27296	8.32969e-16	20.5	-0.094577	5.11283e-15
60.6	-0.7809	-2.59337e-14	20.6	0.314055	1.38695e-15	20.6	-0.202116	3.51796e-15
60.7	-0.747769	-2.12926e-14	20.7	0.352923	3.62348e-15	20.7	-0.310392	3.11517e-17
60.8	-0.720076	-2.13208e-14	20.8	0.381854	2.18194e-15	20.8	-0.399821	-2.44222e-15
60.9	-0.705765	-2.23615e-14	20.9	0.39432	1.83358e-15	20.9	-0.450714	-3.71062e-15
61	-0.71154	-2.47523e-14	21	0.382652	8.58504e-16	21	-0.448894	-7.91546e-15
61.1	-0.741016	-7.39757e-15	21.1	0.340926	3.40483e-15	21.1	-0.389042	-5.70057e-15
61.2	-0.793522	-2.38241e-14	21.2	0.271313	4.94946e-15	21.2	-0.279863	-5.35162e-15
61.3	-0.864794	-2.23615e-14	21.3	0.18619	2.40122e-15	21.3	-0.151151	-2.99997e-15
61.4	-0.949454	-2.14895e-14	21.4	0.103044	4.60845e-15	21.4	-0.0514748	3.21801e-15
61.5	-1.04088	-2.23615e-14	21.5	0.0370976	3.18521e-15	21.5	-0.025678	5.48118e-16
61.6	-1.12677	-2.27271e-14	21.6	-0.00400821	8.36667e-16	21.6	-0.0829668	-1.64528e-15
61.7	-1.18771	-2.54555e-14	21.7	-0.0243247	2.80437e-15	21.7	-0.184511	3.8204e-17
61.8	-1.2058	-1.67641e-14	21.8	-0.0414279	-1.62418e-17	21.8	-0.265775	-2.50686e-15
61.9	-1.1769	-5.288e-15	21.9	-0.0796047	1.48857e-15	21.9	-0.275875	-6.09228e-15
62	-1.11442	1.94081e-15	22	-0.153883	-2.34659e-16	22	-0.203356	-9.43657e-15
62.1	-1.04206	4.35979e-15	22.1	-0.25819	-1.98522e-15	22.1	-0.0758708	-8.14469e-15
62.2	-0.984292	-8.41017e-15	22.2	-0.371265	3.15953e-16	22.2	0.0576057	-4.73495e-15
62.3	-0.959731	-2.25021e-15	22.3	-0.474971	6.7837e-16	22.3	0.150218	-3.86043e-15
62.4	-0.975151	-1.95487e-14	22.4	-0.564319	-8.5435e-16	22.4	0.178856	-2.72458e-15
62.5	-1.01976	-2.21365e-14	22.5	-0.638378	-2.12778e-15	22.5	0.154551	-4.95102e-15
62.6	-1.06565	-2.71151e-14	22.6	-0.685623	-2.43456e-15	22.6	0.112794	3.51633e-16
62.7	-1.07911	-3.85349e-14	22.7	-0.68593	-1.66836e-15	22.7	0.0884004	2.18786e-15
62.8	-1.03831	-3.44845e-14	22.8	-0.63225	-1.28835e-15	22.8	0.0939812	2.11621e-15
62.9	-0.946246	-2.41898e-14	22.9	-0.549808	5.16614e-16	22.9	0.117659	6.78017e-15
63	-0.830578	-2.42179e-14	23	-0.489081	9.2729e-16	23	0.137945	6.68109e-15
63.1	-0.730477	-3.93787e-15	23.1	-0.493384	3.33304e-15	23.1	0.141214	1.0464e-14
63.2	-0.678902	1.0126e-15	23.2	-0.567145	2.35597e-15	23.2	0.129513	7.7414e-15
63.3	-0.691536	2.44148e-14	23.3	-0.672295	-1.43377e-16	23.3	0.116194	6.40305e-15
63.4	-0.767209	4.16289e-14	23.4	-0.756514	-3.79858e-16	23.4	0.115089	5.60437e-15
63.5	-0.89395	4.34854e-14	23.5	-0.789306	-8.85463e-16	23.5	0.131797	-4.55586e-16
63.6	-1.05152	4.52855e-14	23.6	-0.775299	-3.6646e-15	23.6	0.162161	1.60438e-15
63.7	-1.20949	5.06579e-14	23.7	-0.736659	-2.0502e-15	23.7	0.195741	-4.43956e-15
63.8	-1.32953	4.28384e-14	23.8	-0.686403	-3.58705e-15	23.8	0.218977	-5.8277e-15
63.9	-1.37954	4.02507e-14	23.9	-0.619688	-4.30521e-15	23.9	0.216945	-1.10525e-14
64	-1.35493	2.82683e-14	24	-0.526453	-2.43283e-15	24	0.177632	-9.74233e-15
64.1	-1.28993	1.31075e-14	24.1	-0.406434	-2.18688e-15	24.1	0.100729	-1.29298e-14
64.2	-1.24241	7.84762e-15	24.2	-0.271571	-3.045e-15	24.2	0.0056654	-1.3944e-14
64.3	-1.2549	-5.23174e-15	24.3	-0.139431	-1.81041e-15	24.3	-0.0710722	-1.5408e-14
64.4	-1.31968	-5.20362e-15	24.4	-0.0272649	-1.10889e-15	24.4	-0.0941862	-1.00709e-14
64.5	-1.37963	-9.95719e-15	24.5	0.0520927	-2.53147e-16	24.5	-0.0541284	-4.26817e-15
64.6	-1.37037	-2.44148e-14	24.6	0.0950743	-1.17827e-15	24.6	0.0226692	-3.30469e-15
64.7	-1.27199	-2.9084e-14	24.7	0.109098	2.22255e-15	24.7	0.0912968	1.83214e-15
64.8	-1.12705	-3.49627e-14	24.8	0.105337	-4.42315e-16	24.8	0.122209	5.86681e-15
64.9	-1.00876	-4.45823e-14	24.9	0.0868207	1.81404e-15	24.9	0.122186	7.80501e-15
65	-0.966933	-4.16289e-14	25	0.0445104	-2.15829e-16	25	0.123779	9.77981e-15
65.1	-0.997257	-4.48917e-14	25.1	-0.0329899	4.99386e-16	25.1	0.153807	6.20217e-15
65.2	-1.05517	-3.11936e-14	25.2	-0.145404	-2.91487e-16	25.2	0.209405	6.22487e-15
65.3	-1.09483	-1.81705e-14	25.3	-0.275957	-2.23759e-15	25.3	0.261281	8.6973e-15
65.4	-1.09736	-1.24324e-14	25.4	-0.398761	-7.9655e-16	25.4	0.279366	4.32409e-15
65.5	-1.07164	-3.54408e-15	25.5	-0.490506	-1.15047e-15	25.5	0.257843	3.86739e-15
65.6	-1.03751	1.81142e-14	25.6	-0.53858	-1.28482e-15	25.6	0.21863	4.89791e-16
65.7	-1.0079	2.28397e-14	25.7	-0.543642	1.75146e-15	25.7	0.192564	-2.85854e-15
65.8	-0.977628	4.21915e-14	25.8	-0.517468	2.72431e-15	25.8	0.197468	-2.63977e-15
65.9	-0.921322	3.38657e-14	25.9	-0.476808	6.9351e-15	25.9	0.232547	-1.83986e-15
66	-0.805614	3.80286e-14	26	-0.435389	7.85249e-15	26	0.289828	-4.02749e-15
66.1	-0.616297	3.24031e-14	26.1	-0.398348	6.99002e-15	26.1	0.366432	-2.25739e-15
66.2	-0.384283	1.98019e-14	26.2	-0.362774	4.91422e-15	26.2	0.463845	-5.3961e-16
66.3	-0.183363	9.90094e-15	26.3	-0.32424	1.64038e-15	26.3	0.576948	3.47104e-16
66.4	-0.0899794	3.60034e-15	26.4	-0.284614	-8.06723e-16	26.4	0.686923	3.26804e-16
66.5	-0.131876	-2.25021e-15	26.5	-0.254509	-1.43128e-15	26.5	0.767049	-4.75626e-16
66.6	-0.269642	-1.39513e-14	26.6	-0.247348	-2.35745e-15	26.6	0.7968	-1.55814e-15
66.7	-0.427963	-1.53014e-14	26.7	-0.269956	-4.76173e-15	26.7	0.773049	-3.15293e-15
66.8	-0.547343	-2.1602e-14	26.8	-0.319032	-8.47655e-16	26.8	0.711358	-3.17575e-15
66.9	-0.612149	-1.71016e-14	26.9	-0.387266	1.06751e-15	26.9	0.637361	-4.3127e-15
67	-0.639946	-9.00085e-15	27	-0.47166	1.23215e-15	27	0.572909	-7.40501e-15
67.1	-0.653105	-3.06029e-14	27.1	-0.572841	3.19963e-15	27.1	0.524909	-5.64559e-15
67.2	-0.660859	-1.80017e-14	27.2	-0.684292	3.18686e-15	27.2	0.484685	-6.75224e-15
67.3	-0.662222	-1.26012e-14	27.3	-0.783765	1.97381e-15	27.3	0.438395	-6.57233e-15
67.4	-0.661358	-2.1602e-14	27.4	-0.839164	2.41552e-15	27.4	0.379833	-6.42676e-15
67.5	-0.679131	-1.44014e-14	27.5	-0.826353	4.12649e-15	27.5	0.315986	-4.18874e-15
67.6	-0.74794	-2.1602e-14	27.6	-0.743647	5.46488e-15	27.6	0.263074	-3.66542e-15
67.7	-0.890292	-1.80017e-14	27.7	-0.611231	4.9126e-15	27.7	0.237705	-4.57586e-15
67.8	-1.09707	-3.24031e-14	27.8	-0.457764	6.91187e-15	27.8	0.248847	-3.69356e-15
67.9	-1.32372	-2.88027e-14	27.9	-0.305651	3.31809e-15	27.9	0.293976	-1.29832e-15
68	-1.50796	-2.88027e-14	28	-0.164736	-2.46677e-15	28	0.360326	8.21042e-16
68.1	-1.59679	-3.60034e-14	28.1	-0.0357905	-7.17195e-15	28.1	0.430518	-4.92977e-16
68.2	-1.56857	-5.04048e-14	28.2	0.0826945	-1.13459e-14	28.2	0.490541	2.08898e-15
68.3	-1.44156	-4.68044e-14	28.3	0.192	-1.20829e-14	28.3	0.53614	2.99507e-15
68.4	-1.26423	-4.68044e-14	28.4	0.295258	-1.39386e-14	28.4	0.572486	2.88205e-15
68.5	-1.08987	-6.12058e-14	28.5	0.397283	-1.40012e-14	28.5	0.605823	2.17134e-15
68.6	-0.951157	-6.84065e-14	28.6	0.49879	-1.15252e-14	28.6	0.634094	3.57392e-15
68.7	-0.852305	-7.56071e-14	28.7	0.591793	-6.50843e-15	28.7	0.646724	2.87544e-15
68.8	-0.779296	-7.20068e-14	28.8	0.664547	-4.91549e-15	28.8	0.634722	4.1169e-15
68.9	-0.714118	-6.84065e-14	28.9	0.713046	-5.08222e-15	28.9	0.600575	4.74622e-15
69	-0.643689	-6.48061e-14	29	0.746517	-3.33042e-15	29	0.558018	2.92684e-15
69.1	-0.565558	-6.66063e-14	29.1	0.779617	-2.38502e-15	29.1	0.523568	4.25045e-15
69.2	-0.491056	-5.40051e-14	29.2	0.818542	-3.37594e-16	29.2	0.508612	6.10085e-15
69.3	-0.441018	-3.96037e-14	29.3	0.85493	-9.54789e-16	29.3	0.515799	7.04215e-15
69.4	-0.434113	-2.34022e-14	29.4	0.873043	1.42874e-15	29.4	0.53747	7.78859e-15
69.5	-0.476229	-1.35013e-14	29.5	0.861981	5.17507e-15	29.5	0.556477	4.91762e-15
69.6	-0.557507	-2.70026e-15	29.6	0.821108	8.25389e-15	29.6	0.553992	4.96093e-15
69.7	-0.656376	-1.0801e-14	29.7	0.756645	1.12453e-14	29.7	0.523035	-4.25187e-16
69.8	-0.74793	4.50043e-16	29.8	0.677105	9.24246e-15	29.8	0.475464	-6.89241e-16
69.9	-0.814362	-4.50043e-15	29.9	0.592729	8.34236e-15	29.9	0.432267	-2.97979e-15
70	-0.852153	-9.00085e-16	30	0.51486	4.26847e-15	30	0.405405	-1.72931e-15
70.1	-0.870449	-9.00085e-16	30.1	0.4502	3.25682e-15	30.1	0.391393	-7.61674e-15
70.2	-0.882187	-1.46264e-14	30.2	0.394152	5.44296e-16	30.2	0.382952	-4.46672e-15
70.3	-0.894863	-1.0351e-14	30.3	0.333197	9.10741e-16	30.3	0.381957	-1.92964e-15
70.4	-0.905013	-1.0126e-14	30.4	0.257884	-1.4222e-15	30.4	0.395973	-6.46251e-15
70.5	-0.897409	-1.64266e-14	30.5	0.174175	3.31752e-15	30.5	0.422772	-2.919e-15
70.6	-0.851854	-7.20068e-15	30.6	0.0999301	4.26459e-15	30.6	0.442344	-1.17767e-15
70.7	-0.757966	-9.45089e-15	30.7	0.0488478	8.92378e-15	30.7	0.426808	2.64151e-15
70.8	-0.628122	-1.17011e-14	30.8	0.0180714	7.1303e-15	30.8	0.359618	6.27693e-15
70.9	-0.495353	-2.38523e-14	30.9	-0.00878643	6.44637e-15	30.9	0.24748	2.82247e-15
71	-0.395492	-3.33031e-14	31	-0.0474073	3.07151e-15	31	0.116189	1.1473e-14
71.1	-0.347205	-4.14039e-14	31.1	-0.100186	1.17837e-15	31.1	-0.00461858	1.05258e-14
71.2	-0.34366	-4.00538e-14	31.2	-0.154264	2.85782e-15	31.2	-0.0951319	1.17014e-14
71.3	-0.359591	-4.09539e-14	31.3	-0.19074	-5.94173e-15	31.3	-0.149302	1.07905e-14
71.4	-0.368706	-2.70026e-14	31.4	-0.19837	-4.23352e-15	31.4	-0.171932	9.65421e-15
71.5	-0.360358	-4.14039e-14	31.5	-0.18148	-1.93797e-15	31.5	-0.176544	7.78113e-15
71.6	-0.343329	-1.80017e-14	31.6	-0.156384	-1.14881e-16	31.6	-0.185053	7.89926e-15
71.7	-0.334459	-7.20068e-15	31.7	-0.141564	2.3797e-15	31.7	-0.222288	1.15134e-14
71.8	-0.343919	3.60034e-15	31.8	-0.15118	1.98344e-15	31.8	-0.301824	1.23323e-14
71.9	-0.369486	2.1602e-14	31.9	-0.19348	1.18662e-15	31.9	-0.412407	7.76187e-15
72	-0.399574	1.98019e-14	32	-0.26846	2.18073e-15	32	-0.520086	5.07338e-15
72.1	-0.41849	5.76054e-14	32.1	-0.364177	-1.11075e-15	32.1	-0.589474	2.33181e-15
72.2	-0.412872	4.68044e-14	32.2	-0.458523	-2.24819e-15	32.2	-0.608648	1.38885e-15
72.3	-0.37991	5.04048e-14	32.3	-0.528908	-4.13734e-15	32.3	-0.59617	-5.43423e-15
72.4	-0.331438	2.43023e-14	32.4	-0.562534	-4.9825e-15	32.4	-0.583291	-6.12543e-15
72.5	-0.287712	-9.00085e-15	32.5	-0.559681	-1.08076e-15	32.5	-0.586267	-7.87992e-15
72.6	-0.264897	-1.80017e-15	32.6	-0.530288	-2.71117e-15	32.6	-0.593109	-6.47158e-15
72.7	-0.266405	-3.06029e-14	32.7	-0.488229	2.51355e-15	32.7	-0.576365	-4.51028e-15
72.8	-0.283256	-5.76054e-14	32.8	-0.446159	4.98174e-15	32.8	-0.518967	-5.87674e-16
72.9	-0.301467	-4.50043e-14	32.9	-0.412577	2.93707e-15	32.9	-0.427699	-1.04321e-15
73	-0.311541	-7.11067e-14	33	-0.391883	2.15103e-15	33	-0.323302	-2.54646e-15
73.1	-0.314116	-6.84065e-14	33.1	-0.385318	-2.50163e-15	33.1	-0.222008	-3.5589e-15
73.2	-0.317376	-6.21059e-14	33.2	-0.389535	-1.64124e-15	33.2	-0.129037	-3.75008e-15
73.3	-0.328032	-4.32041e-14	33.3	-0.393525	-4.68896e-15	33.3	-0.0452659	-6.27649e-15
73.4	-0.343623	-2.1602e-14	33.4	-0.37894	-6.68914e-15	33.4	0.026948	-4.45417e-15
73.5	-0.352742	-9.90094e-15	33.5	-0.327006	-5.28712e-15	33.5	0.0848298	-4.54929e-15
73.6	-0.343452	-1.80017e-14	33.6	-0.229203	-9.88557e-16	33.6	0.126469	-2.20227e-15
73.7	-0.314318	-2.34022e-14	33.7	-0.0953235	3.15153e-15	33.7	0.149425	1.76642e-15
73.8	-0.279769	-3.33031e-14	33.8	0.0468113	3.04307e-15	33.8	0.152485	2.98226e-15
73.9	-0.263747	-1.98019e-14	33.9	0.162073	2.41998e-15	33.9	0.140414	7.76532e-15
74	-0.283696	-2.52024e-14	34	0.224809	3.22535e-15	34	0.121637	2.67837e-15
74.1	-0.33633	-4.14039e-14	34.1	0.231194	-2.22577e-16	34.1	0.0967542	2.21441e-15
74.2	-0.397598	-4.36541e-14	34.2	0.198423	-6.06404e-15	34.2	0.0527717	1.30824e-15
74.3	-0.438409	-4.68044e-14	34.3	0.152527	-4.83231e-15	34.3	-0.0249372	-3.58217e-15
74.4	-0.443822	-5.04048e-14	34.4	0.115161	-4.16208e-15	34.4	-0.133609	-7.08837e-15
74.5	-0.420711	-5.17549e-14	34.5	0.0973102	1.2828e-15	34.5	-0.248454	1.89132e-15
74.6	-0.390908	-5.58053e-14	34.6	0.0997978	2.44305e-15	34.6	-0.337163	2.21777e-15
74.7	-0.379709	-7.87574e-14	34.7	0.116616	5.54431e-15	34.7	-0.377703	-1.36143e-16
74.8	-0.408099	-8.59581e-14	34.8	0.138641	6.54965e-15	34.8	-0.36478	5.30704e-15
74.9	-0.486515	-9.4959e-14	34.9	0.15695	7.49771e-15	34.9	-0.306395	8.2992e-15
75	-0.607036	-1.0891e-13	35	0.165179	2.14642e-15	35	-0.21903	5.78498e-15
75.1	-0.741417	-1.13861e-13	35.1	0.160991	2.77665e-15	35.1	-0.123575	2.75659e-15
75.2	-0.854346	-1.17461e-13	35.2	0.146957	-7.26348e-16	35.2	-0.0392684	1.30641e-16
75.3	-0.925675	-1.0441e-13	35.3	0.130049	-2.04405e-15	35.3	0.022932	-1.95926e-15
75.4	-0.961347	-9.22587e-14	35.4	0.118769	-3.2207e-15	35.4	0.06234	-3.44178e-15
75.5	-0.981312	-7.80824e-14	35.5	0.119258	-2.19578e-15	35.5	0.0849321	-2.74349e-15
75.6	-0.996379	-5.94056e-14	35.6	0.133233	-4.91918e-15	35.6	0.0984304	-3.22721e-15
75.7	-0.997443	-3.89287e-14	35.7	0.158601	4.27376e-15	35.7	0.108649	-2.00142e-16
75.8	-0.96681	-1.89018e-14	35.8	0.19054	3.75564e-15	35.8	0.116026	1.55996e-15
75.9	-0.898659	6.75064e-16	35.9	0.221466	9.04824e-15	35.9	0.113549	4.48394e-15
76	-0.808786	-2.92528e-15	36	0.241229	3.44328e-15	36	0.0905887	2.38881e-15
76.1	-0.727104	1.57515e-15	36.1	0.239278	-4.77243e-16	36.1	0.0424888	1.09219e-16
76.2	-0.682098	-4.95047e-15	36.2	0.207677	-2.98792e-15	36.2	-0.0222939	-6.23966e-15
76.3	-0.68948	-9.90094e-15	36.3	0.143238	-6.3456e-15	36.3	-0.0848862	-6.59727e-15
76.4	-0.749412	4.50043e-16	36.4	0.0494684	-1.04224e-14	36.4	-0.126363	-9.859e-15
76.5	-0.848874	-4.2754e-15	36.5	-0.0617799	-1.116e-14	36.5	-0.13715	-8.14604e-15
76.6	-0.964871	-2.0702e-14	36.6	-0.173703	-5.20436e-15	36.6	-0.119429	-7.65714e-15
76.7	-1.06839	-1.30512e-14	36.7	-0.27526	-6.54724e-15	36.7	-0.082733	-1.70265e-15
76.8	-1.13108	-2.1602e-14	36.8	-0.369749	-2.17477e-15	36.8	-0.0367508	1.38161e-16
76.9	-1.13345	-2.97028e-14	36.9	-0.468242	1.38151e-15	36.9	0.0135449	-7.23003e-16
77	-1.07051	-3.93787e-14	37	-0.571401	-2.581e-16	37	0.0665727	-1.17832e-15
77.1	-0.95399	-4.90546e-14	37.1	-0.660389	-1.18302e-15	37.1	0.117762	-2.53704e-15
77.2	-0.811251	-6.03057e-14	37.2	-0.709463	-2.82072e-15	37.2	0.15567	-3.55889e-15
77.3	-0.676861	-6.99816e-14	37.3	-0.707282	-4.0188e-15	37.3	0.167408	-5.1132e-15
77.4	-0.574898	-8.07826e-14	37.4	-0.66437	-6.70359e-15	37.4	0.149618	-3.27877e-15
77.5	-0.504095	-7.13317e-14	37.5	-0.601509	-4.55912e-16	37.5	0.113253	-7.85138e-16
77.6	-0.443601	-5.78305e-14	37.6	-0.534467	1.67884e-15	37.6	0.0770623	1.66847e-15
77.7	-0.377782	-3.96037e-14	37.7	-0.470573	1.39356e-15	37.7	0.0574361	4.58312e-15
77.8	-0.315355	-1.73266e-14	37.8	-0.416363	3.08919e-15	37.8	0.0630432	9.21106e-15
77.9	-0.282849	4.50043e-15	37.9	-0.383566	8.50473e-17	37.9	0.0932234	8.52141e-15
78	-0.299389	2.1602e-14	38	-0.38475	-1.49789e-15	38	0.136253	8.5136e-15
78.1	-0.357129	4.2304e-14	38.1	-0.42317	-2.80603e-15	38.1	0.170055	4.71153e-15
78.2	-0.42406	4.77045e-14	38.2	-0.488362	-4.67119e-15	38.2	0.169473	1.07554e-16
78.3	-0.466164	4.81545e-14	38.3	-0.562564	-5.44713e-15	38.3	0.117459	-5.8797e-15
78.4	-0.471394	4.90546e-14	38.4	-0.631215	-5.29835e-15	38.4	0.013763	-4.72152e-15
78.5	-0.4568	2.02519e-14	38.5	-0.686906	-2.35951e-15	38.5	-0.122261	-4.77424e-15
78.6	-0.452806	2.0702e-14	38.6	-0.72367	1.66965e-15	38.6	-0.256404	-4.56231e-15
78.7	-0.477412	-3.1503e-15	38.7	-0.729518	1.60905e-15	38.7	-0.353589	-5.7234e-15
78.8	-0.522977	-8.10077e-15	38.8	-0.688594	6.94257e-15	38.8	-0.396531	-2.50231e-15
78.9	-0.5676	-1.30512e-14	38.9	-0.595213	6.17912e-15	38.9	-0.394372	-2.18115e-16
79	-0.599152	-2.38523e-14	39	-0.467338	5.72626e-15	39	-0.369028	-4.56378e-15
79.1	-0.626899	-3.06029e-14	39.1	-0.342974	2.7799e-15	39.1	-0.328924	-2.80635e-15
79.2	-0.668925	-3.24031e-14	39.2	-0.257638	-3.2326e-16	39.2	-0.259127	-8.19209e-15
79.3	-0.728824	-3.37532e-14	39.3	-0.220679	-2.14184e-15	39.3	-0.143511	-5.66023e-15
79.4	-0.784448	-3.1503e-14	39.4	-0.211131	-1.0333e-15	39.4	0.00407436	-5.9484e-15
79.5	-0.798042	-1.84517e-14	39.5	-0.196674	-5.0504e-15	39.5	0.138461	-1.70637e-15
79.6	-0.739031	-2.79026e-14	39.6	-0.159528	-5.01482e-15	39.6	0.217553	2.36259e-15
79.7	-0.603843	-2.88027e-14	39.7	-0.108217	-6.53082e-15	39.7	0.23568	4.10297e-15
79.8	-0.421337	-2.25021e-14	39.8	-0.0667849	-5.49143e-15	39.8	0.221009	7.87671e-15
79.9	-0.241205	-3.33031e-14	39.9	-0.0522695	-5.02097e-15	39.9	0.204392	4.49337e-15
80	-0.111891	-3.33031e-14	40	-0.0607196	-5.00532e-15	40	0.195661	3.03129e-15
80.1	-0.0599344	-2.97028e-14	40.1	-0.0726517	-8.29607e-15	40.1	0.188029	-2.19264e-15
80.2	-0.0815524	-3.1503e-14	40.2	-0.0698374	-8.93728e-15	40.2	0.177337	-5.04148e-15
80.3	-0.150269	-2.43023e-14	40.3	-0.047166	-9.47934e-15	40.3	0.171389	-9.65143e-15
80.4	-0.234479	-3.51033e-14	40.4	-0.0128651	-8.37745e-15	40.4	0.182359	-1.33752e-14
80.5	-0.312396	-2.79026e-14	40.5	0.0182578	-1.67863e-15	40.5	0.215093	-9.23421e-15
80.6	-0.375892	-4.50043e-15	40.6	0.0342422	-1.84284e-15	40.6	0.264152	-8.09638e-15
80.7	-0.426279	-3.60034e-15	40.7	0.0366273	-2.38113e-15	40.7	0.319357	-6.76333e-15
80.8	-0.470946	0	40.8	0.0448567	1.14615e-15	40.8	0.372136	-5.38548e-15
80.9	-0.523233	9.90094e-15	40.9	0.0840221	3.01994e-15	40.9	0.417499	-1.19441e-15
81	-0.598813	2.43023e-14	41	0.160885	1.51377e-15	41	0.451051	-2.89045e-15
81.1	-0.703064	1.93518e-14	41.1	0.251348	-5.35545e-16	41.1	0.464133	-3.26981e-15
81.2	-0.815803	2.70026e-14	41.2	0.315095	-1.97267e-15	41.2	0.443606	-7.23499e-15
81.3	-0.890201	2.52024e-14	41.3	0.324319	-2.70479e-15	41.3	0.37981	-7.51878e-15
81.4	-0.877371	2.61025e-14	41.4	0.279044	7.79375e-17	41.4	0.27571	-6.50607e-15
81.5	-0.76504	1.93518e-14	41.5	0.198691	-1.75076e-15	41.5	0.146289	-6.17253e-15
81.6	-0.597791	1.21511e-14	41.6	0.104899	-2.88444e-15	41.6	0.00949073	-8.07418e-16
81.7	-0.454422	4.50043e-15	41.7	0.0138166	1.02285e-15	41.7	-0.118065	3.84584e-15
81.8	-0.395275	1.1026e-14	41.8	-0.0617884	-3.5518e-15	41.8	-0.215922	4.19916e-15
81.9	-0.422391	9.45089e-15	41.9	-0.112553	-1.31782e-15	41.9	-0.257867	1.05881e-14
82	-0.484802	1.36138e-14	42	-0.138123	-4.61432e-15	42	-0.223922	3.76891e-15
82.1	-0.520871	1.30512e-14	42.1	-0.147876	-4.68018e-15	42.1	-0.116856	5.46001e-15
82.2	-0.501628	1.24922e-14	42.2	-0.150596	-9.19058e-15	42.2	0.0347385	1.72737e-15
82.3	-0.445645	-1.46264e-15	42.3	-0.144786	-8.6648e-15	42.3	0.190656	-1.31773e-15
82.4	-0.400902	5.62553e-15	42.4	-0.12449	-8.08481e-15	42.4	0.318463	-1.14943e-15
82.5	-0.409067	-6.75064e-16	42.5	-0.0952144	-6.4522e-15	42.5	0.405239	-4.94222e-15
82.6	-0.476801	1.80017e-15	42.6	-0.0785343	-3.31197e-15	42.6	0.456914	-2.40229e-15
82.7	-0.574666	-4.95047e-15	42.7	-0.0963629	-2.07826e-15	42.7	0.486908	-6.98415e-15
82.8	-0.663079	-4.50043e-15	42.8	-0.150977	-9.76095e-16	42.8	0.501096	-1.06255e-15
82.9	-0.72058	-1.21511e-14	42.9	-0.222024	2.06248e-16	42.9	0.490451	-2.62058e-15
83	-0.749872	-9.00085e-15	43	-0.282411	3.47638e-16	43	0.439423	-1.10858e-15
83.1	-0.763258	-9.90094e-15	43.1	-0.316802	-2.59484e-15	43.1	0.34521	-1.17328e-15
83.2	-0.768557	9.00085e-15	43.2	-0.327911	-2.09076e-15	43.2	0.230564	-4.10178e-15
83.3	-0.768036	-9.00085e-16	43.3	-0.32933	-7.14667e-17	43.3	0.134874	-8.09682e-16
83.4	-0.763637	0	43.4	-0.333126	2.23551e-15	43.4	0.0882087	-2.48764e-16
83.5	-0.758081	9.00085e-16	43.5	-0.340901	3.30353e-15	43.5	0.0926059	2.40569e-15
83.6	-0.751705	5.40051e-15	43.6	-0.34282	5.88131e-15	43.6	0.12935	9.02846e-16
83.7	-0.740787	2.70026e-15	43.7	-0.323823	9.19867e-15	43.7	0.182348	7.13123e-15
83.8	-0.719451	-2.70026e-14	43.8	-0.272269	1.13029e-14	43.8	0.249865	4.23292e-15
83.9	-0.683727	-1.26012e-14	43.9	-0.186307	9.37028e-15	43.9	0.332868	4.3376e-15
84	-0.636917	-1.80017e-14	44	-0.07645	4.59572e-15	44	0.417858	4.34155e-15
84.1	-0.59381	-2.61025e-14	44.1	0.0352692	1.90742e-15	44.1	0.478421	1.47682e-15
84.2	-0.576999	-1.26012e-14	44.2	0.120401	-3.67018e-17	44.2	0.496737	-8.59562e-16
84.3	-0.601921	-2.70026e-14	44.3	0.154067	-3.23859e-15	44.3	0.481962	-2.52391e-15
84.4	-0.661139	9.00085e-16	44.4	0.126127	-4.24586e-15	44.4	0.464122	-3.57267e-15
84.5	-0.725617	-6.3006e-15	44.5	0.0462365	-5.01482e-15	44.5	0.467684	-3.72176e-15
84.6	-0.766029	1.17011e-14	44.6	-0.0612969	-3.47157e-15	44.6	0.49086	-6.57895e-16
84.7	-0.774249	9.00085e-16	44.7	-0.169417	-3.54106e-15	44.7	0.511017	-1.65436e-15
84.8	-0.76374	-9.00085e-16	44.8	-0.259382	-3.10076e-15	44.8	0.509185	1.97375e-15
84.9	-0.751432	-2.88027e-14	44.9	-0.325491	-5.56359e-15	44.9	0.487517	3.1476e-16
85	-0.74337	-2.0702e-14	45	-0.372812	-6.90185e-15	45	0.46312	-1.35815e-15
85.1	-0.738149	-3.69035e-14	45.1	-0.4108	-7.16435e-15	45.1	0.447513	-2.08254e-15
85.2	-0.738642	-3.78036e-14	45.2	-0.446432	-6.70539e-15	45.2	0.433844	-3.04437e-15
85.3	-0.754491	-4.68044e-14	45.3	-0.479074	-7.29744e-15	45.3	0.402535	-4.31774e-15
85.4	-0.793263	-4.59043e-14	45.4	-0.498483	-2.18027e-15	45.4	0.337134	-3.8815e-15
85.5	-0.853786	-4.32041e-14	45.5	-0.488576	-1.54627e-15	45.5	0.236025	-2.03466e-15
85.6	-0.929887	-3.24031e-14	45.6	-0.439146	2.0256e-15	45.6	0.113042	5.84514e-16
85.7	-1.01664	-3.06029e-14	45.7	-0.360834	3.91175e-15	45.7	-0.0106011	1.26368e-16
85.8	-1.10829	-1.89018e-14	45.8	-0.290446	7.30455e-15	45.8	-0.115954	1.49402e-15
85.9	-1.19048	-2.0702e-14	45.9	-0.275928	4.79664e-15	45.9	-0.190891	1.53761e-15
86	-1.23983	-1.35013e-14	46	-0.346001	2.7245e-15	46	-0.228053	-8.36538e-16
86.1	-1.23706	-1.35013e-14	46.1	-0.485181	2.13475e-16	46.1	-0.221192	-1.20474e-15
86.2	-1.18321	-2.79026e-14	46.2	-0.634962	-3.65903e-15	46.2	-0.166665	-1.60689e-15
86.3	-1.10235	-3.1503e-14	46.3	-0.724297	-3.37546e-15	46.3	-0.0707683	-3.31424e-15
86.4	-1.02687	-3.42032e-14	46.4	-0.71033	-7.90986e-15	46.4	0.0446185	-2.9417e-15
86.5	-0.97991	-4.32041e-14	46.5	-0.601173	-8.44609e-15	46.5	0.147013	-3.41878e-15
86.6	-0.971303	-5.35551e-14	46.6	-0.445441	-8.50059e-15	46.6	0.209394	-3.00764e-15
86.7	-1.00584	-5.62553e-14	46.7	-0.299304	-5.22516e-15	46.7	0.226596	-8.80514e-16
86.8	-1.08761	-2.92528e-14	46.8	-0.19788	-6.17852e-15	46.8	0.218712	-1.84485e-15
86.9	-1.21051	-2.52024e-14	46.9	-0.148638	-4.42586e-15	46.9	0.21768	6.95149e-16
87	-1.34569	9.45089e-15	47	-0.141551	-1.66528e-15	47	0.24643	3.58018e-16
87.1	-1.44638	2.88027e-14	47.1	-0.159928	-2.76515e-15	47.1	0.305207	-3.5799e-16
87.2	-1.47461	4.86046e-14	47.2	-0.185468	-1.95827e-15	47.2	0.37383	-7.16944e-16
87.3	-1.42856	7.74073e-14	47.3	-0.20321	-1.78579e-15	47.3	0.427272	-8.59542e-16
87.4	-1.34342	9.22587e-14	47.4	-0.20931	-4.5437e-15	47.4	0.452886	-1.07846e-15
87.5	-1.26207	1.0936e-13	47.5	-0.213793	-5.71303e-15	47.5	0.456297	1.59987e-16
87.6	-1.20173	1.17011e-13	47.6	-0.230339	-3.93424e-15	47.6	0.451553	7.87344e-16
87.7	-1.14726	1.17011e-13	47.7	-0.259201	-4.71957e-15	47.7	0.445068	2.96671e-15
87.8	-1.07564	1.0531e-13	47.8	-0.280665	-2.93419e-15	47.8	0.429482	3.26462e-15
87.9	-0.98558	8.41579e-14	47.9	-0.269004	-3.2385e-15	47.9	0.393484	1.68479e-15
88	-0.902776	5.94056e-14	48	-0.215861	-3.1934e-15	48	0.336729	1.07942e-15
88.1	-0.857101	5.08548e-14	48.1	-0.14028	-5.85439e-16	48.1	0.274978	-1.85545e-15
88.2	-0.855825	3.06029e-14	48.2	-0.0750166	-7.04357e-16	48.2	0.232097	-2.0206e-15
88.3	-0.877932	2.43023e-14	48.3	-0.0423004	-1.5231e-15	48.3	0.226273	-2.74855e-15
88.4	-0.891346	6.3006e-15	48.4	-0.0405986	3.27382e-15	48.4	0.258648	-1.12045e-15
88.5	-0.874065	0	48.5	-0.0505639	4.83484e-15	48.5	0.310156	2.26561e-15
88.6	-0.822271	-7.65072e-15	48.6	-0.0515575	9.2954e-15	48.6	0.350023	8.37951e-15
88.7	-0.746285	-6.3006e-15	48.7	-0.0361619	1.255e-14	48.7	0.352778	1.2217e-14
88.8	-0.665694	-4.05038e-15	48.8	-0.015377	1.30133e-14	48.8	0.313488	1.35644e-14
88.9	-0.607845	1.80017e-15	48.9	-0.0122602	1.21289e-14	48.9	0.251848	1.03376e-14
89	-0.602218	6.3006e-15	49	-0.0469803	9.26306e-15	49	0.203086	9.20541e-15
89.1	-0.665195	4.05038e-15	49.1	-0.123606	7.00352e-15	49.1	0.199273	4.24946e-15
89.2	-0.784544	7.20068e-15	49.2	-0.230024	3.6441e-15	49.2	0.248846	-1.99656e-15
89.3	-0.920749	2.29522e-14	49.3	-0.349985	-2.04118e-16	49.3	0.327042	-8.33598e-15
89.4	-1.02935	8.55081e-15	49.4	-0.472509	-3.46987e-15	49.4	0.387754	-9.35807e-15
89.5	-1.08656	1.71016e-14	49.5	-0.58782	-4.54877e-15	49.5	0.392503	-1.10972e-14
89.6	-1.09544	6.75064e-15	49.6	-0.677687	-3.74043e-15	49.6	0.33587	-1.04091e-14
89.7	-1.07004	2.25021e-14	49.7	-0.717251	-3.4352e-15	49.7	0.247037	-2.58732e-15
89.8	-1.01744	1.44014e-14	49.8	-0.692251	1.06906e-15	49.8	0.166541	-4.35067e-16
89.9	-0.937556	1.21511e-14	49.9	-0.615552	9.70407e-17	49.9	0.118122	5.0964e-15
90	-0.837502	4.95047e-15	50	-0.524228	1.05133e-15	50	0.0980845	5.88634e-15
90.1	-0.739658	2.25021e-15	50.1	-0.456993	-2.94114e-16	50.1	0.0875534	5.4748e-15
90.2	-0.670453	-1.0576e-14	50.2	-0.431195	-7.52125e-15	50.2	0.0739423	3.59751e-15
90.3	-0.641389	-2.1152e-14	50.3	-0.437772	-6.43479e-15	50.3	0.0632802	-1.91408e-17
90.4	-0.643415	-1.95768e-14	50.4	-0.454714	-1.0609e-14	50.4	0.0754825	-5.57937e-16
90.5	-0.658692	-2.31772e-14	50.5	-0.465418	-1.02372e-14	50.5	0.128449	-5.22815e-15
90.6	-0.673541	-1.46264e-14	50.6	-0.469204	-6.88428e-15	50.6	0.223291	-1.78737e-15
90.7	-0.679886	-1.53014e-14	50.7	-0.479435	-7.71206e-16	50.7	0.339926	3.39973e-16
90.8	-0.671599	-1.46264e-14	50.8	-0.511873	6.49821e-15	50.8	0.445008	4.57667e-15
90.9	-0.647728	-1.35013e-15	50.9	-0.571603	9.74226e-15	50.9	0.508189	3.09529e-15
91	-0.620401	4.50043e-16	51	-0.648727	1.49005e-14	51	0.51889	7.72609e-15
91.1	-0.614623	-9.45089e-15	51.1	-0.725931	1.46399e-14	51.1	0.493938	3.34585e-15
91.2	-0.655679	-6.97566e-15	51.2	-0.789922	1.19041e-14	51.2	0.469256	2.40523e-15
91.3	-0.754274	-9.67591e-15	51.3	-0.836215	1.02277e-14	51.3	0.478145	-3.34472e-15
91.4	-0.90017	-1.30512e-14	51.4	-0.865689	3.41637e-15	51.4	0.529477	-8.44717e-15
91.5	-1.06486	-2.1377e-14	51.5	-0.879855	6.15555e-16	51.5	0.601739	-1.08794e-14
91.6	-1.20986	-2.97028e-14	51.6	-0.880353	-2.66244e-15	51.6	0.658527	-1.01966e-14
91.7	-1.30196	-2.54274e-14	51.7	-0.871013	-3.50457e-15	51.7	0.674018	-8.98336e-15
91.8	-1.33354	-2.25021e-14	51.8	-0.857702	1.20667e-15	51.8	0.647978	-5.75488e-15
91.9	-1.33216	-2.56524e-14	51.9	-0.844503	2.15452e-15	51.9	0.599468	-2.4027e-16
92	-1.3426	-1.57515e-14	52	-0.829386	5.26394e-15	52	0.5489	4.47907e-15
92.1	-1.3906	-8.77583e-15	52.1	-0.80384	5.44693e-15	52.1	0.507974	9.26029e-15
92.2	-1.46189	-1.80017e-15	52.2	-0.758014	7.9229e-15	52.2	0.484909	1.07947e-14
92.3	-1.51704	9.00085e-16	52.3	-0.687683	3.21211e-15	52.3	0.492784	7.38292e-15
92.4	-1.52414	-9.67591e-15	52.4	-0.596847	-8.45858e-16	52.4	0.546317	1.0357e-15
92.5	-1.47767	-9.00085e-16	52.5	-0.493824	-2.81615e-15	52.5	0.649372	-2.18013e-15
92.6	-1.39479	-1.66516e-14	52.6	-0.386265	-9.86858e-15	52.6	0.788661	-9.12709e-15
92.7	-1.30349	-1.73266e-14	52.7	-0.281952	-1.3335e-14	52.7	0.941158	-1.56724e-14
92.8	-1.23239	-2.83527e-14	52.8	-0.194127	-1.02988e-14	52.8	1.08606	-1.56632e-14
92.9	-1.19878	-2.22771e-14	52.9	-0.141738	-9.83546e-15	52.9	1.20926	-1.11195e-14
93	-1.1961	-4.00538e-14	53	-0.138865	-7.52478e-16	53	1.30038	-1.16451e-14
93.1	-1.19373	-3.39782e-14	53.1	-0.181176	-3.21686e-15	53.1	1.35157	-3.76541e-15
93.2	-1.15609	-2.83527e-14	53.2	-0.244026	6.91917e-16	53.2	1.36227	-3.86796e-16
93.3	-1.06779	-1.82267e-14	53.3	-0.296547	3.57843e-15	53.3	1.34402	8.22776e-16
93.4	-0.944691	1.12511e-15	53.4	-0.319209	1.7098e-15	53.4	1.31682	3.50173e-15
93.5	-0.824293	5.85055e-15	53.5	-0.308457	3.22451e-15	53.5	1.29731	2.91765e-15
93.6	-0.745569	1.59765e-14	53.6	-0.266531	1.37642e-15	53.6	1.2879	4.89461e-15
93.7	-0.730744	1.19261e-14	53.7	-0.191789	-1.54045e-15	53.7	1.27644	7.4657e-15
93.8	-0.776385	1.80017e-15	53.8	-0.0843198	-1.30711e-15	53.8	1.24582	9.35683e-15
93.9	-0.857007	1.80017e-15	53.9	0.0381387	-3.83934e-16	53.9	1.18389	8.84914e-15
94	-0.939473	-1.66516e-14	54	0.135132	-2.32211e-16	54	1.08702	1.09556e-14
94.1	-0.999203	-2.40773e-14	54.1	0.161789	6.09981e-15	54.1	0.960284	1.32186e-14
94.2	-1.02784	-2.52024e-14	54.2	0.0981958	8.54744e-15	54.2	0.820544	1.20714e-14
94.3	-1.03074	-3.01528e-14	54.3	-0.0346488	9.51877e-15	54.3	0.697988	1.21219e-14
94.4	-1.02055	-2.43023e-14	54.4	-0.184583	1.24252e-14	54.4	0.625541	1.21493e-14
94.5	-1.01131	-2.72276e-14	54.5	-0.295618	1.0013e-14	54.5	0.617722	1.29491e-14
94.6	-1.01157	-2.40773e-14	54.6	-0.334714	3.71287e-15	54.6	0.657589	5.90552e-15
94.7	-1.01751	-2.1377e-14	54.7	-0.302851	1.9134e-15	54.7	0.706833	3.71467e-15
94.8	-1.0132	-1.91268e-14	54.8	-0.226364	-2.92904e-15	54.8	0.730954	3.09757e-15
94.9	-0.982888	-1.32763e-14	54.9	-0.137832	-3.15406e-15	54.9	0.717631	-1.85193e-15
95	-0.927277	-2.25021e-16	55	-0.061226	-3.86733e-15	55	0.677439	-1.73412e-15
95.1	-0.867718	3.1503e-15	55.1	-0.00767944	1.47817e-15	55.1	0.634481	-3.41354e-15
95.2	-0.830805	-3.60034e-15	55.2	0.0231105	4.22896e-15	55.2	0.616641	-9.15634e-16
95.3	-0.826063	2.02519e-15	55.3	0.0404086	6.27118e-15	55.3	0.644857	-1.42184e-15
95.4	-0.838972	9.00085e-16	55.4	0.0557001	8.1548e-15	55.4	0.719343	-1.76691e-15
95.5	-0.84721	7.65072e-15	55.5	0.0704447	6.81496e-15	55.5	0.812089	-4.55324e-15
95.6	-0.843195	1.86768e-14	55.6	0.0685142	4.0982e-15	55.6	0.878589	-2.31784e-15
95.7	-0.839031	2.88027e-14	55.7	0.0249667	1.68639e-15	55.7	0.8851	-4.00193e-15
95.8	-0.849905	2.61025e-14	55.8	-0.0730703	-7.65177e-15	55.8	0.828811	-6.33845e-15
95.9	-0.875394	2.70026e-14	55.9	-0.212085	-1.07465e-14	55.9	0.73346	-4.88073e-15
96	-0.898295	2.97028e-14	56	-0.3573	-1.31234e-14	56	0.628785	-4.97803e-15
96.1	-0.90075	1.66516e-14	56.1	-0.471405	-1.23722e-14	56.1	0.536991	-2.32417e-15
96.2	-0.881177	1.26012e-14	56.2	-0.531482	-1.09701e-14	56.2	0.475192	-1.76333e-15
96.3	-0.856664	1.80017e-15	56.3	-0.535304	-3.78036e-15	56.3	0.460213	-6.43427e-16
96.4	-0.849228	-1.21511e-14	56.4	-0.498245	3.47508e-15	56.4	0.501662	3.83192e-15
96.5	-0.868557	-1.95768e-14	56.5	-0.444449	7.84081e-15	56.5	0.589041	8.80023e-15
96.6	-0.906579	-2.27271e-14	56.6	-0.394715	1.53687e-14	56.6	0.689968	9.66223e-15
96.7	-0.947231	-2.99278e-14	56.7	-0.356243	1.63356e-14	56.7	0.765193	8.80483e-15
96.8	-0.980372	-2.72276e-14	56.8	-0.322926	1.56935e-14	56.8	0.78872	6.77314e-15
96.9	-1.00736	-3.37532e-14	56.9	-0.289039	1.33909e-14	56.9	0.75841	5.62268e-15
97	-1.03566	-2.88027e-14	57	-0.264218	7.62066e-15	57	0.692875	9.15314e-16
97.1	-1.06814	-3.37532e-14	57.1	-0.271061	2.46474e-15	57.1	0.619926	-5.14046e-15
97.2	-1.09637	-1.30512e-14	57.2	-0.323193	-3.72818e-15	57.2	0.563522	-7.27118e-15
97.3	-1.10591	-2.0927e-14	57.3	-0.406531	-2.46598e-15	57.3	0.534694	-6.78223e-15
97.4	-1.09193	-9.22587e-15	57.4	-0.486909	-5.58661e-15	57.4	0.530175	-7.81737e-15
97.5	-1.06894	-1.28262e-14	57.5	-0.537396	-4.48339e-15	57.5	0.538198	-4.27867e-15
97.6	-1.0595	-1.41763e-14	57.6	-0.555408	-7.04204e-16	57.6	0.546097	3.5385e-16
97.7	-1.07132	-1.48514e-14	57.7	-0.553761	-7.39792e-16	57.7	0.545386	1.16845e-16
97.8	-1.08915	-1.12511e-14	57.8	-0.542342	1.31668e-15	57.8	0.534544	2.97849e-15
97.9	-1.09145	-7.87574e-15	57.9	-0.524897	-4.1224e-15	57.9	0.519138	2.02416e-15
98	-1.07201	3.60034e-15	58	-0.510772	-5.26559e-15	58	0.506507	-2.61227e-15
98.1	-1.04281	1.19261e-14	58.1	-0.519807	-8.688e-15	58.1	0.49829	-3.58274e-15
98.2	-1.01805	1.55265e-14	58.2	-0.568486	-1.09121e-14	58.2	0.490913	-7.0491e-15
98.3	-0.997123	1.95768e-14	58.3	-0.65128	-8.40319e-15	58.3	0.485453	-5.64399e-15
98.4	-0.961337	3.62284e-14	58.4	-0.738363	-8.25119e-15	58.4	0.492689	-4.56393e-15
98.5	-0.887069	3.83661e-14	58.5	-0.792521	-7.70778e-15	58.5	0.522335	-1.54137e-15
98.6	-0.768594	4.15164e-14	58.6	-0.789262	-4.71428e-15	58.6	0.566857	6.02729e-16
98.7	-0.634854	4.07288e-14	58.7	-0.725834	-1.31054e-15	58.7	0.60042	5.04201e-15
98.8	-0.542579	4.29791e-14	58.8	-0.619333	2.30693e-15	58.8	0.597465	4.57792e-15
98.9	-0.543879	3.48783e-14	58.9	-0.501002	2.79128e-15	58.9	0.552781	5.30286e-15
99	-0.651151	3.1278e-14	59	-0.408206	3.65879e-15	59	0.482749	4.64331e-15
99.1	-0.828432	3.16155e-14	59.1	-0.370699	7.22494e-16	59.1	0.408191	5.01244e-17
99.2	-1.01559	1.26012e-14	59.2	-0.3938	-1.4388e-15	59.2	0.338935	-5.17112e-15
99.3	-1.16323	1.69891e-14	59.3	-0.45075	-4.06515e-15	59.3	0.27543	-9.09936e-15
99.4	-1.25106	1.82267e-14	59.4	-0.495393	-6.30044e-15	59.4	0.220463	-1.12796e-14
99.5	-1.28207	1.0126e-15	59.5	-0.49169	-7.47642e-15	59.5	0.183748	-1.20473e-14
99.6	-1.2666	1.89018e-14	59.6	-0.440144	-6.22358e-15	59.6	0.174814	-1.07727e-14
99.7	-1.21361	2.70026e-15	59.7	-0.378853	-3.54482e-15	59.7	0.194173	-6.85537e-15
99.8	-1.1331	-2.58774e-15	59.8	-0.354714	-3.02885e-15	59.8	0.231147	-4.48562e-15
99.9	-1.04025	4.50043e-16	59.9	-0.386766	-4.44821e-15	59.9	0.267961	6.84747e-16
100	-0.952638	-1.12511e-14	60	-0.453366	-4.30739e-15	60	0.287148	3.3408e-15
100.1	-0.882506	-1.85643e-14	60.1	-0.513414	-3.40089e-15	60.1	0.280399	9.75296e-16
100.2	-0.832637	-1.20386e-14	60.2	-0.538893	-6.79249e-15	60.2	0.255109	-4.94048e-16
100.3	-0.799676	-1.55265e-14	60.3	-0.528569	-8.64291e-15	60.3	0.233348	-5.13193e-15
100.4	-0.780887	-1.62015e-14	60.4	-0.497449	-1.1853e-14	60.4	0.241746	-1.27691e-14
100.5	-0.777436	-1.90143e-14	60.5	-0.460773	-1.36413e-14	60.5	0.296702	-1.43425e-14
100.6	-0.791057	-1.32763e-14	60.6	-0.428505	-1.53291e-14	60.6	0.393126	-1.64619e-14
100.7	-0.818358	-4.2754e-15	60.7	-0.40908	-1.45163e-14	60.7	0.504457	-1.42161e-14
100.8	-0.851447	-2.02519e-15	60.8	-0.413052	-1.74373e-14	60.8	0.596099	-1.5625e-14
100.9	-0.887326	-4.38791e-15	60.9	-0.451119	-1.4273e-14	60.9	0.645004	-1.25071e-14
101	-0.93543	-1.57515e-15	61	-0.527286	-1.20764e-14	61	0.652036	-9.48228e-15
101.1	-1.01075	5.96306e-15	61.1	-0.633168	-8.71024e-15	61.1	0.637625	-5.79855e-15
101.2	-1.11597	1.0801e-14	61.2	-0.75029	-5.67997e-15	61.2	0.62324	-3.60506e-15
101.3	-1.23105	4.05038e-15	61.3	-0.859618	-4.76705e-15	61.3	0.612448	-4.31583e-15
101.4	-1.3217	-3.1503e-15	61.4	-0.948861	-8.67314e-15	61.4	0.587085	-4.48636e-15
101.5	-1.35911	5.51302e-15	61.5	-1.01158	-9.03698e-15	61.5	0.522872	-7.12898e-15
101.6	-1.33525	1.83392e-14	61.6	-1.04387	-1.02075e-14	61.6	0.411859	-9.43579e-15
101.7	-1.26596	2.40773e-14	61.7	-1.04637	-1.47751e-14	61.7	0.272463	-1.74631e-14
101.8	-1.18318	2.58774e-14	61.8	-1.02866	-1.24627e-14	61.8	0.139767	-1.52394e-14
101.9	-1.1207	2.88027e-14	61.9	-1.00723	-1.08541e-14	61.9	0.0464559	-1.68432e-14
102	-1.09983	3.73535e-14	62	-0.995899	-7.8248e-15	62	0.00930893	-1.73353e-14
102.1	-1.12322	4.51168e-14	62.1	-0.997883	-3.01438e-15	62.1	0.0260631	-1.2141e-14
102.2	-1.17976	4.91671e-14	62.2	-1.00687	-5.08205e-16	62.2	0.0779933	-8.08551e-15
102.3	-1.25467	5.72679e-14	62.3	-1.01427	5.98585e-16	62.3	0.135289	-6.31036e-15
102.4	-1.33503	5.00672e-14	62.4	-1.01389	3.5169e-15	62.4	0.16843	-6.82307e-15
102.5	-1.40715	4.72545e-14	62.5	-1.00098	1.2187e-15	62.5	0.165865	-6.91742e-15
102.6	-1.45196	4.24165e-14	62.6	-0.971743	-4.21592e-17	62.6	0.146169	-5.166e-15
102.7	-1.4487	3.2178e-14	62.7	-0.927146	-6.31807e-15	62.7	0.148823	-1.06604e-14
102.8	-1.38919	2.52024e-14	62.8	-0.87456	-1.16328e-14	62.8	0.204455	-1.00536e-14
102.9	-1.29127	2.63275e-14	62.9	-0.820443	-1.38439e-14	62.9	0.308209	-1.34738e-14
103	-1.19699	1.85643e-14	63	-0.761865	-1.35061e-14	63	0.42094	-1.30977e-14
103.1	-1.15245	1.37263e-14	63.1	-0.691077	-1.50541e-14	63.1	0.497639	-9.85821e-15
103.2	-1.1826	1.30512e-14	63.2	-0.611135	-7.82149e-15	63.2	0.517799	-6.76619e-15
103.3	-1.27864	2.18271e-14	63.3	-0.542835	-4.35305e-15	63.3	0.493949	-5.3781e-15
103.4	-1.40691	1.27137e-14	63.4	-0.511249	1.28666e-15	63.4	0.457511	1.04616e-15
103.5	-1.53253	1.96894e-14	63.5	-0.525035	5.73813e-15	63.5	0.439666	3.46512e-15
103.6	-1.6404	4.38791e-15	63.6	-0.570719	4.51833e-15	63.6	0.461771	4.11047e-15
103.7	-1.73762	-4.2754e-15	63.7	-0.626216	2.46225e-15	63.7	0.533392	2.6249e-16
103.8	-1.83648	-6.75064e-15	63.8	-0.676397	-2.61414e-16	63.8	0.648748	-1.6766e-15
103.9	-1.93401	-1.5864e-14	63.9	-0.714205	-5.36263e-15	63.9	0.782297	-6.06903e-15
104	-2.00795	-1.46264e-14	64	-0.73092	-7.77207e-15	64	0.894531	-1.07442e-14
104.1	-2.03397	-1.51889e-14	64.1	-0.713074	-6.72797e-15	64.1	0.951451	-1.17241e-14
104.2	-2.00723	-5.62553e-15	64.2	-0.65407	-8.76884e-15	64.2	0.943883	-1.28267e-14
104.3	-1.94568	4.83796e-15	64.3	-0.568174	-6.21953e-15	64.3	0.889533	-1.14587e-14
104.4	-1.87122	2.02519e-14	64.4	-0.489193	-4.94373e-15	64.4	0.817458	-9.88231e-15
104.5	-1.7896	3.83661e-14	64.5	-0.452355	-3.98632e-15	64.5	0.750774	-7.72631e-15
104.6	-1.69163	5.32175e-14	64.6	-0.474935	-3.73187e-15	64.6	0.700494	-6.99562e-15
104.7	-1.57434	6.63813e-14	64.7	-0.549749	-1.86388e-15	64.7	0.669081	-4.14474e-15
104.8	-1.45818	6.53687e-14	64.8	-0.651624	-9.51554e-15	64.8	0.655464	-1.72598e-16
104.9	-1.3806	6.90815e-14	64.9	-0.74861	-4.80138e-15	64.9	0.657479	-3.16154e-15
105	-1.37077	6.19934e-14	65	-0.812093	-8.83356e-15	65	0.672328	-5.36728e-15
105.1	-1.42865	6.64938e-14	65.1	-0.824186	-1.17766e-14	65.1	0.69598	-6.16352e-15
105.2	-1.52565	5.87305e-14	65.2	-0.781032	-1.32228e-14	65.2	0.722048	-1.25106e-14
105.3	-1.62345	4.2529e-14	65.3	-0.69042	-1.43251e-14	65.3	0.741137	-1.05334e-14
105.4	-1.69391	3.2178e-14	65.4	-0.565122	-1.41094e-14	65.4	0.74164	-1.40911e-14
105.5	-1.7274	2.31772e-14	65.5	-0.417207	-1.15162e-14	65.5	0.71291	-1.28301e-14
105.6	-1.73015	1.64266e-14	65.6	-0.257873	-8.15272e-15	65.6	0.650988	-9.26524e-15
105.7	-1.71773	2.85777e-14	65.7	-0.101243	-4.39614e-15	65.7	0.563437	-7.12211e-15
105.8	-1.70892	3.73535e-14	65.8	0.0344957	9.07671e-16	65.8	0.467817	-3.39349e-15
105.9	-1.71939	4.2529e-14	65.9	0.132833	3.1804e-15	65.9	0.384118	2.30604e-15
106	-1.75385	5.15299e-14	66	0.187863	4.83407e-15	66	0.328729	1.25465e-15
106.1	-1.79934	5.36676e-14	66.1	0.207534	6.62847e-15	66.1	0.314377	6.00941e-15
106.2	-1.82561	5.95181e-14	66.2	0.206312	5.81938e-15	66.2	0.350599	3.71906e-15
106.3	-1.79753	6.07557e-14	66.3	0.192616	6.32323e-15	66.3	0.438367	2.66044e-15
106.4	-1.69589	6.10933e-14	66.4	0.162374	1.38105e-15	66.4	0.562614	-1.88424e-15
106.5	-1.53354	5.68179e-14	66.5	0.104218	-8.62938e-16	66.5	0.69277	-7.80292e-16
106.6	-1.35389	5.32175e-14	66.6	0.0109661	-4.81152e-15	66.6	0.795329	-6.69241e-15
106.7	-1.21002	5.65928e-14	66.7	-0.111481	-5.62035e-15	66.7	0.851467	-7.75798e-15
106.8	-1.13756	5.61428e-14	66.8	-0.242721	-6.24956e-15	66.8	0.866999	-5.61319e-15
106.9	-1.13949	5.00672e-14	66.9	-0.35525	-5.8229e-15	66.9	0.865718	-7.19198e-15
107	-1.1926	4.7142e-14	67	-0.428524	-4.00894e-15	67	0.869747	-6.54341e-15
107.1	-1.26824	4.98422e-14	67.1	-0.46064	3.65801e-15	67.1	0.883597	3.69501e-15
107.2	-1.34859	4.43292e-14	67.2	-0.466777	3.48107e-15	67.2	0.897125	4.38294e-15
107.3	-1.42583	3.45408e-14	67.3	-0.465149	6.45204e-15	67.3	0.903349	9.63044e-15
107.4	-1.49161	4.44417e-14	67.4	-0.464627	7.13482e-15	67.4	0.910181	1.03189e-14
107.5	-1.53501	2.76776e-14	67.5	-0.465532	4.31438e-15	67.5	0.931793	1.24681e-14
107.6	-1.55517	2.91403e-14	67.6	-0.469305	-1.07319e-15	67.6	0.968866	9.24324e-15
107.7	-1.57184	2.95903e-14	67.7	-0.483738	-3.65219e-15	67.7	1.00024	5.92482e-15
107.8	-1.61607	3.01528e-14	67.8	-0.516905	-8.82359e-15	67.8	0.997056	3.27509e-15
107.9	-1.70675	4.44417e-14	67.9	-0.565733	-1.25133e-14	67.9	0.947688	-3.48056e-15
108	-1.83751	4.89421e-14	68	-0.611424	-1.20999e-14	68	0.871187	-2.03529e-15
108.1	-1.98668	5.52427e-14	68.1	-0.628792	-1.41518e-14	68.1	0.807502	-7.01067e-15
108.2	-2.13618	6.73939e-14	68.2	-0.60379	-8.59124e-15	68.2	0.792411	-3.15687e-15
108.3	-2.27635	7.02066e-14	68.3	-0.544161	-5.69741e-15	68.3	0.835875	-3.64427e-15
108.4	-2.39408	7.72948e-14	68.4	-0.473163	1.04728e-15	68.4	0.918002	1.69802e-15
108.5	-2.46538	7.85324e-14	68.5	-0.41237	4.6751e-15	68.5	1.00375	4.5725e-15
108.6	-2.46973	7.66197e-14	68.6	-0.369551	5.77015e-15	68.6	1.06543	4.16569e-15
108.7	-2.41563	6.68313e-14	68.7	-0.340417	8.08243e-15	68.7	1.0966	6.03467e-15
108.8	-2.34804	6.40185e-14	68.8	-0.318166	3.28893e-15	68.8	1.10708	7.63486e-15
108.9	-2.32496	4.41042e-14	68.9	-0.299619	1.84506e-15	68.9	1.1048	4.55059e-15
109	-2.38236	5.70429e-14	69	-0.284533	1.5375e-15	69	1.08367	2.63429e-15
109.1	-2.51633	4.28665e-14	69.1	-0.273066	3.20971e-15	69.1	1.03105	-1.26201e-15
109.2	-2.69215	4.37666e-14	69.2	-0.266027	1.75463e-15	69.2	0.946588	-2.71802e-15
109.3	-2.86706	3.89287e-14	69.3	-0.267344	8.25713e-16	69.3	0.850488	-4.88674e-15
109.4	-3.00841	4.7817e-14	69.4	-0.285917	3.50367e-15	69.4	0.77004	-4.47627e-15
109.5	-3.09853	6.33435e-14	69.5	-0.334862	5.42205e-15	69.5	0.718057	-5.28086e-15
109.6	-3.13023	5.40051e-14	69.6	-0.426242	5.95504e-15	69.6	0.686378	-6.01978e-15
109.7	-3.10298	6.23309e-14	69.7	-0.560861	3.43585e-15	69.7	0.660812	-4.88298e-15
109.8	-3.02399	8.14577e-14	69.8	-0.718763	1.85008e-15	69.8	0.639813	-6.56051e-15
109.9	-2.90894	6.57062e-14	69.9	-0.860699	1.85494e-15	69.9	0.635659	-1.87708e-15
110	-2.77782	4.90546e-14	70	-0.944813	-1.0441e-15	70	0.657748	-2.31167e-15
110.1	-2.64976	4.51168e-14	70.1	-0.94933	-3.38791e-15	70.1	0.698179	9.40479e-16
110.2	-2.5413	5.32175e-14	70.2	-0.885089	-4.16372e-15	70.2	0.735613	1.26652e-15
110.3	-2.46572	3.73535e-14	70.3	-0.788468	-5.61366e-15	70.3	0.751264	4.38311e-15
110.4	-2.42968	4.47792e-14	70.4	-0.699698	-5.15429e-15	70.4	0.739659	1.14978e-14
110.5	-2.43055	4.36541e-14	70.5	-0.641957	-4.52762e-15	70.5	0.708126	1.02728e-14
110.6	-2.45847	4.75357e-14	70.6	-0.614979	8.53754e-16	70.6	0.672854	1.24331e-14
110.7	-2.50072	4.30916e-14	70.7	-0.604513	2.22892e-15	70.7	0.65607	1.19566e-14
110.8	-2.54343	5.07423e-14	70.8	-0.597139	1.06814e-15	70.8	0.678233	9.26164e-15
110.9	-2.57186	6.30622e-14	70.9	-0.589029	2.137e-15	70.9	0.742312	8.22748e-15
111	-2.57373	5.95181e-14	71	-0.584876	1.91368e-15	71	0.822338	6.54756e-15
111.1	-2.54527	6.3681e-14	71.1	-0.590228	1.88179e-15	71.1	0.872535	1.12173e-15
111.2	-2.49434	5.19237e-14	71.2	-0.603191	-3.50689e-15	71.2	0.855831	9.59174e-16
111.3	-2.43545	6.5875e-14	71.3	-0.611973	-1.94562e-15	71.3	0.76954	8.50339e-16
111.4	-2.37875	6.60437e-14	71.4	-0.601613	-2.84523e-15	71.4	0.646385	-6.02831e-16
111.5	-2.3208	6.53687e-14	71.5	-0.565387	-2.68213e-15	71.5	0.531688	4.76837e-15
111.6	-2.2464	5.78305e-14	71.6	-0.510774	1.09902e-15	71.6	0.4581	4.00852e-15
111.7	-2.14309	5.62553e-14	71.7	-0.454591	5.22277e-15	71.7	0.436188	5.87008e-15
111.8	-2.01706	4.91671e-14	71.8	-0.412247	4.48662e-15	71.8	0.458957	5.70134e-15
111.9	-1.89397	5.22612e-14	71.9	-0.38971	4.81723e-15	71.9	0.507068	5.38001e-15
112	-1.79964	4.23603e-14	72	-0.381564	2.77252e-15	72	0.550999	4.78194e-15
112.1	-1.73751	3.06029e-14	72.1	-0.374404	4.19994e-15	72.1	0.559214	2.52919e-15
112.2	-1.68567	2.62712e-14	72.2	-0.354979	1.5151e-15	72.2	0.515846	-2.78446e-16
112.3	-1.61696	1.53014e-14	72.3	-0.32004	-1.7228e-15	72.3	0.434659	-2.54946e-15
112.4	-1.52239	-2.25021e-16	72.4	-0.279891	-5.01992e-15	72.4	0.353871	-6.97859e-15
112.5	-1.41705	-9.00085e-16	72.5	-0.250745	-3.95481e-15	72.5	0.314205	-2.04519e-15
112.6	-1.3262	-9.50715e-15	72.6	-0.242456	-4.00497e-15	72.6	0.337506	-3.93663e-15
112.7	-1.26566	-2.3346e-14	72.7	-0.253433	-2.44978e-15	72.7	0.418898	-2.86315e-15
112.8	-1.23115	-1.90143e-14	72.8	-0.276457	1.6816e-15	72.8	0.532823	1.4718e-15
112.9	-1.20301	-3.60034e-14	72.9	-0.308083	6.4096e-15	72.9	0.647164	7.44455e-15
113	-1.16252	-1.81142e-14	73	-0.351997	7.99855e-15	73	0.738754	5.77202e-15
113.1	-1.1087	-1.6089e-14	73.1	-0.41376	1.11036e-14	73.1	0.802359	4.70748e-15
113.2	-1.06254	-8.77583e-15	73.2	-0.493348	9.32674e-15	73.2	0.847869	5.81135e-15
113.3	-1.05335	9.5634e-16	73.3	-0.583976	1.11333e-14	73.3	0.889097	2.07645e-15
113.4	-1.09606	4.21915e-15	73.4	-0.677781	7.24936e-15	73.4	0.933355	2.10048e-15
113.5	-1.17829	1.6089e-14	73.5	-0.770333	7.92753e-15	73.5	0.977845	1.16505e-15
113.6	-1.26921	1.24324e-14	73.6	-0.857974	5.67465e-15	73.6	1.01251	-8.70241e-16
113.7	-1.34198	1.322e-14	73.7	-0.931635	6.43806e-15	73.7	1.02613	2.24565e-16
113.8	-1.38851	1.28825e-14	73.8	-0.974918	1.21005e-15	73.8	1.01184	-6.44838e-16
113.9	-1.4137	2.26709e-14	73.9	-0.969826	1.82874e-15	73.9	0.968996	4.50998e-15
114	-1.41891	2.72838e-14	74	-0.907936	2.2541e-15	74	0.90203	7.07139e-15
114.1	-1.39397	3.31344e-14	74.1	-0.80107	1.34607e-15	74.1	0.820223	4.47076e-15
114.2	-1.32617	4.13477e-14	74.2	-0.682184	2.46053e-15	74.2	0.738201	8.02494e-15
114.3	-1.2166	2.81277e-14	74.3	-0.589919	5.95333e-15	74.3	0.672302	1.16011e-14
114.4	-1.08808	3.56659e-14	74.4	-0.543969	8.47991e-15	74.4	0.632136	1.43373e-14
114.5	-0.976974	4.23603e-14	74.5	-0.531424	7.70886e-15	74.5	0.615039	1.39333e-14
114.6	-0.914836	4.12351e-14	74.6	-0.517971	5.16792e-15	74.6	0.609516	1.17331e-14
114.7	-0.913083	2.34585e-14	74.7	-0.474694	4.92643e-15	74.7	0.603231	8.17762e-15
114.8	-0.959959	1.71016e-14	74.8	-0.396826	3.51316e-16	74.8	0.587627	6.40849e-15
114.9	-1.02868	1.83955e-14	74.9	-0.301254	4.08644e-18	74.9	0.558643	2.40287e-15
115	-1.09023	5.56928e-15	75	-0.211022	-2.85023e-15	75	0.517939	1.35599e-17
115.1	-1.12555	4.10664e-15	75.1	-0.142994	-4.66057e-15	75.1	0.474109	-3.80186e-15
115.2	-1.13267	-3.71285e-15	75.2	-0.105293	-3.06384e-15	75.2	0.439062	-6.19154e-15
115.3	-1.12492	-3.03779e-15	75.3	-0.100126	-1.96159e-15	75.3	0.419875	-1.89566e-15
115.4	-1.12027	-1.24324e-14	75.4	-0.126173	3.55223e-15	75.4	0.413231	1.75697e-15
115.5	-1.12986	-8.15702e-15	75.5	-0.17859	5.9554e-15	75.5	0.407631	8.71886e-15
115.6	-1.15427	-1.23762e-14	75.6	-0.247633	8.09289e-15	75.6	0.392164	1.052e-14
115.7	-1.18947	1.01822e-14	75.7	-0.319052	1.02991e-14	75.7	0.367733	1.4687e-14
115.8	-1.23478	1.96894e-15	75.8	-0.37946	1.13788e-14	75.8	0.354848	1.82565e-14
115.9	-1.29403	1.24887e-14	75.9	-0.424707	5.55669e-15	75.9	0.388978	1.51991e-14
116	-1.36779	5.62553e-16	76	-0.463339	5.25281e-16	76	0.498359	1.2117e-14
116.1	-1.44438	1.68766e-14	76.1	-0.509883	-4.33936e-15	76.1	0.674949	7.37035e-15
116.2	-1.49904	1.07448e-14	76.2	-0.572643	-9.70615e-15	76.2	0.862755	-2.60521e-15
116.3	-1.50378	9.5634e-15	76.3	-0.646276	-1.28708e-14	76.3	0.980499	-1.02075e-14
116.4	-1.44252	-2.1377e-15	76.4	-0.714668	-1.68934e-14	76.4	0.969228	-1.71422e-14
116.5	-1.32237	4.50043e-16	76.5	-0.760723	-1.72113e-14	76.5	0.832316	-1.9618e-14
116.6	-1.17347	-7.31319e-15	76.6	-0.774967	-1.16627e-14	76.6	0.636758	-2.36699e-14
116.7	-1.03693	-5.45677e-15	76.7	-0.757349	-7.70686e-15	76.7	0.472317	-1.85787e-14
116.8	-0.948403	-4.33166e-15	76.8	-0.713605	-1.62166e-15	76.8	0.39751	-1.23844e-14
116.9	-0.92711	-8.38204e-15	76.9	-0.651979	4.99073e-15	76.9	0.411511	-7.61305e-15
117	-0.974605	-4.50043e-16	77	-0.582855	1.37143e-14	77	0.469652	-3.19745e-15
117.1	-1.0805	-1.04635e-14	77.1	-0.517589	1.09067e-14	77.1	0.525676	4.69825e-15
117.2	-1.22976	1.40638e-15	77.2	-0.463602	1.23109e-14	77.2	0.565091	4.02562e-15
117.3	-1.40685	1.14761e-14	77.3	-0.420353	1.10079e-14	77.3	0.605223	6.71329e-15
117.4	-1.59464	7.20068e-15	77.4	-0.382899	3.66475e-15	77.4	0.667896	4.75597e-15
117.5	-1.77056	9.00085e-15	77.5	-0.350864	-2.82024e-15	77.5	0.752979	-2.56719e-15
117.6	-1.90595	1.04072e-14	77.6	-0.33221	-9.2455e-15	77.6	0.83584	-7.31917e-15
117.7	-1.97192	9.05711e-15	77.7	-0.336188	-1.1439e-14	77.7	0.886026	-1.29368e-14
117.8	-1.94929	9.50715e-15	77.8	-0.362887	-1.34818e-14	77.8	0.886129	-1.37173e-14
117.9	-1.83842	5.51302e-15	77.9	-0.400767	-1.57458e-14	77.9	0.836495	-1.45062e-14
118	-1.66525	-1.02947e-14	78	-0.433359	-7.62853e-15	78	0.749932	-1.22751e-14
118.1	-1.4778	-2.08145e-14	78.1	-0.446726	-5.51895e-15	78.1	0.646822	-1.09766e-14
118.2	-1.32812	-1.5639e-14	78.2	-0.432775	1.59584e-15	78.2	0.55234	-5.90061e-15
118.3	-1.24739	-3.56096e-14	78.3	-0.391692	8.10877e-15	78.3	0.491148	2.94938e-16
118.4	-1.23287	-2.51461e-14	78.4	-0.335542	1.14341e-14	78.4	0.478998	4.04493e-15
118.5	-1.25743	-2.4246e-14	78.5	-0.287917	1.06366e-14	78.5	0.516226	4.40252e-15
118.6	-1.29007	-1.6314e-14	78.6	-0.274992	8.47169e-15	78.6	0.587295	3.79825e-15
118.7	-1.30764	-8.32579e-15	78.7	-0.31144	1.92827e-15	78.7	0.666753	3.52405e-15
118.8	-1.29358	-2.30647e-15	78.8	-0.39023	-3.81491e-15	78.8	0.729514	1.89993e-15
118.9	-1.23635	1.1026e-14	78.9	-0.48369	-8.01431e-15	78.9	0.761386	4.74708e-16
119	-1.13657	3.42032e-14	79	-0.557082	-1.22846e-14	79	0.764684	2.89761e-15
119.1	-1.01475	2.25584e-14	79.1	-0.587549	-1.37316e-14	79.1	0.756363	-1.46469e-15
119.2	-0.905646	3.04341e-14	79.2	-0.57535	-1.43481e-14	79.2	0.759982	-2.37858e-15
119.3	-0.840143	2.77901e-14	79.3	-0.538323	-1.32292e-14	79.3	0.793603	-3.48016e-15
119.4	-0.831162	1.55265e-14	79.4	-0.494705	-7.9145e-15	79.4	0.857028	-8.40089e-16
119.5	-0.875197	3.76911e-15	79.5	-0.450932	-5.01678e-15	79.5	0.92761	-1.18794e-15
119.6	-0.961559	-1.11948e-14	79.6	-0.405687	-2.1385e-16	79.6	0.974171	-3.10381e-15
119.7	-1.07558	-2.05894e-14	79.7	-0.363064	3.06844e-15	79.7	0.982647	-3.27202e-15
119.8	-1.1959	-3.36407e-14	79.8	-0.336933	1.16481e-15	79.8	0.969399	-4.32026e-15
119.9	-1.29701	-3.75223e-14	79.9	-0.339344	7.55034e-16	79.9	0.965569	-3.1164e-15
120	-1.36052	-5.23174e-14	80	-0.36573	2.2797e-16	80	0.985966	-7.55071e-15
120.1	-1.38518	-6.41873e-14	80.1	-0.394634	-1.19952e-15	80.1	1.01375	-2.6344e-15
120.2	-1.38483	-5.44551e-14	80.2	-0.403882	-3.3425e-15	80.2	1.01566	-1.25022e-15
120.3	-1.37483	-5.34425e-14	80.3	-0.387518	-5.03858e-15	80.3	0.971851	2.52499e-15
120.4	-1.35745	-4.5398e-14	80.4	-0.357672	-5.21204e-15	80.4	0.893014	1.8709e-15
120.5	-1.31798	-4.76482e-14	80.5	-0.331075	-5.91303e-15	80.5	0.813047	3.14887e-15
120.6	-1.23529	-5.31613e-14	80.6	-0.313659	-4.95206e-15	80.6	0.767327	5.81219e-15
120.7	-1.10055	-5.90681e-14	80.7	-0.296191	-5.4649e-15	80.7	0.774209	6.19901e-15
120.8	-0.930157	-5.86743e-14	80.8	-0.262683	-4.20633e-15	80.8	0.82988	5.06794e-15
120.9	-0.762122	-6.81814e-14	80.9	-0.203359	-1.95287e-15	80.9	0.915258	6.69288e-16
121	-0.637358	-5.86743e-14	81	-0.121964	-1.55832e-15	81	1.0076	-1.76115e-15
121.1	-0.580054	-6.75064e-14	81.1	-0.0319761	-1.24993e-15	81.1	1.08998	-6.60032e-15
121.2	-0.591013	-5.58053e-14	81.2	0.0550327	-1.14262e-15	81.2	1.15559	-7.88647e-15
121.3	-0.654242	-5.15861e-14	81.3	0.137411	1.2364e-15	81.3	1.20666	-5.2521e-15
121.4	-0.746452	-3.87037e-14	81.4	0.217714	2.73159e-15	81.4	1.24892	-5.2355e-15
121.5	-0.842986	-4.46105e-14	81.5	0.287845	6.58528e-15	81.5	1.28418	-2.92992e-16
121.6	-0.922595	-4.02788e-14	81.6	0.323479	5.85311e-15	81.6	1.30687	2.88526e-15
121.7	-0.973338	-3.25156e-14	81.7	0.29968	7.81449e-15	81.7	1.30819	8.04602e-15
121.8	-0.995788	-3.79723e-14	81.8	0.216419	1.07808e-14	81.8	1.28442	1.13613e-14
121.9	-0.999981	-3.09967e-14	81.9	0.109062	7.58521e-15	81.9	1.24092	1.29301e-14
122	-0.999236	-3.57784e-14	82	0.0308884	6.93836e-15	82	1.18757	1.18924e-14
122.1	-1.00589	-3.74098e-14	82.1	0.0196583	5.08063e-15	82.1	1.13067	1.30781e-14
122.2	-1.02921	-5.62553e-14	82.2	0.0739881	-1.09025e-15	82.2	1.07053	1.15915e-14
122.3	-1.07305	-4.61294e-14	82.3	0.15725	-3.7631e-15	82.3	1.00758	5.6923e-15
122.4	-1.13411	-3.58909e-14	82.4	0.225411	-8.57905e-15	82.4	0.949138	-6.42355e-16
122.5	-1.20283	-4.19665e-14	82.5	0.257365	-1.02225e-14	82.5	0.907014	-6.04543e-15
122.6	-1.26617	-4.46105e-14	82.6	0.264961	-1.07419e-14	82.6	0.886623	-1.32879e-14
122.7	-1.30938	-4.19665e-14	82.7	0.276554	-8.22965e-15	82.7	0.879892	-1.18932e-14
122.8	-1.3186	-4.38791e-14	82.8	0.309724	-4.7896e-15	82.8	0.870814	-1.42543e-14
122.9	-1.28875	-4.65231e-14	82.9	0.356487	-2.53271e-15	82.9	0.848252	-1.28556e-14
123	-1.23405	-5.15861e-14	83	0.390489	9.15753e-16	83	0.813052	-1.3069e-14
123.1	-1.18795	-4.30916e-14	83.1	0.385865	3.2444e-15	83.1	0.774478	-8.70414e-15
123.2	-1.18305	-5.02922e-14	83.2	0.331816	4.70986e-15	83.2	0.743168	-1.84498e-15
123.3	-1.22336	-3.77473e-14	83.3	0.236411	8.17145e-15	83.3	0.728787	2.52802e-15
123.4	-1.27666	-4.0757e-14	83.4	0.121997	9.49941e-15	83.4	0.741134	3.71266e-15
123.5	-1.29834	-5.04329e-14	83.5	0.0150827	4.72957e-15	83.5	0.787588	3.54702e-15
123.6	-1.26518	-4.2754e-14	83.6	-0.0672284	7.14697e-15	83.6	0.865473	6.05988e-15
123.7	-1.18803	-3.5694e-14	83.7	-0.128058	5.08338e-15	83.7	0.956949	3.10898e-15
123.8	-1.09835	-4.84358e-14	83.8	-0.189045	3.98701e-15	83.8	1.03479	-1.29922e-16
123.9	-1.02822	-5.24862e-14	83.9	-0.272609	3.2617e-17	83.9	1.07812	-6.16941e-17
124	-0.999447	-4.68325e-14	84	-0.3793	-9.01677e-17	84	1.08608	-4.21616e-15
124.1	-1.01801	-5.41176e-14	84.1	-0.479971	-4.22069e-15	84.1	1.07578	-6.42751e-15
124.2	-1.06856	-4.81827e-14	84.2	-0.533079	-3.70129e-15	84.2	1.06353	-4.33897e-15
124.3	-1.11676	-4.34572e-14	84.3	-0.51626	-4.38502e-15	84.3	1.04646	-8.06603e-15
124.4	-1.12758	-5.11361e-14	84.4	-0.447946	-2.34892e-15	84.4	1.00509	-3.78933e-15
124.5	-1.08968	-4.68607e-14	84.5	-0.381516	-4.68872e-15	84.5	0.926853	2.94909e-15
124.6	-1.02252	-4.55387e-14	84.6	-0.374747	-2.07974e-15	84.6	0.826339	5.06512e-15
124.7	-0.957093	-4.71982e-14	84.7	-0.45512	9.92738e-17	84.7	0.738112	7.97176e-15
124.8	-0.908494	-3.10811e-14	84.8	-0.603942	1.87497e-15	84.8	0.686453	1.28105e-14
124.9	-0.867032	-4.14039e-14	84.9	-0.768272	2.40889e-15	84.9	0.662845	1.61631e-14
125	-0.815072	-4.16571e-14	85	-0.890189	5.56928e-16	85	0.636755	1.43647e-14
125.1	-0.750119	-4.19383e-14	85.1	-0.933727	-3.21112e-15	85.1	0.590966	1.03889e-14
125.2	-0.689784	-4.79014e-14	85.2	-0.895857	-6.54508e-15	85.2	0.544781	6.85494e-15
125.3	-0.654219	-5.69585e-14	85.3	-0.800313	-9.2449e-15	85.3	0.538841	-1.51125e-16
125.4	-0.645532	-5.84774e-14	85.4	-0.681196	-1.28093e-14	85.4	0.595613	-6.08182e-15
125.5	-0.647105	-6.8519e-14	85.5	-0.565713	-1.35437e-14	85.5	0.69578	-8.7163e-15
125.6	-0.643888	-5.6396e-14	85.6	-0.464238	-1.43463e-14	85.6	0.792749	-9.72067e-15
125.7	-0.640186	-6.86596e-14	85.7	-0.371295	-1.19074e-14	85.7	0.847369	-7.33288e-15
125.8	-0.653351	-5.25987e-14	85.8	-0.274423	-6.10616e-15	85.8	0.849924	-5.39788e-15
125.9	-0.690341	-5.74648e-14	85.9	-0.16435	3.69188e-16	85.9	0.817559	-6.90941e-16
126	-0.734799	-5.50458e-14	86	-0.0414916	7.8737e-15	86	0.779316	2.87835e-15
126.1	-0.759421	-5.67335e-14	86.1	0.0824344	1.23758e-14	86.1	0.761685	5.2242e-15
126.2	-0.748943	-6.65219e-14	86.2	0.186917	1.6565e-14	86.2	0.777011	7.59384e-15
126.3	-0.709563	-7.43133e-14	86.3	0.249082	1.9528e-14	86.3	0.816621	8.14039e-15
126.4	-0.658708	-7.17255e-14	86.4	0.253984	1.76464e-14	86.4	0.855938	8.19337e-15
126.5	-0.60976	-7.70417e-14	86.5	0.205432	1.33088e-14	86.5	0.873098	3.0548e-15
126.6	-0.568152	-7.74354e-14	86.6	0.129375	5.75999e-15	86.6	0.867506	-2.10061e-15
126.7	-0.540141	-8.44111e-14	86.7	0.0637315	-3.23907e-15	86.7	0.860634	-9.3714e-15
126.8	-0.540305	-7.69573e-14	86.8	0.0395311	-6.34084e-15	86.8	0.877407	-1.39208e-14
126.9	-0.583948	-7.96857e-14	86.9	0.0678953	-1.03356e-14	86.9	0.926046	-1.50757e-14
127	-0.668444	-8.07826e-14	87	0.142439	-1.29792e-14	87	0.994968	-1.2141e-14
127.1	-0.764618	-7.33288e-14	87.1	0.25067	-1.21788e-14	87.1	1.06704	-7.56986e-15
127.2	-0.832287	-6.59312e-14	87.2	0.380019	-9.00371e-15	87.2	1.13495	-4.8832e-15
127.3	-0.847874	-6.30341e-14	87.3	0.514114	-3.00739e-15	87.3	1.20307	5.25133e-15
127.4	-0.818393	-5.1783e-14	87.4	0.629249	6.52764e-15	87.4	1.27609	1.04944e-14
127.5	-0.771495	-3.81411e-14	87.5	0.700957	1.44268e-14	87.5	1.34701	1.85968e-14
127.6	-0.734437	-3.95194e-14	87.6	0.717176	2.01299e-14	87.6	1.39579	2.36396e-14
127.7	-0.719442	-1.21793e-14	87.7	0.685132	2.33635e-14	87.7	1.39973	2.34393e-14
127.8	-0.72151	-1.87611e-14	87.8	0.624517	2.88079e-14	87.8	1.3465	2.05598e-14
127.9	-0.725867	-4.58481e-15	87.9	0.552682	2.74707e-14	87.9	1.24084	1.60225e-14
128	-0.720953	-7.87574e-15	88	0.474577	2.20483e-14	88	1.10274	1.00205e-14
128.1	-0.710932	-1.71579e-15	88.1	0.385141	1.98648e-14	88.1	0.961031	5.68051e-15
128.2	-0.717915	-1.26856e-14	88.2	0.280061	9.12187e-15	88.2	0.845097	-1.79221e-15
128.3	-0.767835	-1.98863e-14	88.3	0.163944	7.30079e-15	88.3	0.776264	-5.30428e-15
128.4	-0.867767	-3.06873e-14	88.4	0.0491292	6.96088e-17	88.4	0.760877	-9.96625e-15
128.5	-0.993306	-2.03363e-14	88.5	-0.0515529	-3.09826e-15	88.5	0.788422	-1.35001e-14
128.6	-1.09847	-3.74942e-14	88.6	-0.130278	-1.80134e-15	88.6	0.835867	-1.61777e-14
128.7	-1.14174	-3.65378e-14	88.7	-0.184315	-3.92899e-15	88.7	0.876372	-1.38614e-14
128.8	-1.10914	-4.13195e-14	88.8	-0.212399	-1.37368e-15	88.8	0.889562	-9.69382e-15
128.9	-1.01984	-3.37251e-14	88.9	-0.210269	7.02777e-16	88.9	0.870687	-3.02181e-15
129	-0.914274	-3.47658e-14	89	-0.168368	3.22903e-15	89	0.834297	-1.75545e-15
129.1	-0.834236	-2.30084e-14	89.1	-0.0754331	5.01632e-15	89.1	0.806749	6.44268e-15
129.2	-0.805663	-2.39648e-14	89.2	0.0714855	1.1262e-14	89.2	0.807859	8.72766e-15
129.3	-0.831244	-2.67494e-14	89.3	0.257392	1.00279e-14	89.3	0.834753	1.49653e-14
129.4	-0.894532	-1.57796e-14	89.4	0.449462	1.23385e-14	89.4	0.86473	1.89957e-14
129.5	-0.970842	-2.54837e-14	89.5	0.608756	8.61747e-15	89.5	0.877319	2.13763e-14
129.6	-1.03762	-2.32334e-14	89.6	0.70486	7.40671e-15	89.6	0.874095	1.75397e-14
129.7	-1.08079	-4.54262e-14	89.7	0.723458	3.9785e-15	89.7	0.876149	1.47565e-14
129.8	-1.09799	-4.00538e-14	89.8	0.666247	1.36785e-15	89.8	0.903968	9.81861e-15
129.9	-1.0985	-5.53271e-14	89.9	0.550326	-4.67824e-15	89.9	0.961904	5.23791e-15
130	-1.09751	-5.74367e-14	90	0.409072	-9.48062e-15	90	1.03924	-3.84023e-15
130.1	-1.10678	-6.17965e-14	90.1	0.286382	-1.41114e-14	90.1	1.11928	-6.62677e-15
130.2	-1.12944	-6.56218e-14	90.2	0.218684	-1.04395e-14	90.2	1.18429	-7.46813e-15
130.3	-1.16359	-5.91806e-14	90.3	0.214249	-7.12044e-15	90.3	1.21751	-2.51127e-15
130.4	-1.20811	-5.85618e-14	90.4	0.247154	-1.18518e-15	90.4	1.21018	1.60282e-15
130.5	-1.26064	-6.88846e-14	90.5	0.272694	2.32906e-15	90.5	1.17097	4.93016e-15
130.6	-1.30767	-5.34988e-14	90.6	0.253906	8.76639e-15	90.6	1.12469	1.24452e-14
130.7	-1.32055	-5.69304e-14	90.7	0.181649	1.07356e-14	90.7	1.0956	1.83754e-14
130.8	-1.27072	-4.10664e-14	90.8	0.0762779	1.58081e-14	90.8	1.09009	2.11009e-14
130.9	-1.15752	-4.53137e-14	90.9	-0.0288696	1.71235e-14	90.9	1.09662	2.14378e-14
131	-1.02095	-3.50752e-14	91	-0.110257	1.62816e-14	91	1.10176	1.76962e-14
131.1	-0.919092	-2.02238e-14	91.1	-0.16687	1.19708e-14	91.1	1.10427	1.38655e-14
131.2	-0.885148	-8.66332e-15	91.2	-0.213991	1.12961e-14	91.2	1.11397	6.74808e-15
131.3	-0.904109	-1.39232e-14	91.3	-0.264504	4.75229e-15	91.3	1.13981	2.61964e-15
131.4	-0.930285	-5.99119e-15	91.4	-0.315026	2.90422e-15	91.4	1.18085	-6.0552e-16
131.5	-0.925948	-1.74391e-14	91.5	-0.349876	2.79468e-15	91.5	1.2276	-6.04399e-15
131.6	-0.884401	-2.94497e-14	91.6	-0.35913	1.82074e-15	91.6	1.26892	-7.3313e-15
131.7	-0.8233	-5.16142e-14	91.7	-0.35309	5.90018e-16	91.7	1.2954	-7.92064e-15
131.8	-0.764641	-5.45958e-14	91.8	-0.358404	-4.60086e-17	91.8	1.29775	-6.02309e-15
131.9	-0.723159	-6.41311e-14	91.9	-0.398179	1.10284e-15	91.9	1.268	-1.18413e-15
132	-0.706703	-5.29362e-14	92	-0.472826	5.24687e-15	92	1.20809	-8.79199e-16
132.1	-0.717214	-5.60865e-14	92.1	-0.557177	7.45417e-15	92.1	1.13669	5.79419e-15
132.2	-0.746135	-3.93506e-14	92.2	-0.615308	8.60471e-15	92.2	1.08108	1.24003e-14
132.3	-0.772535	-2.87183e-14	92.3	-0.620962	1.02144e-14	92.3	1.05629	1.24423e-14
132.4	-0.774716	-2.58212e-14	92.4	-0.568971	8.86017e-15	92.4	1.05034	1.37336e-14
132.5	-0.751012	-1.18699e-14	92.5	-0.472314	1.06559e-14	92.5	1.03202	1.60738e-14
132.6	-0.729762	8.66332e-15	92.6	-0.351649	1.32801e-14	92.6	0.976328	1.63471e-14
132.7	-0.752359	8.71957e-15	92.7	-0.227938	1.00324e-14	92.7	0.885507	1.77424e-14
132.8	-0.837577	1.68203e-14	92.8	-0.121193	1.24642e-14	92.8	0.788063	1.54014e-14
132.9	-0.957782	8.10077e-15	92.9	-0.0493124	1.08902e-14	92.9	0.718475	1.37558e-14
133	-1.05282	1.06041e-14	93	-0.022148	1.05156e-14	93	0.696726	9.55917e-15
133.1	-1.0746	-6.2584e-15	93.1	-0.0349929	6.35598e-15	93.1	0.722475	7.42495e-15
133.2	-1.02486	-1.08151e-14	93.2	-0.0697493	2.23734e-15	93.2	0.781215	4.44441e-15
133.3	-0.952416	-2.08848e-14	93.3	-0.105593	7.98075e-16	93.3	0.850919	1.93705e-15
133.4	-0.912224	-2.43023e-14	93.4	-0.131422	5.64112e-16	93.4	0.905334	1.14763e-15
133.5	-0.922608	-3.03357e-14	93.5	-0.149719	1.5612e-16	93.5	0.919527	-7.0368e-16
133.6	-0.95596	-1.38529e-14	93.6	-0.168459	2.19187e-15	93.6	0.880066	8.48913e-16
133.7	-0.965468	-7.66479e-15	93.7	-0.188762	8.03411e-15	93.7	0.792672	6.64876e-15
133.8	-0.919322	-6.82096e-15	93.8	-0.20073	1.17074e-14	93.8	0.679245	7.5892e-15
133.9	-0.815372	1.16167e-14	93.9	-0.19163	1.54672e-14	93.9	0.565817	1.06859e-14
134	-0.67578	2.17567e-14	94	-0.156878	1.87106e-14	94	0.470912	1.18153e-14
134.1	-0.536698	2.78183e-14	94.1	-0.101803	1.68707e-14	94.1	0.401518	1.15821e-14
134.2	-0.437491	4.12492e-14	94.2	-0.0351211	1.76036e-14	94.2	0.356001	8.96406e-15
134.3	-0.403732	5.4427e-14	94.3	0.034363	1.52887e-14	94.3	0.328284	6.19417e-15
134.4	-0.42973	3.23749e-14	94.4	0.0935545	1.05064e-14	94.4	0.308958	3.40193e-15
134.5	-0.479125	3.69316e-14	94.5	0.123226	7.92172e-15	94.5	0.284581	2.19556e-15
134.6	-0.50904	3.98569e-14	94.6	0.107127	5.03459e-15	94.6	0.240671	1.86586e-15
134.7	-0.498137	3.80708e-14	94.7	0.0449649	5.54815e-15	94.7	0.171086	4.64919e-15
134.8	-0.454845	4.35275e-14	94.8	-0.0453174	6.84462e-15	94.8	0.0880494	5.08883e-15
134.9	-0.402176	4.11508e-14	94.9	-0.139153	1.31081e-14	94.9	0.0226323	1.13028e-14
135	-0.355262	3.23609e-14	95	-0.218464	1.56786e-14	95	0.0109248	1.41942e-14
135.1	-0.310675	3.32188e-14	95.1	-0.273322	1.81119e-14	95.1	0.0724946	1.74626e-14
135.2	-0.25491	8.04451e-15	95.2	-0.293582	2.12894e-14	95.2	0.195062	2.08636e-14
135.3	-0.182767	1.92956e-14	95.3	-0.264425	2.15027e-14	95.3	0.336242	2.3913e-14
135.4	-0.107035	3.92381e-15	95.4	-0.175869	2.00312e-14	95.4	0.442101	2.26024e-14
135.5	-0.0488041	7.87574e-16	95.5	-0.0392434	1.54589e-14	95.5	0.47255	1.79568e-14
135.6	-0.0174635	-5.34425e-16	95.6	0.108177	1.01398e-14	95.6	0.42132	1.45479e-14
135.7	-0.00104717	1.58921e-14	95.7	0.221298	4.74444e-15	95.7	0.320854	7.51351e-15
135.8	0.0222432	1.18417e-14	95.8	0.276493	-3.14386e-15	95.8	0.227186	5.34694e-15
135.9	0.0621618	4.58481e-15	95.9	0.285828	-6.18952e-15	95.9	0.189394	2.2415e-15
136	0.10559	9.98532e-16	96	0.281327	-5.66439e-15	96	0.221259	-2.58191e-15
136.1	0.126684	2.2249e-14	96.1	0.283479	-5.11024e-15	96.1	0.296827	-1.4688e-15
136.2	0.107604	2.33741e-14	96.2	0.284452	-1.23874e-15	96.2	0.375973	1.07728e-15
136.3	0.0514886	2.17567e-14	96.3	0.260861	4.13376e-15	96.3	0.439697	4.29568e-15
136.4	-0.0211334	2.89855e-14	96.4	0.200928	1.09447e-14	96.4	0.503497	1.23487e-14
136.5	-0.0873934	3.06873e-14	96.5	0.119196	1.86607e-14	96.5	0.595933	1.68474e-14
136.6	-0.137091	4.42167e-14	96.6	0.0473037	2.52888e-14	96.6	0.722651	2.51217e-14
136.7	-0.177299	3.14889e-14	96.7	0.0115408	3.3416e-14	96.7	0.850656	3.11905e-14
136.8	-0.221902	3.5258e-14	96.8	0.0162215	3.80384e-14	96.8	0.928634	3.83658e-14
136.9	-0.272675	2.96887e-14	96.9	0.0435278	3.5842e-14	96.9	0.925496	4.28937e-14
137	-0.309716	1.28262e-14	97	0.0660398	3.36803e-14	97	0.853306	4.29641e-14
137.1	-0.304488	2.87746e-14	97.1	0.0601826	2.94197e-14	97.1	0.756333	4.2839e-14
137.2	-0.245759	2.62572e-14	97.2	0.0125221	2.09894e-14	97.2	0.678601	3.73719e-14
137.3	-0.151949	3.35e-14	97.3	-0.079863	1.53017e-14	97.3	0.638468	2.71171e-14
137.4	-0.0564655	3.37532e-14	97.4	-0.209611	8.06832e-15	97.4	0.627468	2.18613e-14
137.5	0.0170931	2.94778e-14	97.5	-0.358811	6.03012e-16	97.5	0.626768	1.14794e-14
137.6	0.0622264	1.4767e-14	97.6	-0.502291	-6.87895e-15	97.6	0.622352	4.76355e-15
137.7	0.0744554	2.58774e-14	97.7	-0.616607	-7.09601e-15	97.7	0.607639	-4.40279e-15
137.8	0.0377031	5.72398e-15	97.8	-0.689581	-8.81065e-15	97.8	0.578195	-8.8442e-15
137.9	-0.0653874	1.69047e-14	97.9	-0.721925	-6.16244e-15	97.9	0.530342	-1.04016e-14
138	-0.22722	1.60046e-14	98	-0.718741	-3.29713e-15	98	0.467316	-1.24843e-14
138.1	-0.403163	1.57937e-14	98.1	-0.679278	5.23254e-16	98.1	0.403973	-6.59149e-15
138.2	-0.530503	1.90143e-14	98.2	-0.596857	7.82193e-15	98.2	0.359872	5.35888e-15
138.3	-0.564096	2.21505e-14	98.3	-0.471225	1.66377e-14	98.3	0.343205	1.45649e-14
138.4	-0.500996	3.24734e-14	98.4	-0.320179	2.3937e-14	98.4	0.340202	2.4609e-14
138.5	-0.379551	4.57778e-14	98.5	-0.174064	3.25598e-14	98.5	0.32284	3.40965e-14
138.6	-0.258116	5.82524e-14	98.6	-0.0546205	3.82715e-14	98.6	0.272186	4.24206e-14
138.7	-0.187421	7.07411e-14	98.7	0.0398842	4.10534e-14	98.7	0.198456	4.75044e-14
138.8	-0.190596	7.6465e-14	98.8	0.126123	4.36645e-14	98.8	0.138672	5.02258e-14
138.9	-0.260653	8.84334e-14	98.9	0.213812	4.08339e-14	98.9	0.132297	4.70397e-14
139	-0.374904	8.4608e-14	99	0.295073	3.6649e-14	99	0.196035	4.48048e-14
139.1	-0.512366	8.5058e-14	99.1	0.353567	3.09991e-14	99.1	0.317552	3.18372e-14
139.2	-0.658334	8.34829e-14	99.2	0.378925	1.62809e-14	99.2	0.467069	2.1577e-14
139.3	-0.796461	7.71823e-14	99.3	0.370876	6.00768e-15	99.3	0.611587	7.69576e-15
139.4	-0.904161	6.3681e-14	99.4	0.333348	-3.30643e-15	99.4	0.722244	-7.39621e-16
139.5	-0.960783	6.26684e-14	99.5	0.268637	-1.12547e-14	99.5	0.776971	-1.18215e-14
139.6	-0.959428	6.86315e-14	99.6	0.177964	-1.7124e-14	99.6	0.762889	-1.70732e-14
139.7	-0.909304	5.87305e-14	99.7	0.0666522	-1.52143e-14	99.7	0.679288	-2.05231e-14
139.8	-0.828746	5.8618e-14	99.8	-0.0522087	-1.24017e-14	99.8	0.540366	-1.57095e-14
139.9	-0.737513	5.29925e-14	99.9	-0.160309	-5.09345e-15	99.9	0.375941	-6.72724e-15
140	-0.651717	5.49052e-14	100	-0.2417	8.45666e-15	100	0.226673	5.96945e-15
140.1	-0.579318	5.53552e-14	100.1	-0.289082	2.29899e-14	100.1	0.132544	1.87639e-14
140.2	-0.516914	4.89421e-14	100.2	-0.304239	3.35798e-14	100.2	0.11895	3.76079e-14
140.3	-0.451714	3.87037e-14	100.3	-0.294648	4.2349e-14	100.3	0.187031	4.56857e-14
140.4	-0.369485	3.44283e-14	100.4	-0.270914	4.83284e-14	100.4	0.311777	5.19939e-14
140.5	-0.264553	2.21646e-14	100.5	-0.24571	5.29412e-14	100.5	0.448325	5.65071e-14
140.6	-0.146307	2.41898e-14	100.6	-0.231061	5.08303e-14	100.6	0.545757	5.62418e-14
140.7	-0.0374063	2.35147e-14	100.7	-0.232586	4.38418e-14	100.7	0.565253	4.79463e-14
140.8	0.0372014	1.87893e-14	100.8	-0.243961	3.43453e-14	100.8	0.49505	3.75284e-14
140.9	0.0633478	3.18405e-14	100.9	-0.247067	2.62566e-14	100.9	0.353465	3.05215e-14
141	0.0419234	3.03779e-14	101	-0.220579	1.49036e-14	101	0.178078	1.6802e-14
141.1	-0.0180195	4.08414e-14	101.1	-0.153917	4.44095e-15	101.1	0.00953458	6.34401e-15
141.2	-0.107486	3.51033e-14	101.2	-0.0578811	-4.70224e-15	101.2	-0.118885	-3.49866e-15
141.3	-0.217698	3.76911e-14	101.3	0.0373103	-1.28147e-14	101.3	-0.183971	-1.28378e-14
141.4	-0.334971	5.61428e-14	101.4	0.0980815	-1.27839e-14	101.4	-0.174541	-1.49875e-14
141.5	-0.439693	5.38926e-14	101.5	0.107076	-1.28979e-14	101.5	-0.095651	-1.83255e-14
141.6	-0.512373	5.71554e-14	101.6	0.0710189	-1.05369e-14	101.6	0.0318745	-1.53301e-14
141.7	-0.541015	6.68313e-14	101.7	0.011442	-5.64979e-15	101.7	0.181777	-1.08012e-14
141.8	-0.523658	5.53552e-14	101.8	-0.052269	1.37652e-15	101.8	0.334444	-1.72016e-15
141.9	-0.465778	6.8519e-14	101.9	-0.113747	9.10363e-15	101.9	0.477995	2.36936e-15
142	-0.376513	6.01932e-14	102	-0.178823	1.56189e-14	102	0.599142	1.38139e-14
142.1	-0.266906	5.63678e-14	102.1	-0.256707	2.17533e-14	102.1	0.678619	2.04959e-14
142.2	-0.1499	5.40051e-14	102.2	-0.350268	2.5713e-14	102.2	0.700234	2.97974e-14
142.3	-0.0404288	4.2754e-14	102.3	-0.451226	3.36658e-14	102.3	0.664116	3.40125e-14
142.4	0.0448385	4.57918e-14	102.4	-0.541855	3.45417e-14	102.4	0.588369	3.754e-14
142.5	0.0890036	3.04904e-14	102.5	-0.600653	3.47783e-14	102.5	0.49734	3.65346e-14
142.6	0.0805536	2.70026e-14	102.6	-0.609364	2.9982e-14	102.6	0.409333	3.60023e-14
142.7	0.0231916	1.1026e-14	102.7	-0.561225	2.79904e-14	102.7	0.333521	3.20367e-14
142.8	-0.0574283	9.00085e-16	102.8	-0.46835	1.90531e-14	102.8	0.272579	2.49724e-14
142.9	-0.118963	1.78892e-14	102.9	-0.361096	1.42192e-14	102.9	0.224045	1.58975e-14
143	-0.119882	1.23762e-14	103	-0.274356	6.2754e-15	103	0.181271	8.18245e-15
143.1	-0.0397629	2.08145e-14	103.1	-0.227538	-6.70886e-16	103.1	0.138855	-8.68344e-16
143.2	0.109217	2.97028e-14	103.2	-0.214001	-4.59278e-15	103.2	0.100625	-5.98871e-15
143.3	0.287122	4.05038e-14	103.3	-0.208984	-9.55094e-15	103.3	0.0815628	-7.02283e-15
143.4	0.446873	5.10798e-14	103.4	-0.187609	-1.07151e-14	103.4	0.0987985	-1.11516e-14
143.5	0.558944	4.26415e-14	103.5	-0.136211	-9.01901e-15	103.5	0.157163	-8.87135e-15
143.6	0.622502	5.87305e-14	103.6	-0.0515194	-1.0228e-14	103.6	0.240929	-6.14632e-15
143.7	0.65465	5.05173e-14	103.7	0.0622058	-6.05141e-15	103.7	0.319474	6.17492e-16
143.8	0.668423	5.05173e-14	103.8	0.189507	-9.64167e-16	103.8	0.363452	6.59002e-15
143.9	0.659458	3.62284e-14	103.9	0.300402	4.23482e-15	103.9	0.35919	1.46736e-14
144	0.612018	4.51168e-14	104	0.359504	9.92347e-15	104	0.311306	2.11064e-14
144.1	0.5178	3.01528e-14	104.1	0.345709	1.599e-14	104.1	0.23504	2.35119e-14
144.2	0.390564	4.36541e-14	104.2	0.266353	1.68713e-14	104.2	0.147296	2.79725e-14
144.3	0.262392	2.79026e-14	104.3	0.153897	1.94561e-14	104.3	0.0618816	2.74057e-14
144.4	0.162617	2.10395e-14	104.4	0.0491474	2.13427e-14	104.4	-0.0117764	2.54958e-14
144.5	0.0978687	3.96037e-14	104.5	-0.0158593	1.90177e-14	104.5	-0.0676869	2.07998e-14
144.6	0.0530896	2.54274e-14	104.6	-0.0264683	1.40716e-14	104.6	-0.100229	1.24097e-14
144.7	0.0126777	2.599e-14	104.7	0.014047	9.29931e-15	104.7	-0.102246	6.36721e-15
144.8	-0.0208027	2.47523e-14	104.8	0.0870685	2.10396e-15	104.8	-0.069246	1.91523e-15
144.9	-0.0294017	3.81411e-14	104.9	0.162145	-4.36594e-15	104.9	-0.0080191	-4.98764e-15
145	0.00136918	3.91537e-14	105	0.203765	-1.03335e-14	105	0.0600209	-9.24691e-15
145.1	0.0684049	3.69035e-14	105.1	0.183222	-1.107e-14	105.1	0.107523	-1.20293e-14
145.2	0.152952	4.57918e-14	105.2	0.0915579	-1.27561e-14	105.2	0.116723	-1.34974e-14
145.3	0.231856	6.67188e-14	105.3	-0.0547876	-7.0065e-15	105.3	0.0896546	-1.24626e-14
145.4	0.285776	4.2304e-14	105.4	-0.22113	-3.92421e-15	105.4	0.0457445	-6.93093e-15
145.5	0.300304	3.62284e-14	105.5	-0.371458	-2.35207e-15	105.5	0.00932824	-2.81228e-15
145.6	0.265838	4.33166e-14	105.6	-0.484932	6.84055e-15	105.6	-0.00420483	3.58796e-15
145.7	0.183483	3.6566e-14	105.7	-0.562151	1.37236e-14	105.7	0.00513003	9.87495e-15
145.8	0.0749603	4.07288e-14	105.8	-0.618875	1.92813e-14	105.8	0.0263157	1.47277e-14
145.9	-0.0164495	3.47658e-14	105.9	-0.672832	2.41529e-14	105.9	0.0483972	1.95857e-14
146	-0.0432855	2.74526e-14	106	-0.732473	2.39765e-14	106	0.0694116	2.22844e-14
146.1	0.0197939	2.80151e-14	106.1	-0.795177	2.5396e-14	106.1	0.0963303	2.27684e-14
146.2	0.161421	3.22905e-14	106.2	-0.855977	2.21418e-14	106.2	0.135966	1.85509e-14
146.3	0.339677	4.90546e-14	106.3	-0.917526	1.92298e-14	106.3	0.184075	1.37428e-14
146.4	0.500036	4.83796e-14	106.4	-0.988127	1.17518e-14	106.4	0.222537	9.34201e-15
146.5	0.594375	4.50043e-14	106.5	-1.06751	5.47458e-15	106.5	0.22893	2.14099e-15
146.6	0.599243	2.90277e-14	106.6	-1.13787	-1.3098e-15	106.6	0.192244	-3.01239e-15
146.7	0.531018	2.45273e-14	106.7	-1.17521	-6.85192e-15	106.7	0.122056	-1.06379e-14
146.8	0.445958	2.39648e-14	106.8	-1.17244	-1.56733e-14	106.8	0.0431602	-1.56528e-14
146.9	0.414861	8.21328e-15	106.9	-1.14913	-1.58346e-14	106.9	-0.0199407	-1.5862e-14
147	0.482127	-1.28262e-14	107	-1.13605	-1.93553e-14	107	-0.0553291	-1.61278e-14
147.1	0.637748	-1.00134e-14	107.1	-1.14888	-1.49203e-14	107.1	-0.0633564	-1.31712e-14
147.2	0.825195	-9.33838e-15	107.2	-1.17548	-7.47922e-15	107.2	-0.0480725	-7.1149e-15
147.3	0.980071	-3.82536e-14	107.3	-1.18561	-3.47615e-15	107.3	-0.0125906	8.93018e-16
147.4	1.06955	-2.22771e-14	107.4	-1.15195	3.49674e-15	107.4	0.0369442	7.96524e-15
147.5	1.10402	-2.76776e-14	107.5	-1.06652	1.4045e-14	107.5	0.0863909	1.79691e-14
147.6	1.11656	-7.81949e-15	107.6	-0.945233	2.37697e-14	107.6	0.115755	2.47682e-14
147.7	1.1306	-9.33838e-15	107.7	-0.820955	2.67151e-14	107.7	0.106816	2.95623e-14
147.8	1.14266	-1.55265e-14	107.8	-0.727434	2.96532e-14	107.8	0.0501595	2.98294e-14
147.9	1.13287	3.09404e-15	107.9	-0.681277	3.2774e-14	107.9	-0.0499586	3.21794e-14
148	1.09249	9.22587e-15	108	-0.674155	3.19356e-14	108	-0.172847	2.73882e-14
148.1	1.0413	1.35013e-14	108.1	-0.682885	3.11701e-14	108.1	-0.285853	2.27789e-14
148.2	1.01551	2.89715e-14	108.2	-0.689409	2.49039e-14	108.2	-0.360444	1.61013e-14
148.3	1.03582	4.40479e-14	108.3	-0.69213	1.80332e-14	108.3	-0.390956	9.87445e-15
148.4	1.0882	4.24165e-14	108.4	-0.698393	1.15313e-14	108.4	-0.397416	2.31845e-15
148.5	1.13964	4.10664e-14	108.5	-0.707994	7.03655e-15	108.5	-0.405605	-2.70916e-15
148.6	1.17366	5.333e-14	108.6	-0.707423	2.15546e-15	108.6	-0.421401	-6.79075e-15
148.7	1.20747	4.30916e-14	108.7	-0.682241	8.33849e-16	108.7	-0.424955	-3.98002e-15
148.8	1.27227	3.69035e-14	108.8	-0.634123	-2.23191e-15	108.8	-0.391963	-3.11561e-15
148.9	1.38016	2.66088e-14	108.9	-0.583285	-1.52662e-15	108.9	-0.322254	2.56369e-15
149	1.51563	-2.25021e-15	109	-0.552958	2.97504e-16	109	-0.247234	7.80498e-15
149.1	1.65873	-7.48196e-15	109.1	-0.551956	3.88713e-15	109.1	-0.206748	1.39974e-14
149.2	1.80834	-1.5414e-14	109.2	-0.572575	5.20974e-15	109.2	-0.215267	1.90098e-14
149.3	1.97605	-2.79589e-14	109.3	-0.603305	6.56474e-15	109.3	-0.248137	1.93086e-14
149.4	2.15894	-2.1602e-14	109.4	-0.639981	1.10483e-14	109.4	-0.260113	2.27475e-14
149.5	2.32477	-3.84224e-14	109.5	-0.683571	1.15458e-14	109.5	-0.220184	1.99472e-14
149.6	2.42749	-2.0702e-14	109.6	-0.731192	8.90904e-15	109.6	-0.135677	1.65142e-14
149.7	2.43785	-1.59203e-14	109.7	-0.77486	4.5553e-15	109.7	-0.0498658	1.21277e-14
149.8	2.36338	1.18136e-15	109.8	-0.80946	4.24582e-15	109.8	-0.0159931	6.22844e-15
149.9	2.24686	1.82267e-14	109.9	-0.836912	3.58105e-15	109.9	-0.0639992	2.53374e-15
150	2.14932	2.06457e-14	110	-0.859482	7.16555e-16	110	-0.18028	-2.58619e-15
150.1	2.12697	3.87037e-14	110.1	-0.872862	3.93355e-15	110.1	-0.313674	-5.54124e-15
150.2	2.20967	3.69035e-14	110.2	-0.872082	2.65786e-15	110.2	-0.403961	-6.64528e-15
150.3	2.38961	3.79161e-14	110.3	-0.865558	2.20759e-15	110.3	-0.413705	-9.18106e-15
150.4	2.62573	3.34719e-14	110.4	-0.878864	3.57924e-15	110.4	-0.343745	-8.93383e-15
150.5	2.86125	3.49345e-14	110.5	-0.93888	1.57169e-15	110.5	-0.226747	-7.24995e-15
150.6	3.0457	2.10957e-14	110.6	-1.05046	3.27934e-15	110.6	-0.107889	-7.1535e-15
150.7	3.15248	1.31637e-14	110.7	-1.18755	2.50553e-15	110.7	-0.0263996	-4.00131e-15
150.8	3.18448	7.76323e-15	110.8	-1.30843	2.87556e-15	110.8	-0.00692059	-1.01222e-15
150.9	3.16519	6.07557e-15	110.9	-1.38224	3.20968e-15	110.9	-0.0599378	3.13777e-15
151	3.12238	9.67591e-15	111	-1.4038	4.37008e-15	111	-0.181889	4.91923e-15
151.1	3.07718	1.33325e-14	111.1	-1.3858	6.09972e-15	111.1	-0.348698	8.63539e-15
151.2	3.0427	3.26281e-14	111.2	-1.3406	7.16454e-15	111.2	-0.512333	1.12469e-14
151.3	3.02481	1.49639e-14	111.3	-1.27254	1.18123e-14	111.3	-0.617329	1.18136e-14
151.4	3.01953	2.63837e-14	111.4	-1.18627	1.17312e-14	111.4	-0.635037	1.29296e-14
151.5	3.01223	2.26709e-14	111.5	-1.09558	1.05201e-14	111.5	-0.586907	1.72911e-14
151.6	2.98632	2.92528e-14	111.6	-1.01722	1.44664e-14	111.6	-0.531511	1.63918e-14
151.7	2.93874	2.599e-14	111.7	-0.955183	1.0466e-14	111.7	-0.524324	1.32368e-14
151.8	2.88834	2.72276e-14	111.8	-0.895991	9.41096e-15	111.8	-0.584313	1.21835e-14
151.9	2.86644	3.88162e-14	111.9	-0.82409	7.48578e-15	111.9	-0.690429	1.10709e-14
152	2.89494	8.38204e-14	112	-0.742871	3.45629e-15	112	-0.801885	8.20755e-15
152.1	2.97167	2.91684e-13	112.1	-0.678888	-3.69798e-15	112.1	-0.881226	4.72616e-15
152.2	3.07757	1.03515e-12	112.2	-0.663032	-4.22421e-15	112.2	-0.90659	-2.13947e-15
152.3	3.19831	3.71651e-12	112.3	-0.704304	-8.78336e-15	112.3	-0.87366	-9.15801e-15
152.4	3.33744	1.27085e-11	112.4	-0.777985	-1.08909e-14	112.4	-0.79394	-1.25593e-14
152.5	3.50832	4.1295e-11	112.5	-0.8371	-1.70417e-14	112.5	-0.692449	-1.60873e-14
152.6	3.71497	1.27461e-10	112.6	-0.83826	-1.42014e-14	112.6	-0.602546	-1.61895e-14
152.7	3.9433	3.74246e-10	112.7	-0.764862	-1.35879e-14	112.7	-0.555006	-1.48557e-14
152.8	4.17038	1.04594e-09	112.8	-0.634607	-1.13194e-14	112.8	-0.563704	-1.73224e-14
152.9	4.37944	2.78425e-09	112.9	-0.488301	-7.33735e-15	112.9	-0.617232	-1.40038e-14
153	4.56431	7.06554e-09	113	-0.367343	-2.25591e-15	113	-0.686456	-1.20969e-14
153.1	4.72231	1.71098e-08	113.1	-0.294495	-1.39462e-15	113.1	-0.746237	-9.09088e-15
153.2	4.84947	3.95834e-08	113.2	-0.27004	6.17551e-15	113.2	-0.793459	-7.42677e-15
153.3	4.94689	8.76056e-08	113.3	-0.281844	1.12011e-14	113.3	-0.843456	-3.28022e-15
153.4	5.03007	1.8577e-07	113.4	-0.316103	1.21413e-14	113.4	-0.907645	-4.48863e-16
153.5	5.12634	3.78115e-07	113.5	-0.359787	1.42471e-14	113.5	-0.973933	1.69434e-15
153.6	5.25906	7.40226e-07	113.6	-0.399332	1.47945e-14	113.6	-1.0077	3.20894e-15
153.7	5.43337	1.39702e-06	113.7	-0.423766	1.24018e-14	113.7	-0.972746	3.53883e-15
153.8	5.63689	2.54839e-06	113.8	-0.430953	9.97703e-15	113.8	-0.857399	9.07418e-15
153.9	5.85344	4.50592e-06	113.9	-0.429147	7.91302e-15	113.9	-0.688121	1.08482e-14
154	6.07594	7.74599e-06	114	-0.431127	2.20505e-15	114	-0.519437	1.17385e-14
154.1	6.30739	1.29874e-05	114.1	-0.445744	-1.54069e-15	114.1	-0.404863	1.20805e-14
154.2	6.55138	2.1306e-05	114.2	-0.472504	-3.18556e-15	114.2	-0.368654	1.15497e-14
154.3	6.80311	3.43055e-05	114.3	-0.501726	-5.73512e-15	114.3	-0.397665	9.32146e-15
154.4	7.05035	5.43684e-05	114.4	-0.520001	-5.25188e-15	114.4	-0.455338	7.48345e-15
154.5	7.28195	8.5025e-05	114.5	-0.518229	-7.86013e-15	114.5	-0.503628	6.92214e-15
154.6	7.49352	0.000131485	114.6	-0.497807	-7.50752e-15	114.6	-0.518489	1.59802e-15
154.7	7.68505	0.000201399	114.7	-0.471805	-7.37099e-15	114.7	-0.495314	-1.63568e-15
154.8	7.85738	0.000305931	114.8	-0.46024	-8.85099e-15	114.8	-0.447157	-4.86624e-15
154.9	8.01608	0.000461264	114.9	-0.479671	-6.74085e-15	114.9	-0.396951	-9.27589e-15
155	8.17781	0.000690689	115	-0.530127	-4.56226e-15	115	-0.365343	-1.11835e-14
155.1	8.36494	0.00102748	115.1	-0.588392	-5.43689e-15	115.1	-0.361519	-1.31061e-14
155.2	8.58452	0.00151886	115.2	-0.61761	-5.23288e-15	115.2	-0.384206	-1.23048e-14
155.3	8.80898	0.00223129	115.3	-0.592268	-4.73535e-15	115.3	-0.429393	-1.01681e-14
155.4	8.98013	0.00325777	115.4	-0.522137	5.65631e-16	115.4	-0.494561	-1.02038e-14
155.5	9.03917	0.0047274	115.5	-0.454742	1.33489e-15	115.5	-0.576243	-6.2655e-15
155.6	8.96213	0.00681814	115.6	-0.449647	3.09422e-15	115.6	-0.666718	-1.9475e-15
155.7	8.77454	0.00977364	115.7	-0.539392	5.45744e-15	115.7	-0.754351	-6.74331e-17
155.8	8.53327	0.013925	115.8	-0.704494	1.34836e-15	115.8	-0.82724	5.29793e-15
155.9	8.28586	0.0197187	115.9	-0.882339	-2.91332e-15	115.9	-0.879061	9.75917e-15
156	8.03555	0.0277532	116	-1.00563	2.50367e-15	116	-0.914101	1.02437e-14
156.1	7.73861	0.0388235	116.1	-1.04318	1.779e-15	116.1	-0.944588	1.32064e-14
156.2	7.3357	0.053979	116.2	-1.01354	2.06981e-15	116.2	-0.978214	1.57483e-14
156.3	6.79136	0.074594	116.3	-0.963184	5.18124e-15	116.3	-1.00659	1.33439e-14
156.4	6.11263	0.102455	116.4	-0.928996	-2.20725e-15	116.4	-1.008	1.47763e-14
156.5	5.34111	0.139865	116.5	-0.914649	8.09999e-16	116.5	-0.962958	1.704e-14
156.6	4.53315	0.189773	116.6	-0.896456	-2.04997e-15	116.6	-0.867578	1.09359e-14
156.7	3.74398	0.255923	116.7	-0.849165	-3.56574e-15	116.7	-0.734375	1.06957e-14
156.8	3.02119	0.343032	116.8	-0.768894	-4.99715e-15	116.8	-0.584249	6.46732e-15
156.9	2.40605	0.456991	116.9	-0.677016	-3.88681e-15	116.9	-0.438122	3.77371e-16
157	1.93692	0.605106	117	-0.606236	-7.83586e-15	117	-0.310604	-3.77594e-15
157.1	1.64805	0.79635	117.1	-0.581945	-3.13741e-15	117.1	-0.204596	-9.72263e-15
157.2	1.56343	1.04166	117.2	-0.610351	-8.93058e-15	117.2	-0.110064	-1.36622e-14
157.3	1.69464	1.35425	117.3	-0.676543	-1.10315e-14	117.3	-0.0125704	-2.18178e-14
157.4	2.04892	1.74994	117.4	-0.750865	-7.26744e-15	117.4	0.0908799	-2.28766e-14
157.5	2.64136	2.24749	117.5	-0.801567	-8.01704e-15	117.5	0.182424	-2.08688e-14
157.6	3.50059	2.86895	117.6	-0.809262	-3.51986e-15	117.6	0.232223	-1.56945e-14
157.7	4.66653	3.63997	117.7	-0.775104	8.65447e-16	117.7	0.219717	-1.31816e-14
157.8	6.18457	4.59013	117.8	-0.717235	3.67363e-15	117.8	0.147648	-8.14912e-15
157.9	8.09681	5.75312	117.9	-0.658747	1.05615e-14	117.9	0.0377408	2.69714e-16
158	10.4301	7.16694	118	-0.615509	1.6181e-14	118	-0.0834914	9.62998e-15
158.1	13.1886	8.87394	118.1	-0.589439	2.10144e-14	118.1	-0.194844	1.43739e-14
158.2	16.3593	10.9207	118.2	-0.568484	2.70367e-14	118.2	-0.283636	2.25728e-14
158.3	19.927	13.3579	118.3	-0.533349	3.02252e-14	118.3	-0.347279	2.61601e-14
158.4	23.8852	16.2398	118.4	-0.469268	2.49379e-14	118.4	-0.394041	2.90943e-14
158.5	28.2366	19.6235	118.5	-0.376282	2.49716e-14	118.5	-0.438802	2.78587e-14
158.6	32.9897	23.5682	118.6	-0.269783	2.14786e-14	118.6	-0.493517	2.68829e-14
158.7	38.1612	28.1339	118.7	-0.170132	1.22272e-14	118.7	-0.559181	2.14326e-14
158.8	43.781	33.3803	118.8	-0.0900009	7.66357e-15	118.8	-0.626072	1.79519e-14
158.9	49.8897	39.3647	118.9	-0.0297535	3.60633e-15	118.9	-0.680943	1.25758e-14
159	56.5284	46.1403	119	0.0170592	-4.06181e-15	119	-0.71314	6.8925e-15
159.1	63.7302	53.7541	119.1	0.0546331	-7.57374e-15	119.1	-0.715414	-9.00886e-16
159.2	71.5198	62.2445	119.2	0.0800395	-1.38082e-14	119.2	-0.684392	-5.28357e-15
159.3	79.9248	71.6391	119.3	0.0856935	-1.43784e-14	119.3	-0.625309	-8.93085e-15
159.4	88.9873	81.9521	119.4	0.0670439	-1.62546e-14	119.4	-0.554662	-1.04849e-14
159.5	98.7631	93.182	119.5	0.0292627	-1.62436e-14	119.5	-0.49207	-1.22604e-14
159.6	109.303	105.309	119.6	-0.0142603	-1.64566e-14	119.6	-0.446866	-1.39511e-14
159.7	120.63	118.295	119.7	-0.052458	-1.41799e-14	119.7	-0.415113	-1.34204e-14
159.8	132.742	132.079	119.8	-0.0862923	-1.48516e-14	119.8	-0.390938	-1.32088e-14
159.9	145.625	146.578	119.9	-0.12592	-9.27694e-15	119.9	-0.377806	-1.34202e-14
160	159.258	161.686	120	-0.176722	-8.44765e-15	120	-0.385979	-1.22042e-14
160.1	173.602	177.276	120.1	-0.229749	-3.97818e-15	120.1	-0.419277	-9.92101e-15
160.2	188.571	193.197	120.2	-0.269108	-1.19445e-18	120.2	-0.465026	-5.68577e-15
160.3	204.018	209.281	120.3	-0.289899	3.82414e-15	120.3	-0.496799	-2.15586e-15
160.4	219.745	225.342	120.4	-0.306501	1.08218e-14	120.4	-0.489124	4.37634e-15
160.5	235.528	241.177	120.5	-0.339361	1.47086e-14	120.5	-0.43486	1.38613e-14
160.6	251.151	256.579	120.6	-0.392044	2.2975e-14	120.6	-0.352589	1.72648e-14
160.7	266.427	271.33	120.7	-0.443011	2.7236e-14	120.7	-0.276744	2.75821e-14
160.8	281.183	285.216	120.8	-0.462474	3.15519e-14	120.8	-0.236654	3.12542e-14
160.9	295.227	298.026	120.9	-0.438515	3.29025e-14	120.9	-0.240976	3.88345e-14
161	308.291	309.561	121	-0.38771	3.18502e-14	121	-0.279407	3.77389e-14
161.1	320.028	319.636	121.1	-0.342168	2.54569e-14	121.1	-0.337324	3.69215e-14
161.2	330.064	328.091	121.2	-0.327108	2.09041e-14	121.2	-0.407575	2.8956e-14
161.3	338.094	334.788	121.3	-0.34848	1.57019e-14	121.3	-0.488946	1.9223e-14
161.4	343.941	339.622	121.4	-0.396998	4.30351e-15	121.4	-0.576569	1.12681e-14
161.5	347.545	342.519	121.5	-0.459509	-4.10191e-15	121.5	-0.657596	3.89702e-15
161.6	348.917	343.44	121.6	-0.525405	-8.83775e-15	121.6	-0.717021	-7.83599e-15
161.7	348.095	342.384	121.7	-0.585095	-1.91409e-14	121.7	-0.745243	-1.41388e-14
161.8	345.133	339.386	121.8	-0.62769	-2.32172e-14	121.8	-0.738205	-2.14104e-14
161.9	340.113	334.514	121.9	-0.644985	-2.49229e-14	121.9	-0.69262	-2.50078e-14
162	333.154	327.871	122	-0.639584	-2.66041e-14	122	-0.606228	-2.97664e-14
162.1	324.424	319.59	122.1	-0.627767	-2.66711e-14	122.1	-0.485888	-2.78043e-14
162.2	314.141	309.83	122.2	-0.63108	-2.27707e-14	122.2	-0.353776	-2.71119e-14
162.3	302.561	298.771	122.3	-0.661605	-2.04447e-14	122.3	-0.240091	-2.58149e-14
162.4	289.958	286.608	122.4	-0.712914	-1.62057e-14	122.4	-0.164064	-2.06705e-14
162.5	276.598	273.549	122.5	-0.76439	-1.47403e-14	122.5	-0.120205	-1.53596e-14
162.6	262.714	259.807	122.6	-0.794976	-9.65522e-16	122.6	-0.0855486	-8.43617e-15
162.7	248.515	245.595	122.7	-0.794877	1.20436e-15	122.7	-0.0439264	-2.09852e-15
162.8	234.186	231.12	122.8	-0.767152	7.49486e-15	122.8	-0.0044735	6.56738e-15
162.9	219.899	216.582	122.9	-0.72118	1.51003e-14	122.9	0.00487222	1.19249e-14
163	205.806	202.165	123	-0.666384	2.01074e-14	123	-0.0360712	1.64665e-14
163.1	192.033	188.038	123.1	-0.61163	2.26987e-14	123.1	-0.1182	1.98659e-14
163.2	178.686	174.35	123.2	-0.567326	2.32184e-14	123.2	-0.206625	2.0114e-14
163.3	165.854	161.23	123.3	-0.543345	2.41469e-14	123.3	-0.264936	1.81457e-14
163.4	153.613	148.783	123.4	-0.541265	2.11303e-14	123.4	-0.278177	1.78053e-14
163.5	142.023	137.095	123.5	-0.548218	1.89967e-14	123.5	-0.256999	1.37892e-14
163.6	131.126	126.227	123.6	-0.541184	1.15938e-14	123.6	-0.223423	3.57652e-15
163.7	120.944	116.22	123.7	-0.502278	4.97866e-15	123.7	-0.192032	9.41414e-16
163.8	111.494	107.098	123.8	-0.434973	-9.42273e-16	123.8	-0.161594	-1.49211e-15
163.9	102.788	98.8641	123.9	-0.367793	-8.19432e-15	123.9	-0.122599	-7.8925e-15
164	94.836	91.5085	124	-0.3394	-1.38293e-14	124	-0.0720506	-1.00246e-14
164.1	87.6489	85.0075	124.1	-0.37362	-1.57946e-14	124.1	-0.0198535	-9.99334e-15
164.2	81.2381	79.3271	124.2	-0.463594	-1.96083e-14	124.2	0.0194901	-7.65492e-15
164.3	75.6112	74.4248	124.3	-0.57861	-1.83596e-14	124.3	0.0393469	-5.76173e-15
164.4	70.7629	70.2523	124.4	-0.686805	-1.8838e-14	124.4	0.0432229	-9.41443e-16
164.5	66.6671	66.7571	124.5	-0.772037	-1.67575e-14	124.5	0.0354243	-2.20782e-15
164.6	63.2814	63.8848	124.6	-0.831726	-1.18862e-14	124.6	0.011688	1.34624e-15
164.7	60.5595	61.5805	124.7	-0.865473	-8.95184e-15	124.7	-0.0392011	-3.43754e-15
164.8	58.4603	59.7904	124.8	-0.873416	-3.2982e-15	124.8	-0.123024	-2.64426e-15
164.9	56.943	58.4627	124.9	-0.867047	-2.43843e-15	124.9	-0.228364	-5.87367e-15
165	55.9545	57.5487	125	-0.875115	1.48018e-15	125	-0.328032	-6.54519e-15
165.1	55.4241	57.0032	125.1	-0.929918	3.29298e-15	125.1	-0.394496	-6.5102e-15
165.2	55.2739	56.7854	125.2	-1.04195	5.06068e-15	125.2	-0.416463	-9.48849e-15
165.3	55.4379	56.8585	125.3	-1.18621	3.1761e-15	125.3	-0.403698	-7.36261e-15
165.4	55.8725	57.1906	125.4	-1.31451	7.39755e-15	125.4	-0.379062	-5.17758e-15
165.5	56.5499	57.7539	125.5	-1.38516	5.23279e-15	125.5	-0.364987	-5.84757e-15
165.6	57.4422	58.5251	125.6	-1.38766	7.76346e-15	125.6	-0.370796	-2.01667e-15
165.7	58.5149	59.485	125.7	-1.34461	6.33053e-15	125.7	-0.386075	-2.03136e-15
165.8	59.736	60.6183	125.8	-1.29225	1.88659e-15	125.8	-0.385798	-5.57882e-15
165.9	61.0908	61.9131	125.9	-1.25682	4.07334e-17	125.9	-0.347525	-7.37675e-15
166	62.5826	63.3608	126	-1.24454	-1.72603e-15	126	-0.269956	-8.15218e-15
166.1	64.2181	64.9556	126.1	-1.24744	-6.46941e-15	126.1	-0.177552	-1.3615e-14
166.2	65.9921	66.6941	126.2	-1.25253	-1.2415e-14	126.2	-0.105809	-1.52663e-14
166.3	67.8872	68.5753	126.3	-1.2453	-1.43186e-14	126.3	-0.0784734	-1.88422e-14
166.4	69.8889	70.5998	126.4	-1.21263	-2.19381e-14	126.4	-0.0956798	-1.91356e-14
166.5	72.0005	72.7695	126.5	-1.15172	-1.93549e-14	126.5	-0.141867	-1.63228e-14
166.6	74.2451	75.0875	126.6	-1.07864	-2.28548e-14	126.6	-0.202483	-1.64506e-14
166.7	76.6519	77.5577	126.7	-1.023	-2.04793e-14	126.7	-0.270066	-1.34444e-14
166.8	79.2401	80.1841	126.8	-1.00896	-1.71955e-14	126.8	-0.334758	-1.1296e-14
166.9	82.0195	82.9708	126.9	-1.03856	-1.64344e-14	126.9	-0.375586	-9.30611e-15
167	85.0054	85.9212	127	-1.09176	-1.25422e-14	127	-0.369304	-4.33973e-15
167.1	88.229	89.0379	127.1	-1.14115	-9.1992e-15	127.1	-0.31065	-1.28906e-15
167.2	91.7241	92.3223	127.2	-1.16723	-5.13051e-15	127.2	-0.220977	1.23972e-15
167.3	95.5024	95.7736	127.3	-1.16272	1.6303e-15	127.3	-0.13392	4.66041e-15
167.4	99.5414	99.3891	127.4	-1.12654	3.31511e-15	127.4	-0.0722675	5.3916e-15
167.5	103.796	103.163	127.5	-1.05916	5.95274e-15	127.5	-0.0382127	7.3512e-15
167.6	108.22	107.086	127.6	-0.967833	9.85563e-15	127.6	-0.0224844	5.97623e-15
167.7	112.773	111.145	127.7	-0.875409	7.64817e-15	127.7	-0.0184761	8.6963e-16
167.8	117.413	115.324	127.8	-0.81535	7.15318e-15	127.8	-0.0266336	-3.3484e-15
167.9	122.098	119.599	127.9	-0.807557	3.96438e-15	127.9	-0.0483913	-6.33207e-15
168	126.794	123.944	128	-0.834872	-3.85732e-15	128	-0.0793888	-1.39615e-14
168.1	131.483	128.325	128.1	-0.848017	-1.04905e-14	128.1	-0.109333	-1.82096e-14
168.2	136.153	132.704	128.2	-0.80209	-1.52037e-14	128.2	-0.128178	-2.39126e-14
168.3	140.769	137.035	128.3	-0.694861	-2.13859e-14	128.3	-0.134253	-3.27011e-14
168.4	145.255	141.269	128.4	-0.57222	-2.70226e-14	128.4	-0.138876	-3.93131e-14
168.5	149.512	145.347	128.5	-0.495181	-3.28112e-14	128.5	-0.16181	-4.10138e-14
168.6	153.447	149.207	128.6	-0.496573	-3.80032e-14	128.6	-0.216932	-4.5095e-14
168.7	156.994	152.78	128.7	-0.562661	-3.67692e-14	128.7	-0.298069	-4.63624e-14
168.8	160.105	155.995	128.8	-0.651011	-4.12989e-14	128.8	-0.379013	-4.58927e-14
168.9	162.735	158.775	128.9	-0.724645	-4.08295e-14	128.9	-0.430339	-4.40763e-14
169	164.828	161.04	129	-0.772953	-4.10299e-14	129	-0.439317	-4.09513e-14
169.1	166.325	162.71	129.1	-0.807485	-3.90717e-14	129.1	-0.417119	-3.74543e-14
169.2	167.176	163.704	129.2	-0.844156	-3.51892e-14	129.2	-0.391064	-3.25725e-14
169.3	167.332	163.943	129.3	-0.889767	-3.09494e-14	129.3	-0.39085	-2.83697e-14
169.4	166.733	163.349	129.4	-0.940275	-2.86591e-14	129.4	-0.435475	-2.31551e-14
169.5	165.31	161.852	129.5	-0.986907	-2.29355e-14	129.5	-0.522078	-1.79004e-14
169.6	162.99	159.387	129.6	-1.02341	-1.92427e-14	129.6	-0.622064	-1.36286e-14
169.7	159.7	155.898	129.7	-1.04999	-1.62008e-14	129.7	-0.694487	-9.79902e-15
169.8	155.37	151.339	129.8	-1.07251	-8.46645e-15	129.8	-0.714143	-3.52695e-15
169.9	149.918	145.676	129.9	-1.09782	-8.98264e-15	129.9	-0.690746	-1.57502e-15
170	143.258	138.89	130	-1.12863	-7.10834e-15	130	-0.657266	1.67925e-15
170.1	135.309	130.975	130.1	-1.16078	-6.1055e-15	130.1	-0.637128	3.89575e-15
170.2	126.018	121.941	130.2	-1.18424	-4.50021e-15	130.2	-0.625034	7.13069e-15
170.3	115.369	111.817	130.3	-1.1869	-8.69517e-15	130.3	-0.601093	7.60134e-15
170.4	103.381	100.646	130.4	-1.15898	-4.02222e-15	130.4	-0.560116	6.09456e-15
170.5	90.0954	88.4892	130.5	-1.09662	-1.16551e-14	130.5	-0.523111	1.59338e-16
170.6	75.5762	75.4242	130.6	-1.00431	-1.29574e-14	130.6	-0.520711	-3.86252e-15
170.7	59.9296	61.5441	130.7	-0.896486	-1.75667e-14	130.7	-0.567616	-1.37141e-14
170.8	43.3241	46.9567	130.8	-0.796172	-1.92191e-14	130.8	-0.651292	-1.9946e-14
170.9	25.9867	31.7823	130.9	-0.727463	-2.62744e-14	130.9	-0.741105	-2.93236e-14
171	8.16937	16.1522	131	-0.702768	-2.61692e-14	131	-0.808126	-3.52828e-14
171.1	-9.88708	0.206166	131.1	-0.714173	-2.7957e-14	131.1	-0.841115	-3.7277e-14
171.2	-27.964	-15.9097	131.2	-0.738372	-3.04988e-14	131.2	-0.847282	-3.97134e-14
171.3	-45.8514	-32.0459	131.3	-0.752405	-2.85078e-14	131.3	-0.837164	-4.14809e-14
171.4	-63.3342	-48.0524	131.4	-0.746103	-2.9425e-14	131.4	-0.808362	-4.36118e-14
171.5	-80.1966	-63.7809	131.5	-0.721608	-2.70148e-14	131.5	-0.747245	-4.12065e-14
171.6	-96.2393	-79.0882	131.6	-0.684928	-2.89363e-14	131.6	-0.649401	-4.17092e-14
171.7	-111.293	-93.8382	131.7	-0.641353	-2.71622e-14	131.7	-0.536018	-3.60772e-14
171.8	-125.219	-107.905	131.8	-0.598761	-3.0565e-14	131.8	-0.44471	-3.36966e-14
171.9	-137.906	-121.173	131.9	-0.571147	-2.36802e-14	131.9	-0.400851	-3.00075e-14
172	-149.26	-133.544	132	-0.57295	-2.18411e-14	132	-0.396775	-2.50331e-14
172.1	-159.207	-144.93	132.1	-0.605968	-1.79118e-14	132.1	-0.39711	-2.10671e-14
172.2	-167.7	-155.263	132.2	-0.652794	-1.66222e-14	132.2	-0.363289	-1.6669e-14
172.3	-174.754	-164.491	132.3	-0.6878	-1.28914e-14	132.3	-0.277386	-1.13748e-14
172.4	-180.449	-172.579	132.4	-0.698914	-9.96792e-15	132.4	-0.151518	-5.84048e-15
172.5	-184.918	-179.507	132.5	-0.699717	-6.93636e-15	132.5	-0.0205297	-2.13615e-15
172.6	-188.301	-185.276	132.6	-0.718526	-7.03161e-15	132.6	0.0765882	2.92288e-16
172.7	-190.711	-189.899	132.7	-0.773451	-9.30263e-16	132.7	0.116011	2.82457e-15
172.8	-192.235	-193.405	132.8	-0.856658	2.94353e-16	132.8	0.0977046	4.17416e-15
172.9	-192.958	-195.835	132.9	-0.94192	6.53287e-16	132.9	0.0394957	2.1066e-15
173	-192.981	-197.243	133	-1.00597	2.6947e-15	133	-0.0357245	1.51057e-15
173.1	-192.396	-197.691	133.1	-1.04177	1.9832e-16	133.1	-0.108605	1.20417e-15
173.2	-191.27	-197.25	133.2	-1.05388	-2.08878e-15	133.2	-0.164799	-3.07857e-15
173.3	-189.641	-195.998	133.3	-1.04761	-4.10307e-15	133.3	-0.194327	-3.11888e-15
173.4	-187.549	-194.015	133.4	-1.02774	-6.43656e-15	133.4	-0.192256	-7.56043e-15
173.5	-185.059	-191.385	133.5	-1.00551	-1.11596e-14	133.5	-0.159143	-1.24065e-14
173.6	-182.26	-188.19	133.6	-0.999187	-1.26909e-14	133.6	-0.100821	-1.58944e-14
173.7	-179.245	-184.516	133.7	-1.02225	-1.71367e-14	133.7	-0.0299829	-2.05859e-14
173.8	-176.081	-180.441	133.8	-1.07177	-1.66003e-14	133.8	0.0321195	-2.2329e-14
173.9	-172.81	-176.045	133.9	-1.13072	-1.80008e-14	133.9	0.0610066	-2.11703e-14
174	-169.453	-171.399	134	-1.18144	-1.65583e-14	134	0.0433433	-2.3451e-14
174.1	-166.023	-166.573	134.1	-1.21606	-1.35091e-14	134.1	-0.0102437	-2.23611e-14
174.2	-162.533	-161.628	134.2	-1.23609	-1.3336e-14	134.2	-0.0683012	-1.79912e-14
174.3	-158.996	-156.621	134.3	-1.24424	-1.35755e-14	134.3	-0.0994509	-1.78769e-14
174.4	-155.422	-151.601	134.4	-1.23582	-8.77104e-15	134.4	-0.0951317	-1.75998e-14
174.5	-151.818	-146.611	134.5	-1.1966	-1.31838e-14	134.5	-0.073892	-1.70385e-14
174.6	-148.189	-141.69	134.6	-1.11039	-1.61917e-14	134.6	-0.063054	-1.9201e-14
174.7	-144.542	-136.869	134.7	-0.9717	-1.63671e-14	134.7	-0.0754971	-1.98087e-14
174.8	-140.903	-132.172	134.8	-0.792489	-1.83022e-14	134.8	-0.102593	-1.9338e-14
174.9	-137.307	-127.621	134.9	-0.5977	-2.27368e-14	134.9	-0.124796	-2.17203e-14
175	-133.787	-123.23	135	-0.415949	-2.17255e-14	135	-0.124498	-2.31395e-14
175.1	-130.353	-119.012	135.1	-0.27337	-2.5458e-14	135.1	-0.0919685	-2.25861e-14
175.2	-126.99	-114.971	135.2	-0.190048	-2.69128e-14	135.2	-0.0293486	-2.03719e-14
175.3	-123.671	-111.114	135.3	-0.175526	-2.54568e-14	135.3	0.0450466	-1.77203e-14
175.4	-120.388	-107.439	135.4	-0.225833	-2.5081e-14	135.4	0.101076	-1.67523e-14
175.5	-117.157	-103.947	135.5	-0.326071	-2.35311e-14	135.5	0.113176	-1.7015e-14
175.6	-114.01	-100.633	135.6	-0.455776	-2.58478e-14	135.6	0.0751754	-1.44113e-14
175.7	-110.966	-97.4919	135.7	-0.591539	-1.98668e-14	135.7	-0.00022459	-1.27925e-14
175.8	-108.015	-94.5178	135.8	-0.708319	-1.87381e-14	135.8	-0.0929566	-1.36522e-14
175.9	-105.126	-91.7034	135.9	-0.785219	-2.0194e-14	135.9	-0.184953	-1.78517e-14
176	-102.267	-89.0409	136	-0.814192	-1.63617e-14	136	-0.263518	-1.85333e-14
176.1	-99.432	-86.5223	136.1	-0.802257	-1.70937e-14	136.1	-0.322351	-2.12672e-14
176.2	-96.6451	-84.1392	136.2	-0.763822	-1.71028e-14	136.2	-0.36023	-2.10353e-14
176.3	-93.9445	-81.8834	136.3	-0.712213	-1.32589e-14	136.3	-0.376043	-2.2614e-14
176.4	-91.3642	-79.7468	136.4	-0.658942	-1.0941e-14	136.4	-0.3655	-2.38319e-14
176.5	-88.9246	-77.7214	136.5	-0.616367	-1.66565e-14	136.5	-0.326257	-2.0327e-14
176.6	-86.6289	-75.7997	136.6	-0.59531	-1.38834e-14	136.6	-0.26783	-2.18191e-14
176.7	-84.4588	-73.9746	136.7	-0.599974	-1.01978e-14	136.7	-0.214012	-1.23248e-14
176.8	-82.3777	-72.2392	136.8	-0.629007	-1.01529e-14	136.8	-0.191496	-9.81877e-15
176.9	-80.3506	-70.5874	136.9	-0.682166	-7.97816e-15	136.9	-0.212537	-6.73757e-15
177	-78.3681	-69.013	137	-0.761458	-4.83153e-15	137	-0.265668	-2.27785e-15
177.1	-76.4543	-67.5108	137.1	-0.861383	-5.99195e-15	137.1	-0.321573	-4.5666e-16
177.2	-74.6505	-66.0756	137.2	-0.958999	-4.19489e-15	137.2	-0.35022	9.12416e-16
177.3	-72.9913	-64.7027	137.3	-1.01959	-1.06828e-15	137.3	-0.339251	2.17936e-15
177.4	-71.4856	-63.3879	137.4	-1.01817	-7.9857e-17	137.4	-0.302663	6.30773e-16
177.5	-70.1106	-62.1274	137.5	-0.957156	-3.70373e-16	137.5	-0.272385	-2.00874e-16
177.6	-68.8175	-60.9174	137.6	-0.861591	6.9022e-17	137.6	-0.275732	-2.26514e-15
177.7	-67.5537	-59.7547	137.7	-0.756677	2.60593e-15	137.7	-0.314659	1.74146e-16
177.8	-66.293	-58.6364	137.8	-0.650692	1.2795e-15	137.8	-0.364047	1.35435e-15
177.9	-65.0487	-57.5596	137.9	-0.537785	-4.01391e-17	137.9	-0.390051	2.37123e-15
178	-63.8519	-56.5218	138	-0.41354	2.10957e-15	138	-0.371795	4.041e-15
178.1	-62.7152	-55.5208	138.1	-0.286822	-5.07673e-16	138.1	-0.30987	3.65726e-15
178.2	-61.6188	-54.5544	138.2	-0.178988	-1.48246e-15	138.2	-0.220558	2.64196e-15
178.3	-60.5311	-53.6207	138.3	-0.11297	-5.5257e-15	138.3	-0.125559	5.26414e-16
178.4	-59.4382	-52.7179	138.4	-0.101194	-8.92126e-15	138.4	-0.0446771	-5.26377e-15
178.5	-58.351	-51.8443	138.5	-0.140908	-1.63735e-14	138.5	0.00788331	-1.16458e-14
178.6	-57.2905	-50.9985	138.6	-0.218377	-2.03712e-14	138.6	0.0253707	-1.29866e-14
178.7	-56.2714	-50.179	138.7	-0.315552	-2.57944e-14	138.7	0.00929885	-1.9958e-14
178.8	-55.2998	-49.3845	138.8	-0.413337	-2.66671e-14	138.8	-0.031359	-2.58149e-14
178.9	-54.3783	-48.6138	138.9	-0.493605	-3.02269e-14	138.9	-0.0840073	-2.62349e-14
179	-53.5105	-47.8658	139	-0.545056	-2.95924e-14	139	-0.138978	-2.69866e-14
179.1	-52.6991	-47.1394	139.1	-0.570011	-2.78256e-14	139.1	-0.194291	-2.94117e-14
179.2	-51.9428	-46.4337	139.2	-0.581953	-2.99925e-14	139.2	-0.253305	-2.69038e-14
179.3	-51.2313	-45.7477	139.3	-0.591234	-2.83435e-14	139.3	-0.316169	-2.42985e-14
179.4	-50.5424	-45.0807	139.4	-0.592557	-2.41682e-14	139.4	-0.373184	-2.46612e-14
179.5	-49.8478	-44.4316	139.5	-0.570097	-1.89101e-14	139.5	-0.407431	-2.10647e-14
179.6	-49.1273	-43.8	139.6	-0.516935	-1.5918e-14	139.6	-0.405727	-1.78874e-14
179.7	-48.3822	-43.1849	139.7	-0.447463	-1.11383e-14	139.7	-0.369556	-1.93644e-14
179.8	-47.6378	-42.5857	139.8	-0.388266	-8.67669e-15	139.8	-0.317687	-1.54733e-14
179.9	-46.929	-42.0019	139.9	-0.356622	-3.38303e-15	139.9	-0.278132	-1.05328e-14
180	-46.2796	-41.4328	140	-0.34762	-2.90631e-16	140	-0.273435	-5.33094e-15
180.1	-45.6906	-40.8778	140.1	-0.340266	1.87727e-16	140.1	-0.307276	1.30856e-16
180.2	-45.1435	-40.3364	140.2	-0.315221	4.32368e-15	140.2	-0.360994	2.1816e-15
180.3	-44.6144	-39.8081	140.3	-0.269005	8.4038e-15	140.3	-0.403939	8.80454e-15
180.4	-44.087	-39.2925	140.4	-0.214275	1.18582e-14	140.4	-0.411883	9.69874e-15
180.5	-43.56	-38.789	140.5	-0.167434	1.50157e-14	140.5	-0.381324	1.5537e-14
180.6	-43.0423	-38.2972	140.6	-0.135697	1.74285e-14	140.6	-0.331121	1.37527e-14
180.7	-42.5429	-37.8168	140.7	-0.11584	1.83196e-14	140.7	-0.292258	1.21759e-14
180.8	-42.0596	-37.3473	140.8	-0.104008	1.94589e-14	140.8	-0.291938	1.31564e-14
180.9	-41.5783	-36.8883	140.9	-0.103765	2.13435e-14	140.9	-0.33862	1.41859e-14
181	-41.0808	-36.4396	141	-0.123267	2.30691e-14	141	-0.415266	1.53874e-14
181.1	-40.5566	-36.0007	141.1	-0.166467	2.2361e-14	141.1	-0.48743	1.3158e-14
181.2	-40.012	-35.5713	141.2	-0.228752	2.16242e-14	141.2	-0.524505	1.56477e-14
181.3	-39.4704	-35.1512	141.3	-0.299195	1.78313e-14	141.3	-0.519657	1.31094e-14
181.4	-38.9652	-34.74	141.4	-0.363473	1.73308e-14	141.4	-0.491817	1.4768e-14
181.5	-38.5239	-34.3374	141.5	-0.404677	1.52806e-14	141.5	-0.467713	9.46465e-15
181.6	-38.1522	-33.9432	141.6	-0.40693	1.10117e-14	141.6	-0.4598	5.95972e-15
181.7	-37.8275	-33.5572	141.7	-0.365518	7.66328e-15	141.7	-0.458392	5.4443e-15
181.8	-37.5085	-33.179	141.8	-0.296157	4.27146e-15	141.8	-0.442134	3.10343e-16
181.9	-37.1567	-32.8084	141.9	-0.230543	5.88277e-15	141.9	-0.395453	-3.31154e-15
182	-36.7586	-32.4452	142	-0.197054	8.76456e-17	142	-0.318771	-4.02621e-15
182.1	-36.3366	-32.0892	142.1	-0.2032	-5.42702e-15	142.1	-0.225982	-6.35167e-15
182.2	-35.9385	-31.7402	142.2	-0.236334	-9.44992e-15	142.2	-0.134217	-1.06932e-14
182.3	-35.6079	-31.398	142.3	-0.278887	-1.47547e-14	142.3	-0.0554139	-1.27237e-14
182.4	-35.3527	-31.0623	142.4	-0.319782	-2.04711e-14	142.4	0.00434542	-1.70113e-14
182.5	-35.1401	-30.733	142.5	-0.353168	-2.13059e-14	142.5	0.0403769	-2.14098e-14
182.6	-34.9186	-30.4098	142.6	-0.373435	-3.0784e-14	142.6	0.0479556	-2.51285e-14
182.7	-34.6458	-30.0928	142.7	-0.376463	-3.48163e-14	142.7	0.0272117	-3.46848e-14
182.8	-34.3002	-29.7816	142.8	-0.363555	-3.52516e-14	142.8	-0.0122717	-3.85105e-14
182.9	-33.8798	-29.476	142.9	-0.339465	-3.61824e-14	142.9	-0.0553557	-3.84367e-14
183	-33.4041	-29.1761	143	-0.306398	-3.89969e-14	143	-0.0917136	-4.13826e-14
183.1	-32.9157	-28.8815	143.1	-0.264138	-3.70923e-14	143.1	-0.1218	-3.9134e-14
183.2	-32.467	-28.5922	143.2	-0.218595	-3.61492e-14	143.2	-0.152492	-3.86298e-14
183.3	-32.0918	-28.3079	143.3	-0.187554	-3.31144e-14	143.3	-0.189118	-3.42985e-14
183.4	-31.7866	-28.0287	143.4	-0.19315	-2.9172e-14	143.4	-0.233751	-3.37207e-14
183.5	-31.5202	-27.7543	143.5	-0.246365	-2.62866e-14	143.5	-0.289227	-2.82571e-14
183.6	-31.2579	-27.4846	143.6	-0.339092	-2.29274e-14	143.6	-0.359895	-2.57214e-14
183.7	-30.9795	-27.2196	143.7	-0.450307	-2.28896e-14	143.7	-0.445431	-2.09443e-14
183.8	-30.6805	-26.959	143.8	-0.557559	-1.79034e-14	143.8	-0.53455	-2.08811e-14
183.9	-30.3637	-26.7028	143.9	-0.643515	-1.73495e-14	143.9	-0.606424	-1.72795e-14
184	-30.0286	-26.4509	144	-0.697528	-1.61066e-14	144	-0.639402	-1.91486e-14
184.1	-29.6658	-26.2031	144.1	-0.716584	-1.14469e-14	144.1	-0.620048	-1.89118e-14
184.2	-29.2666	-25.9595	144.2	-0.705429	-1.04151e-14	144.2	-0.546922	-1.98138e-14
184.3	-28.8462	-25.7197	144.3	-0.673854	-5.77707e-15	144.3	-0.430125	-1.39615e-14
184.4	-28.4549	-25.4839	144.4	-0.633	-1.68615e-15	144.4	-0.291218	-1.17367e-14
184.5	-28.1518	-25.2518	144.5	-0.593532	3.57056e-15	144.5	-0.163242	-5.90952e-15
184.6	-27.9583	-25.0234	144.6	-0.564951	5.06006e-15	144.6	-0.0837415	1.79679e-15
184.7	-27.8381	-24.7987	144.7	-0.553656	7.11756e-15	144.7	-0.0782064	6.26276e-15
184.8	-27.7276	-24.5774	144.8	-0.560146	1.24912e-14	144.8	-0.144817	1.49354e-14
184.9	-27.5847	-24.3596	144.9	-0.578099	1.55113e-14	144.9	-0.254837	2.04003e-14
185	-27.4078	-24.1452	145	-0.596771	1.88804e-14	145	-0.369047	2.74356e-14
185.1	-27.216	-23.9341	145.1	-0.605125	2.4439e-14	145.1	-0.455885	3.02105e-14
185.2	-27.0211	-23.7261	145.2	-0.59499	2.64165e-14	145.2	-0.498487	3.29902e-14
185.3	-26.8226	-23.5213	145.3	-0.562251	2.71989e-14	145.3	-0.491288	3.01629e-14
185.4	-26.6209	-23.3196	145.4	-0.507045	2.6897e-14	145.4	-0.435882	3.38676e-14
185.5	-26.4283	-23.1209	145.5	-0.434521	2.28302e-14	145.5	-0.342168	2.58734e-14
185.6	-26.2608	-22.9252	145.6	-0.356763	2.22326e-14	145.6	-0.230276	2.19914e-14
185.7	-26.1206	-22.7323	145.7	-0.293797	1.94713e-14	145.7	-0.125062	1.89884e-14
185.8	-25.9866	-22.5422	145.8	-0.269018	1.86378e-14	145.8	-0.043969	1.62073e-14
185.9	-25.8282	-22.3549	145.9	-0.297201	1.38903e-14	145.9	0.0101301	1.01063e-14
186	-25.6292	-22.1703	146	-0.372485	1.48692e-14	146	0.0431513	8.58714e-15
186.1	-25.4015	-21.9884	146.1	-0.468715	1.33006e-14	146.1	0.0584349	4.35483e-15
186.2	-25.1766	-21.809	146.2	-0.555139	9.74399e-15	146.2	0.0537805	-1.35358e-15
186.3	-24.9852	-21.6322	146.3	-0.614587	7.54705e-15	146.3	0.0291556	-5.80656e-15
186.4	-24.8392	-21.4578	146.4	-0.64847	3.57933e-15	146.4	-0.00674966	-1.08643e-14
186.5	-24.7252	-21.2859	146.5	-0.667311	-1.27559e-15	146.5	-0.0406962	-1.43358e-14
186.6	-24.6087	-21.1163	146.6	-0.679393	-6.15164e-15	146.6	-0.0650231	-2.22088e-14
186.7	-24.4505	-20.9491	146.7	-0.688223	-7.92997e-15	146.7	-0.0820026	-1.82647e-14
186.8	-24.2279	-20.7842	146.8	-0.697331	-1.55637e-14	146.8	-0.098753	-2.40117e-14
186.9	-23.9462	-20.6215	146.9	-0.713976	-1.90789e-14	146.9	-0.120077	-2.45514e-14
187	-23.6319	-20.4611	147	-0.747243	-2.32546e-14	147	-0.146754	-2.42365e-14
187.1	-23.3195	-20.3028	147.1	-0.803443	-2.69749e-14	147.1	-0.177775	-2.38413e-14
187.2	-23.042	-20.1466	147.2	-0.883541	-2.94706e-14	147.2	-0.210114	-2.65118e-14
187.3	-22.8253	-19.9925	147.3	-0.982682	-3.09403e-14	147.3	-0.235335	-2.51963e-14
187.4	-22.6787	-19.8404	147.4	-1.08851	-3.09626e-14	147.4	-0.239417	-2.56832e-14
187.5	-22.5871	-19.6903	147.5	-1.17896	-3.29014e-14	147.5	-0.20943	-2.40357e-14
187.6	-22.5167	-19.5422	147.6	-1.22615	-2.76095e-14	147.6	-0.14205	-2.15264e-14
187.7	-22.4357	-19.396	147.7	-1.20968	-2.66199e-14	147.7	-0.0467505	-1.99731e-14
187.8	-22.3318	-19.2517	147.8	-1.13076	-2.39357e-14	147.8	0.0574112	-1.73824e-14
187.9	-22.2114	-19.1093	147.9	-1.01338	-2.28611e-14	147.9	0.147471	-1.65368e-14
188	-22.0831	-18.9687	148	-0.890221	-1.74928e-14	148	0.20238	-1.08831e-14
188.1	-21.9436	-18.8298	148.1	-0.785875	-1.4559e-14	148.1	0.20987	-1.23905e-14
188.2	-21.7812	-18.6927	148.2	-0.709849	-1.08787e-14	148.2	0.173779	-6.9402e-15
188.3	-21.5929	-18.5574	148.3	-0.658394	-1.76606e-15	148.3	0.116652	-2.44462e-15
188.4	-21.3951	-18.4237	148.4	-0.617983	-1.28929e-15	148.4	0.0727696	-3.0692e-15
188.5	-21.2159	-18.2917	148.5	-0.570136	-9.67885e-16	148.5	0.0742773	-1.23162e-15
188.6	-21.0714	-18.1613	148.6	-0.502658	2.78854e-15	148.6	0.138728	-6.21024e-16
188.7	-20.9496	-18.0325	148.7	-0.423856	2.34128e-15	148.7	0.262813	-3.47918e-15
188.8	-20.8186	-17.9052	148.8	-0.365528	-7.73301e-16	148.8	0.421302	-1.6142e-15
188.9	-20.6546	-17.7795	148.9	-0.365791	4.5855e-15	148.9	0.571935	-7.3002e-16
189	-20.4648	-17.6553	149	-0.441783	-2.42627e-15	149	0.669705	-6.39542e-15
189.1	-20.2833	-17.5326	149.1	-0.573607	-3.10885e-15	149.1	0.686454	-2.34331e-15
189.2	-20.1456	-17.4114	149.2	-0.711957	4.85028e-16	149.2	0.621878	-2.5832e-15
189.3	-20.0624	-17.2916	149.3	-0.802626	-3.04849e-15	149.3	0.497787	-5.54799e-15
189.4	-20.0133	-17.1731	149.4	-0.810587	-2.11147e-15	149.4	0.344595	-3.01038e-15
189.5	-19.9584	-17.0561	149.5	-0.731994	1.02107e-15	149.5	0.193614	-3.61903e-15
189.6	-19.8564	-16.9404	149.6	-0.594057	1.22789e-15	149.6	0.0751758	-4.27764e-15
189.7	-19.6814	-16.8261	149.7	-0.446432	1.21752e-16	149.7	0.0127097	-3.98144e-15
189.8	-19.4381	-16.7131	149.8	-0.34445	3.35507e-15	149.8	0.0112508	-2.42038e-15
189.9	-19.1673	-16.6013	149.9	-0.326195	3.26226e-15	149.9	0.0510924	-8.18995e-15
190	-18.9287	-16.4908	150	-0.394248	-3.41143e-15	150	0.0949581	-5.66845e-15
190.1	-18.7665	-16.3816	150.1	-0.515557	-2.27806e-15	150.1	0.104698	-8.35514e-15
190.2	-18.6856	-16.2736	150.2	-0.641737	-4.96625e-15	150.2	0.0572698	-8.401e-15
190.3	-18.6588	-16.1668	150.3	-0.736301	-7.83465e-15	150.3	-0.0469505	-9.27815e-15
190.4	-18.6558	-16.0613	150.4	-0.790351	-7.08034e-15	150.4	-0.186038	-7.18404e-15
190.5	-18.662	-15.9568	150.5	-0.818689	-8.39963e-15	150.5	-0.32833	-7.63389e-15
190.6	-18.6724	-15.8536	150.6	-0.844319	-8.58053e-15	150.6	-0.44885	-7.98388e-15
190.7	-18.6746	-15.7514	150.7	-0.885208	-7.84391e-15	150.7	-0.54009	-3.16984e-15
190.8	-18.6446	-15.6504	150.8	-0.948572	-6.85149e-15	150.8	-0.610253	-2.4916e-15
190.9	-18.5612	-15.5505	150.9	-1.02896	-6.16324e-15	150.9	-0.672601	9.82344e-16
191	-18.4234	-15.4517	151	-1.10923	-2.01011e-15	151	-0.735407	8.32777e-16
191.1	-18.2525	-15.3539	151.1	-1.16865	-1.76149e-15	151.1	-0.79739	-1.19369e-15
191.2	-18.0799	-15.2572	151.2	-1.19509	-4.9035e-15	151.2	-0.847301	-3.2711e-16
191.3	-17.9309	-15.1615	151.3	-1.18942	-9.19064e-16	151.3	-0.866313	8.76221e-16
191.4	-17.8149	-15.0668	151.4	-1.15637	-3.37091e-15	151.4	-0.834213	-1.36307e-15
191.5	-17.726	-14.9732	151.5	-1.09321	-6.58461e-15	151.5	-0.738145	-4.63852e-15
191.6	-17.6512	-14.8805	151.6	-0.990671	-1.03141e-14	151.6	-0.578993	-9.34004e-15
191.7	-17.579	-14.7888	151.7	-0.845942	-1.33301e-14	151.7	-0.371964	-1.3629e-14
191.8	-17.5039	-14.6981	151.8	-0.673034	-1.66165e-14	151.8	-0.142988	-1.49667e-14
191.9	-17.425	-14.6083	151.9	-0.498995	-1.98776e-14	151.9	0.0758087	-1.77202e-14
192	-17.3391	-14.5194	152	-0.348741	-2.41652e-14	152	0.251498	-1.95441e-14
192.1	-17.2321	-14.4314	152.1	-0.23094	-2.99776e-14	152.1	0.358354	-9.18447e-15
192.2	-17.0779	-14.3444	152.2	-0.134682	-3.15283e-14	152.2	0.387109	4.56053e-14
192.3	-16.8524	-14.2582	152.3	-0.0372621	-3.25336e-14	152.3	0.350133	2.61179e-13
192.4	-16.5564	-14.173	152.4	0.0832912	-3.39965e-14	152.4	0.277714	1.00406e-12
192.5	-16.2279	-14.0885	152.5	0.238455	-3.33962e-14	152.5	0.205267	3.43893e-12
192.6	-15.928	-14.005	152.6	0.427247	-3.24339e-14	152.6	0.156889	1.10119e-11
192.7	-15.711	-13.9223	152.7	0.641999	-2.66108e-14	152.7	0.134868	3.33444e-11
192.8	-15.602	-13.8404	152.8	0.87609	-2.64154e-14	152.8	0.123447	9.58365e-11
192.9	-15.5922	-13.7593	152.9	1.12708	-1.97861e-14	152.9	0.105397	2.61788e-10
193	-15.6489	-13.679	153	1.39442	-1.62125e-14	153	0.0786401	6.80141e-10
193.1	-15.7306	-13.5996	153.1	1.67608	-1.39431e-14	153.1	0.0593806	1.6819e-09
193.2	-15.8031	-13.5209	153.2	1.96678	-1.27756e-14	153.2	0.0699137	3.96175e-09
193.3	-15.8513	-13.4429	153.3	2.25713	-1.25155e-14	153.3	0.122271	8.89704e-09
193.4	-15.8796	-13.3658	153.4	2.53271	-1.03754e-14	153.4	0.211959	1.90689e-08
193.5	-15.9004	-13.2894	153.5	2.77424	-6.62292e-15	153.5	0.326262	3.90526e-08
193.6	-15.9171	-13.2137	153.6	2.95933	-5.39801e-15	153.6	0.456689	7.65298e-08
193.7	-15.9139	-13.1388	153.7	3.06634	-3.57217e-15	153.7	0.600345	1.43739e-07
193.8	-15.8601	-13.0645	153.8	3.08139	-5.33679e-15	153.8	0.748098	2.59243e-07
193.9	-15.7268	-12.991	153.9	3.00758	-6.84655e-15	153.9	0.874971	4.49955e-07
194	-15.507	-12.9182	154	2.86847	-8.30359e-15	154	0.948648	7.53415e-07
194.1	-15.2276	-12.8461	154.1	2.69864	-9.97478e-15	154.1	0.953426	1.22041e-06
194.2	-14.9431	-12.7747	154.2	2.52614	-1.18912e-14	154.2	0.909792	1.91825e-06
194.3	-14.7113	-12.7039	154.3	2.36253	-1.09255e-14	154.3	0.871777	2.93534e-06
194.4	-14.5637	-12.6338	154.4	2.20819	-1.03695e-14	154.4	0.902164	4.38781e-06
194.5	-14.4932	-12.5643	154.5	2.06232	9.20049e-16	154.5	1.04298	6.42938e-06
194.6	-14.4654	-12.4955	154.6	1.92536	4.18029e-14	154.6	1.30113	9.26542e-06
194.7	-14.4419	-12.4273	154.7	1.79638	1.89628e-13	154.7	1.65519	1.31725e-05
194.8	-14.3982	-12.3597	154.8	1.67573	7.29814e-13	154.8	2.07104	1.85244e-05
194.9	-14.3294	-12.2928	154.9	1.5721	2.57031e-12	154.9	2.51019	2.58258e-05
195	-14.2457	-12.2264	155	1.50187	8.56244e-12	155	2.92957	3.57561e-05
195.1	-14.1623	-12.1607	155.1	1.47693	2.70484e-11	155.1	3.28666	4.92245e-05
195.2	-14.0898	-12.0955	155.2	1.49318	8.11981e-11	155.2	3.5577	6.74414e-05
195.3	-14.0336	-12.0309	155.3	1.53298	2.3189e-10	155.3	3.75444	9.20088e-05
195.4	-13.999	-11.9669	155.4	1.57816	6.30506e-10	155.4	3.91885	0.000125037
195.5	-13.9931	-11.9035	155.5	1.61842	1.63345e-09	155.5	4.09644	0.000169295
195.6	-14.0168	-11.8406	155.6	1.64772	4.0357e-09	155.6	4.31117	0.000228398
195.7	-14.0597	-11.7783	155.7	1.6574	9.51873e-09	155.7	4.55988	0.000307047
195.8	-14.107	-11.7165	155.8	1.63781	2.14589e-08	155.8	4.82227	0.000411338
195.9	-14.1512	-11.6553	155.9	1.58984	4.6303e-08	155.9	5.0727	0.000549135
196	-14.1935	-11.5946	156	1.53566	9.57825e-08	156	5.28837	0.000730548
196.1	-14.2342	-11.5345	156.1	1.51571	1.90304e-07	156.1	5.45608	0.000968525
196.2	-14.265	-11.4748	156.2	1.56886	3.63928e-07	156.2	5.57797	0.00127958
196.3	-14.2709	-11.4157	156.3	1.70886	6.71483e-07	156.3	5.67267	0.00168467
196.4	-14.2363	-11.3571	156.4	1.91784	1.19857e-06	156.4	5.77035	0.00221035
196.5	-14.1503	-11.299	156.5	2.1644	2.07573e-06	156.5	5.90368	0.00289002
196.6	-14.0142	-11.2414	156.6	2.43136	3.49863e-06	156.6	6.09846	0.00376563
196.7	-13.8483	-11.1843	156.7	2.72938	5.75755e-06	156.7	6.36627	0.00488956
196.8	-13.6869	-11.1277	156.8	3.08748	9.2806e-06	156.8	6.70095	0.00632703
196.9	-13.5564	-11.0716	156.9	3.53139	1.46973e-05	156.9	7.08063	0.0081588
197	-13.4541	-11.0159	157	4.06656	2.29315e-05	157	7.47773	0.0104846
197.1	-13.3462	-10.9607	157.1	4.67367	3.53355e-05	157.1	7.87443	0.0134268
197.2	-13.1927	-10.906	157.2	5.31381	5.38808e-05	157.2	8.27253	0.0171352
197.3	-12.9848	-10.8517	157.3	5.93899	8.14271e-05	157.3	8.68651	0.0217925
197.4	-12.763	-10.7979	157.4	6.5063	0.000122097	157.4	9.12454	0.0276198
197.5	-12.5966	-10.7445	157.5	6.99216	0.000181792	157.5	9.57618	0.0348846
197.6	-12.5353	-10.6915	157.6	7.39784	0.000268903	157.6	10.0186	0.0439081
197.7	-12.5716	-10.639	157.7	7.74103	0.000395279	157.7	10.4325	0.055075
197.8	-12.6477	-10.587	157.8	8.04046	0.00057753	157.8	10.8102	0.0688435
197.9	-12.6987	-10.5353	157.9	8.30745	0.000838781	157.9	11.1525	0.0857572
198	-12.6908	-10.4841	158	8.54959	0.00121101	158	11.4646	0.106458
198.1	-12.625	-10.4332	158.1	8.77745	0.00173815	158.1	11.7566	0.1317
198.2	-12.5168	-10.3828	158.2	9.00346	0.00248009	158.2	12.0458	0.162365
198.3	-12.382	-10.3328	158.3	9.23342	0.00351798	158.3	12.3499	0.19948
198.4	-12.2381	-10.2832	158.4	9.46215	0.00496096	158.4	12.6741	0.244235
198.5	-12.1081	-10.2339	158.5	9.68146	0.0069548	158.5	13.0067	0.298
198.6	-12.0118	-10.1851	158.6	9.89535	0.00969284	158.6	13.3322	0.36235
198.7	-11.9544	-10.1366	158.7	10.1286	0.0134296	158.7	13.6528	0.439077
198.8	-11.9268	-10.0885	158.8	10.4197	0.018498	158.8	13.9932	0.530221
198.9	-11.9134	-10.0408	158.9	10.801	0.0253299	158.9	14.3844	0.63808
199	-11.9002	-9.99351	159	11.2804	0.0344817	159	14.8406	0.765239
199.1	-11.8759	-9.94654	159.1	11.8368	0.046665	159.1	15.3517	0.914583
199.2	-11.8344	-9.89993	159.2	12.4333	0.0627829	159.2	15.8941	1.08931
199.3	-11.7753	-9.85369	159.3	13.0371	0.0839729	159.3	16.4472	1.29297
199.4	-11.7021	-9.8078	159.4	13.6358	0.111657	159.4	17.0036	1.52943
199.5	-11.6174	-9.76226	159.5	14.2383	0.147597	159.5	17.5671	1.80292
199.6	-11.5214	-9.71708	159.6	14.864	0.193963	159.6	18.1419	2.11803
199.7	-11.4145	-9.67224	159.7	15.5274	0.253401	159.7	18.7218	2.47967
199.8	-11.3008	-9.62775	159.8	16.2297	0.329114	159.8	19.2933	2.89311
199.9	-11.1908	-9.5836	159.9	16.9617	0.424946	159.9	19.8534	3.36391
200	-11.0996	-9.53979	160	17.712	0.545468	160	20.4245	3.89795
200.1	-11.0417	-9.49632	160.1	18.4705	0.696074	160.1	21.0491	4.5013
200.2	-11.0233	-9.45318	160.2	19.2261	0.883062	160.2	21.7664	5.18028
200.3	-11.039	-9.41037	160.3	19.9707	1.11372	160.3	22.592	5.94131
200.4	-11.0756	-9.36789	160.4	20.71	1.39641	160.4	23.5177	6.79088
200.5	-11.1204	-9.32573	160.5	21.4686	1.74062	160.5	24.5258	7.73547
200.6	-11.1645	-9.28389	160.6	22.2766	2.15697	160.6	25.6049	8.78142
200.7	-11.198	-9.24236	160.7	23.1462	2.65729	160.7	26.7581	9.93488
200.8	-11.203	-9.20115	160.8	24.0644	3.25452	160.8	28.0023	11.2016
200.9	-11.1558	-9.16024	160.9	25.0066	3.96269	160.9	29.3568	12.587
201	-11.0421	-9.11964	161	25.9553	4.79678	161	30.8251	14.0958
201.1	-10.8756	-9.07934	161.1	26.9084	5.77255	161.1	32.3861	15.732
201.2	-10.6992	-9.03933	161.2	27.8758	6.90627	161.2	34.0058	17.4988
201.3	-10.5651	-8.99961	161.3	28.8783	8.21448	161.3	35.6621	19.3982
201.4	-10.508	-8.96019	161.4	29.9483	9.71358	161.4	37.3573	21.4315
201.5	-10.5306	-8.92105	161.5	31.126	11.4194	161.5	39.1101	23.5982
201.6	-10.6076	-8.8822	161.6	32.445	13.3466	161.6	40.9388	25.8968
201.7	-10.6975	-8.84362	161.7	33.9162	15.5085	161.7	42.8521	28.3242
201.8	-10.7565	-8.80533	161.8	35.5277	17.916	161.8	44.849	30.8757
201.9	-10.7517	-8.7673	161.9	37.2611	20.5771	161.9	46.9222	33.545
202	-10.6737	-8.72956	162	39.1139	23.4967	162	49.061	36.324
202.1	-10.5415	-8.69208	162.1	41.1077	26.6754	162.1	51.2571	39.2031
202.2	-10.3928	-8.65486	162.2	43.2785	30.1093	162.2	53.5114	42.1708
202.3	-10.2631	-8.61791	162.3	45.6576	33.7895	162.3	55.8394	45.2141
202.4	-10.1677	-8.58122	162.4	48.2597	37.7015	162.4	58.2673	48.3185
202.5	-10.1019	-8.54479	162.5	51.0833	41.8251	162.5	60.8188	51.4677
202.6	-10.0557	-8.50861	162.6	54.1182	46.1343	162.6	63.4981	54.6444
202.7	-10.0278	-8.47268	162.7	57.3518	50.5972	162.7	66.2821	57.8301
202.8	-10.0243	-8.437	162.8	60.7698	55.1764	162.8	69.128	61.0052
202.9	-10.0467	-8.40155	162.9	64.353	59.8294	162.9	71.9907	64.1494
203	-10.0839	-8.36635	163	68.0738	64.5089	163	74.8371	67.2421
203.1	-10.1165	-8.33138	163.1	71.8935	69.1641	163.1	77.647	70.2622
203.2	-10.1279	-8.29665	163.2	75.7585	73.7414	163.2	80.4056	73.189
203.3	-10.1123	-8.26214	163.3	79.5997	78.1856	163.3	83.093	76.0018
203.4	-10.0732	-8.22787	163.4	83.3414	82.4413	163.4	85.6809	78.6807
203.5	-10.0153	-8.19382	163.5	86.9176	86.4537	163.5	88.1375	81.2069
203.6	-9.93978	-8.15999	163.6	90.2828	90.1708	163.6	90.4386	83.5624
203.7	-9.84642	-8.12639	163.7	93.4059	93.544	163.7	92.5731	85.7309
203.8	-9.74148	-8.09302	163.8	96.2514	96.5299	163.8	94.5372	87.6978
203.9	-9.64184	-8.05986	163.9	98.7649	99.0913	163.9	96.3198	89.4501
204	-9.56862	-8.02693	164	100.88	101.198	164	97.8945	90.9772
204.1	-9.53308	-7.99422	164.1	102.539	102.828	164.1	99.2282	92.2703
204.2	-9.52891	-7.96172	164.2	103.713	103.969	164.2	100.302	93.323
204.3	-9.54183	-7.92945	164.3	104.402	104.614	164.3	101.129	94.1311
204.4	-9.5677	-7.8974	164.4	104.62	104.77	164.4	101.748	94.6929
204.5	-9.61671	-7.86556	164.5	104.374	104.449	164.5	102.192	95.0085
204.6	-9.69529	-7.83394	164.6	103.674	103.673	164.6	102.461	95.0805
204.7	-9.78556	-7.80253	164.7	102.549	102.471	164.7	102.515	94.9133
204.8	-9.84752	-7.77133	164.8	101.066	100.877	164.8	102.303	94.5131
204.9	-9.84498	-7.74034	164.9	99.3157	98.9341	164.9	101.796	93.8878
205	-9.77265	-7.70956	165	97.3846	96.6855	165	100.993	93.0468
205.1	-9.66316	-7.67898	165.1	95.3227	94.1792	165.1	99.9059	92.0003
205.2	-9.57001	-7.64861	165.2	93.1354	91.4637	165.2	98.5422	90.7598
205.3	-9.53699	-7.61843	165.3	90.7994	88.5875	165.3	96.9124	89.3372
205.4	-9.5721	-7.58845	165.4	88.2907	85.5978	165.4	95.05	87.7447
205.5	-9.64259	-7.55867	165.5	85.6058	82.5388	165.5	93.0145	85.9948
205.6	-9.69518	-7.52908	165.6	82.7652	79.4509	165.6	90.8727	84.0997
205.7	-9.68665	-7.49968	165.7	79.8055	76.3699	165.7	88.6774	82.0714
205.8	-9.60292	-7.47047	165.8	76.7749	73.3262	165.8	86.4583	79.9213
205.9	-9.45618	-7.44144	165.9	73.7298	70.3441	165.9	84.2241	77.6599
206	-9.26959	-7.41261	166	70.7268	67.4421	166	81.9636	75.2972
206.1	-9.06568	-7.38396	166.1	67.8077	64.6321	166.1	79.647	72.842
206.2	-8.86393	-7.35549	166.2	64.9898	61.9203	166.2	77.2381	70.3022
206.3	-8.68152	-7.32721	166.3	62.2724	59.3068	166.3	74.7121	67.6847
206.4	-8.53216	-7.29911	166.4	59.6493	56.7869	166.4	72.0647	64.9953
206.5	-8.42537	-7.27119	166.5	57.1142	54.3507	166.5	69.3023	62.239
206.6	-8.36719	-7.24345	166.6	54.6555	51.985	166.6	66.4269	59.4198
206.7	-8.35756	-7.21588	166.7	52.251	49.6732	166.7	63.4343	56.5412
206.8	-8.38462	-7.18849	166.8	49.8715	47.3963	166.8	60.3274	53.6057
206.9	-8.42567	-7.16127	166.9	47.4892	45.1342	166.9	57.1322	50.6156
207	-8.46169	-7.13422	167	45.0864	42.866	167	53.8976	47.5729
207.1	-8.49354	-7.10733	167.1	42.6612	40.5711	167.1	50.6774	44.4794
207.2	-8.53935	-7.0806	167.2	40.2257	38.2299	167.2	47.5073	41.3368
207.3	-8.61006	-7.05404	167.3	37.7937	35.8243	167.3	44.3917	38.1474
207.4	-8.68692	-7.02763	167.4	35.365	33.3386	167.4	41.3057	34.9135
207.5	-8.72592	-7.00137	167.5	32.9187	30.7597	167.5	38.2074	31.6381
207.6	-8.68686	-6.97527	167.6	30.4226	28.0775	167.6	35.0535	28.3249
207.7	-8.56197	-6.94931	167.7	27.8477	25.2854	167.7	31.8143	24.9783
207.8	-8.38195	-6.9235	167.8	25.1775	22.3802	167.8	28.4853	21.6035
207.9	-8.19859	-6.89784	167.9	22.4075	19.3624	167.9	25.0881	18.2066
208	-8.06003	-6.87232	168	19.5419	16.2361	168	21.6599	14.7948
208.1	-7.99558	-6.84696	168.1	16.5884	13.0089	168.1	18.2337	11.376
208.2	-8.01431	-6.82173	168.2	13.5526	9.69151	168.2	14.8202	7.95922
208.3	-8.10856	-6.79665	168.3	10.4324	6.29778	168.3	11.4016	4.55407
208.4	-8.25346	-6.77172	168.4	7.21798	2.8442	168.4	7.9453	1.17107
208.5	-8.40528	-6.74694	168.5	3.90228	-0.650428	168.5	4.43035	-2.17866
208.6	-8.50972	-6.72231	168.6	0.49489	-4.16543	168.6	0.865567	-5.48346
208.7	-8.52481	-6.69782	168.7	-2.97189	-7.67871	168.7	-2.7144	-8.73134
208.8	-8.44622	-6.67348	168.8	-6.4507	-11.1672	168.8	-6.2687	-11.9101
208.9	-8.31329	-6.64929	168.9	-9.89335	-14.6074	168.9	-9.76444	-15.0074
209	-8.18586	-6.62525	169	-13.2601	-17.9757	169	-13.1771	-18.0112
209.1	-8.1064	-6.60136	169.1	-16.52	-21.249	169.1	-16.4866	-20.9096
209.2	-8.07621	-6.57761	169.2	-19.6484	-24.4049	169.2	-19.6798	-23.6912
209.3	-8.06353	-6.554	169.3	-22.6247	-27.4226	169.3	-22.7524	-26.3454
209.4	-8.03456	-6.53054	169.4	-25.4342	-30.2827	169.4	-25.7038	-28.8622
209.5	-7.98064	-6.50721	169.5	-28.0674	-32.9676	169.5	-28.5243	-31.2326
209.6	-7.92019	-6.48403	169.6	-30.5147	-35.4621	169.6	-31.1866	-33.4486
209.7	-7.87846	-6.46097	169.7	-32.7569	-37.7532	169.7	-33.6489	-35.5035
209.8	-7.86506	-6.43804	169.8	-34.759	-39.8308	169.8	-35.8677	-37.3917
209.9	-7.86629	-6.41525	169.9	-36.4751	-41.687	169.9	-37.8121	-39.1088
210	-7.85483	-6.39258	170	-37.8659	-43.3168	170	-39.4754	-40.6521
210.1	-7.80979	-6.37003	170.1	-38.9169	-44.7179	170.1	-40.8788	-42.0199
210.2	-7.73465	-6.34761	170.2	-39.6429	-45.8903	170.2	-42.0665	-43.212
210.3	-7.65947	-6.3253	170.3	-40.0821	-46.8368	170.3	-43.0915	-44.2295
210.4	-7.62369	-6.30312	170.4	-40.2874	-47.5624	170.4	-43.993	-45.0749
210.5	-7.65261	-6.28107	170.5	-40.3231	-48.074	170.5	-44.7741	-45.7516
210.6	-7.74428	-6.25913	170.6	-40.2555	-48.3808	170.6	-45.3988	-46.2646
210.7	-7.87003	-6.23731	170.7	-40.1354	-48.4932	170.7	-45.8153	-46.6195
210.8	-7.98275	-6.21562	170.8	-39.9816	-48.4234	170.8	-45.9981	-46.8231
210.9	-8.0333	-6.19406	170.9	-39.7814	-48.1844	170.9	-45.9731	-46.883
211	-7.99659	-6.17262	171	-39.5066	-47.7904	171	-45.806	-46.8074
211.1	-7.89428	-6.1513	171.1	-39.1346	-47.2558	171.1	-45.5594	-46.6052
211.2	-7.78962	-6.13011	171.2	-38.6612	-46.5957	171.2	-45.2595	-46.2855
211.3	-7.74816	-6.10905	171.3	-38.1033	-45.8251	171.3	-44.8967	-45.8582
211.4	-7.79173	-6.08811	171.4	-37.4918	-44.9589	171.4	-44.4534	-45.3328
211.5	-7.88493	-6.0673	171.5	-36.8586	-44.0118	171.5	-43.9291	-44.7194
211.6	-7.96543	-6.04661	171.6	-36.2269	-42.9977	171.6	-43.3462	-44.0279
211.7	-7.98997	-6.02604	171.7	-35.61	-41.9302	171.7	-42.7402	-43.2679
211.8	-7.95699	-6.00559	171.8	-35.0165	-40.8219	171.8	-42.145	-42.449
211.9	-7.89271	-5.98525	171.9	-34.4551	-39.6847	171.9	-41.5804	-41.5805
212	-7.82141	-5.96503	172	-33.933	-38.5293	172	-41.0436	-40.6711
212.1	-7.74947	-5.94491	172.1	-33.4515	-37.3657	172.1	-40.5108	-39.7292
212.2	-7.67248	-5.92491	172.2	-33.0036	-36.2026	172.2	-39.9511	-38.7627
212.3	-7.5905	-5.905	172.3	-32.5742	-35.0478	172.3	-39.3443	-37.7791
212.4	-7.51291	-5.8852	172.4	-32.1442	-33.9082	172.4	-38.6889	-36.7851
212.5	-7.45089	-5.86551	172.5	-31.6966	-32.7895	172.5	-37.9959	-35.787
212.6	-7.41067	-5.84591	172.6	-31.2223	-31.6965	172.6	-37.2769	-34.7904
212.7	-7.39652	-5.82641	172.7	-30.7204	-30.6333	172.7	-36.5383	-33.8003
212.8	-7.41712	-5.80701	172.8	-30.1958	-29.603	172.8	-35.7849	-32.8213
212.9	-7.48273	-5.78771	172.9	-29.655	-28.6079	172.9	-35.0262	-31.8572
213	-7.59278	-5.76851	173	-29.1065	-27.6499	173	-34.2772	-30.9114
213.1	-7.72685	-5.74941	173.1	-28.5611	-26.7298	173.1	-33.5503	-29.9867
213.2	-7.84962	-5.73042	173.2	-28.0311	-25.8483	173.2	-32.8482	-29.0856
213.3	-7.92598	-5.71153	173.3	-27.5255	-25.0055	173.3	-32.1613	-28.2098
213.4	-7.93456	-5.69275	173.4	-27.0499	-24.2011	173.4	-31.4769	-27.3609
213.5	-7.8725	-5.67408	173.5	-26.61	-23.4343	173.5	-30.7913	-26.5398
213.6	-7.75324	-5.65551	173.6	-26.2143	-22.7043	173.6	-30.1152	-25.7474
213.7	-7.60289	-5.63705	173.7	-25.8685	-22.01	173.7	-29.4701	-24.9841
213.8	-7.45652	-5.61869	173.8	-25.5635	-21.35	173.8	-28.8762	-24.25
213.9	-7.34966	-5.60045	173.9	-25.2724	-20.7229	173.9	-28.3439	-23.5449
214	-7.3014	-5.5823	174	-24.9657	-20.1272	174	-27.8701	-22.8686
214.1	-7.2983	-5.56426	174.1	-24.6338	-19.5613	174.1	-27.4415	-22.2206
214.2	-7.29781	-5.54632	174.2	-24.2949	-19.0237	174.2	-27.0404	-21.6002
214.3	-7.25788	-5.52847	174.3	-23.9777	-18.5129	174.3	-26.6504	-21.0066
214.4	-7.17131	-5.51072	174.4	-23.6964	-18.0272	174.4	-26.2596	-20.439
214.5	-7.07282	-5.49305	174.5	-23.4406	-17.5651	174.5	-25.8604	-19.8965
214.6	-7.00995	-5.47547	174.6	-23.1876	-17.1254	174.6	-25.4501	-19.3781
214.7	-7.00379	-5.45797	174.7	-22.9235	-16.7064	174.7	-25.035	-18.8828
214.8	-7.03306	-5.44055	174.8	-22.6521	-16.307	174.8	-24.6347	-18.4095
214.9	-7.05153	-5.4232	174.9	-22.3857	-15.9258	174.9	-24.28	-17.9571
215	-7.02056	-5.40593	175	-22.1265	-15.5618	175	-23.9978	-17.5248
215.1	-6.93126	-5.38874	175.1	-21.8559	-15.2138	175.1	-23.7932	-17.1114
215.2	-6.80527	-5.37163	175.2	-21.5417	-14.8807	175.2	-23.6442	-16.7159
215.3	-6.67935	-5.35458	175.3	-21.1634	-14.5617	175.3	-23.5127	-16.3374
215.4	-6.58584	-5.33762	175.4	-20.7344	-14.2558	175.4	-23.3651	-15.975
215.5	-6.53828	-5.32073	175.5	-20.3006	-13.9622	175.5	-23.1886	-15.6277
215.6	-6.5274	-5.30393	175.6	-19.915	-13.6802	175.6	-22.9953	-15.2948
215.7	-6.52885	-5.28721	175.7	-19.6059	-13.4091	175.7	-22.8138	-14.9753
215.8	-6.51757	-5.27057	175.8	-19.3658	-13.1481	175.8	-22.6723	-14.6686
215.9	-6.4794	-5.25402	175.9	-19.164	-12.8968	175.9	-22.5833	-14.3739
216	-6.41411	-5.23756	176	-18.9699	-12.6545	176	-22.5378	-14.0906
216.1	-6.33366	-5.22118	176.1	-18.7695	-12.4207	176.1	-22.5138	-13.8179
216.2	-6.26085	-5.2049	176.2	-18.5671	-12.195	176.2	-22.4888	-13.5553
216.3	-6.22529	-5.18871	176.3	-18.3751	-11.9769	176.3	-22.4514	-13.3023
216.4	-6.25119	-5.17261	176.4	-18.1998	-11.7661	176.4	-22.4052	-13.0582
216.5	-6.34109	-5.1566	176.5	-18.0315	-11.5621	176.5	-22.3638	-12.8227
216.6	-6.46889	-5.14068	176.6	-17.8484	-11.3646	176.6	-22.3363	-12.5952
216.7	-6.58939	-5.12484	176.7	-17.6316	-11.1732	176.7	-22.3124	-12.3754
216.8	-6.6586	-5.10908	176.8	-17.3818	-10.9878	176.8	-22.2587	-12.1628
216.9	-6.65467	-5.0934	176.9	-17.1212	-10.8079	176.9	-22.133	-11.957
217	-6.59079	-5.0778	177	-16.8768	-10.6334	177	-21.9066	-11.7578
217.1	-6.51188	-5.06227	177.1	-16.6603	-10.464	177.1	-21.5783	-11.5647
217.2	-6.47122	-5.04681	177.2	-16.4614	-10.2994	177.2	-21.1732	-11.3775
217.3	-6.49728	-5.03142	177.3	-16.2573	-10.1395	177.3	-20.7299	-11.1959
217.4	-6.57474	-5.01609	177.4	-16.0317	-9.98404	177.4	-20.285	-11.0197
217.5	-6.65658	-5.00083	177.5	-15.7873	-9.83284	177.5	-19.8608	-10.8486
217.6	-6.6991	-4.98562	177.6	-15.5449	-9.68573	177.6	-19.4624	-10.6823
217.7	-6.69094	-4.97049	177.7	-15.3281	-9.54254	177.7	-19.0858	-10.5207
217.8	-6.65316	-4.95541	177.8	-15.1434	-9.4031	177.8	-18.7319	-10.3635
217.9	-6.61587	-4.94041	177.9	-14.9703	-9.26729	177.9	-18.4147	-10.2106
218	-6.59636	-4.92546	178	-14.773	-9.13494	178	-18.1537	-10.0618
218.1	-6.59541	-4.91059	178.1	-14.5288	-9.00594	178.1	-17.953	-9.91692
218.2	-6.6058	-4.89579	178.2	-14.2488	-8.88015	178.2	-17.7863	-9.77577
218.3	-6.61865	-4.88106	178.3	-13.9714	-8.75746	178.3	-17.6027	-9.63823
218.4	-6.62477	-4.86641	178.4	-13.734	-8.63775	178.4	-17.3544	-9.50416
218.5	-6.61777	-4.85183	178.5	-13.5514	-8.52092	178.5	-17.0253	-9.37343
218.6	-6.59904	-4.83733	178.6	-13.4197	-8.40686	178.6	-16.6407	-9.2459
218.7	-6.57636	-4.82292	178.7	-13.3337	-8.29548	178.7	-16.2518	-9.12146
218.8	-6.55409	-4.80858	178.8	-13.2962	-8.18668	178.8	-15.9093	-9
218.9	-6.52752	-4.79432	178.9	-13.3081	-8.08038	178.9	-15.6397	-8.88142
219	-6.49227	-4.78015	179	-13.3532	-7.97649	179	-15.4349	-8.7656
219.1	-6.45924	-4.76605	179.1	-13.3979	-7.87494	179.1	-15.2607	-8.65245
219.2	-6.45416	-4.75203	179.2	-13.4087	-7.77564	179.2	-15.0814	-8.54189
219.3	-6.4965	-4.73808	179.3	-13.3743	-7.67853	179.3	-14.8844	-8.43381
219.4	-6.57765	-4.72421	179.4	-13.311	-7.58353	179.4	-14.6846	-8.32815
219.5	-6.66098	-4.7104	179.5	-13.2458	-7.49057	179.5	-14.5052	-8.22481
219.6	-6.70461	-4.69666	179.6	-13.1934	-7.3996	179.6	-14.3535	-8.12373
219.7	-6.688	-4.68297	179.7	-13.1465	-7.31055	179.7	-14.2173	-8.02483
219.8	-6.62257	-4.66935	179.8	-13.0853	-7.22336	179.8	-14.0793	-7.92804
219.9	-6.54103	-4.65578	179.9	-12.9915	-7.13798	179.9	-13.9326	-7.8333
220	-6.47543	-4.64226	180	-12.853	-7.05434	180	-13.7801	-7.74054
220.1	-6.44126	-4.62879	180.1	-12.661	-6.97241	180.1	-13.6225	-7.64969
220.2	-6.43789	-4.61538	180.2	-12.4151	-6.89212	180.2	-13.4517	-7.56071
220.3	-6.45919	-4.60201	180.3	-12.1368	-6.81344	180.3	-13.2566	-7.47354
220.4	-6.49874	-4.58869	180.4	-11.8706	-6.73631	180.4	-13.0382	-7.38812
220.5	-6.54378	-4.57543	180.5	-11.6607	-6.66069	180.5	-12.8173	-7.30439
220.6	-6.56994	-4.56221	180.6	-11.5196	-6.58653	180.6	-12.6273	-7.22232
220.7	-6.5505	-4.54904	180.7	-11.4209	-6.51381	180.7	-12.4946	-7.14186
220.8	-6.47634	-4.53594	180.8	-11.3262	-6.44246	180.8	-12.4209	-7.06295
220.9	-6.36699	-4.52289	180.9	-11.2178	-6.37247	180.9	-12.3803	-6.98555
221	-6.25908	-4.50989	181	-11.1072	-6.30378	181	-12.3341	-6.90963
221.1	-6.18091	-4.49697	181.1	-11.0151	-6.23637	181.1	-12.2528	-6.83514
221.2	-6.13717	-4.4841	181.2	-10.9526	-6.1702	181.2	-12.1283	-6.76204
221.3	-6.11665	-4.4713	181.3	-10.9207	-6.10524	181.3	-11.971	-6.69029
221.4	-6.10969	-4.45857	181.4	-10.9212	-6.04145	181.4	-11.7967	-6.61987
221.5	-6.11305	-4.44591	181.5	-10.9595	-5.9788	181.5	-11.6175	-6.55072
221.6	-6.11925	-4.43332	181.6	-11.0363	-5.91727	181.6	-11.4395	-6.48282
221.7	-6.109	-4.4208	181.7	-11.1416	-5.85683	181.7	-11.2665	-6.41614
221.8	-6.06029	-4.40835	181.8	-11.2582	-5.79745	181.8	-11.1068	-6.35065
221.9	-5.96608	-4.39596	181.9	-11.3676	-5.7391	181.9	-10.973	-6.28631
222	-5.843	-4.38364	182	-11.4524	-5.68175	182	-10.8744	-6.22309
222.1	-5.72384	-4.37138	182.1	-11.4982	-5.62539	182.1	-10.8056	-6.16097
222.2	-5.6406	-4.35918	182.2	-11.5007	-5.56999	182.2	-10.7442	-6.09991
222.3	-5.60991	-4.34704	182.3	-11.4705	-5.51552	182.3	-10.6606	-6.0399
222.4	-5.62874	-4.33495	182.4	-11.4272	-5.46196	182.4	-10.5348	-5.98091
222.5	-5.68057	-4.32292	182.5	-11.384	-5.40929	182.5	-10.364	-5.92291
222.6	-5.74464	-4.31093	182.6	-11.3366	-5.3575	182.6	-10.1587	-5.86587
222.7	-5.80135	-4.29898	182.7	-11.269	-5.30655	182.7	-9.9326	-5.80978
222.8	-5.83508	-4.28708	182.8	-11.171	-5.25643	182.8	-9.69763	-5.75461
222.9	-5.84022	-4.27522	182.9	-11.0493	-5.20712	182.9	-9.46629	-5.70034
223	-5.82791	-4.26339	183	-10.9219	-5.15861	183	-9.25337	-5.64695
223.1	-5.82108	-4.25161	183.1	-10.8027	-5.11086	183.1	-9.07119	-5.59442
223.2	-5.83353	-4.23986	183.2	-10.6939	-5.06388	183.2	-8.92234	-5.54272
223.3	-5.85071	-4.22815	183.3	-10.5893	-5.01763	183.3	-8.79825	-5.49185
223.4	-5.83602	-4.21648	183.4	-10.4833	-4.9721	183.4	-8.68626	-5.44177
223.5	-5.76268	-4.20486	183.5	-10.3738	-4.92728	183.5	-8.57877	-5.39248
223.6	-5.64239	-4.19327	183.6	-10.2613	-4.88316	183.6	-8.47615	-5.34395
223.7	-5.5215	-4.18174	183.7	-10.1466	-4.8397	183.7	-8.38196	-5.29617
223.8	-5.4483	-4.17025	183.8	-10.0293	-4.79691	183.8	-8.29582	-5.24911
223.9	-5.44311	-4.15881	183.9	-9.90494	-4.75476	183.9	-8.21097	-5.20278
224	-5.49479	-4.14743	184	-9.76392	-4.71324	184	-8.11846	-5.15714
224.1	-5.57601	-4.1361	184.1	-9.59696	-4.67234	184.1	-8.01482	-5.11219
224.2	-5.65682	-4.12483	184.2	-9.40437	-4.63205	184.2	-7.90767	-5.0679
224.3	-5.71104	-4.11362	184.3	-9.20054	-4.59234	184.3	-7.814	-5.02427
224.4	-5.7242	-4.10247	184.4	-9.00655	-4.55322	184.4	-7.74954	-4.98129
224.5	-5.70255	-4.09137	184.5	-8.83702	-4.51466	184.5	-7.71539	-4.93892
224.6	-5.66947	-4.08034	184.6	-8.69405	-4.47665	184.6	-7.69246	-4.89718
224.7	-5.64577	-4.06937	184.7	-8.57288	-4.43919	184.7	-7.6492	-4.85603
224.8	-5.63022	-4.05846	184.8	-8.47089	-4.40226	184.8	-7.55737	-4.81548
224.9	-5.60031	-4.0476	184.9	-8.38994	-4.36585	184.9	-7.40614	-4.7755
225	-5.53455	-4.03679	185	-8.33226	-4.32995	185	-7.20813	-4.73608
225.1	-5.43746	-4.02603	185.1	-8.29719	-4.29455	185.1	-6.99654	-4.69722
225.2	-5.34358	-4.01532	185.2	-8.2819	-4.25964	185.2	-6.81474	-4.65891
225.3	-5.29352	-4.00465	185.3	-8.28219	-4.22521	185.3	-6.70121	-4.62112
225.4	-5.30033	-3.99401	185.4	-8.28904	-4.19125	185.4	-6.67471	-4.58385
225.5	-5.33791	-3.98342	185.5	-8.28402	-4.15775	185.5	-6.72562	-4.5471
225.6	-5.36363	-3.97285	185.6	-8.24199	-4.1247	185.6	-6.81763	-4.51085
225.7	-5.35363	-3.96231	185.7	-8.14327	-4.0921	185.7	-6.90168	-4.47509
225.8	-5.31736	-3.9518	185.8	-7.98787	-4.05993	185.8	-6.93847	-4.43981
225.9	-5.28288	-3.94132	185.9	-7.80065	-4.02819	185.9	-6.91904	-4.405
226	-5.27344	-3.93087	186	-7.62317	-3.99687	186	-6.86972	-4.37065
226.1	-5.29642	-3.92044	186.1	-7.49681	-3.96596	186.1	-6.836	-4.33676
226.2	-5.34442	-3.91004	186.2	-7.44546	-3.93545	186.2	-6.85296	-4.30332
226.3	-5.39919	-3.89968	186.3	-7.4654	-3.90535	186.3	-6.92008	-4.27031
226.4	-5.4374	-3.88935	186.4	-7.52765	-3.87563	186.4	-6.99797	-4.23773
226.5	-5.44085	-3.87905	186.5	-7.59174	-3.84629	186.5	-7.03202	-4.20558
226.6	-5.4047	-3.8688	186.6	-7.62235	-3.81733	186.6	-6.98864	-4.17383
226.7	-5.33592	-3.8586	186.7	-7.59916	-3.78874	186.7	-6.87875	-4.14249
226.8	-5.24536	-3.84844	186.8	-7.51748	-3.76051	186.8	-6.75126	-4.11156
226.9	-5.1436	-3.83834	186.9	-7.38462	-3.73263	186.9	-6.6613	-4.08101
227	-5.04233	-3.82829	187	-7.2173	-3.70511	187	-6.63584	-4.05084
227.1	-4.95403	-3.81831	187.1	-7.041	-3.67793	187.1	-6.66024	-4.02106
227.2	-4.88745	-3.80839	187.2	-6.88789	-3.65109	187.2	-6.69224	-3.99164
227.3	-4.84369	-3.79853	187.3	-6.78903	-3.62458	187.3	-6.69023	-3.96259
227.4	-4.81744	-3.78873	187.4	-6.76101	-3.59839	187.4	-6.63466	-3.93389
227.5	-4.80284	-3.779	187.5	-6.79487	-3.57253	187.5	-6.53177	-3.90555
227.6	-4.79929	-3.76933	187.6	-6.85838	-3.54698	187.6	-6.40434	-3.87755
227.7	-4.81193	-3.75971	187.7	-6.91383	-3.52174	187.7	-6.28057	-3.84989
227.8	-4.84514	-3.75015	187.8	-6.9387	-3.4968	187.8	-6.18588	-3.82256
227.9	-4.89445	-3.74064	187.9	-6.93269	-3.47216	187.9	-6.13556	-3.79556
228	-4.94543	-3.73118	188	-6.90813	-3.44781	188	-6.1265	-3.76888
228.1	-4.9828	-3.72176	188.1	-6.87629	-3.42375	188.1	-6.13325	-3.74252
228.2	-5.0041	-3.71237	188.2	-6.84121	-3.39998	188.2	-6.11693	-3.71647
228.3	-5.02641	-3.70301	188.3	-6.79999	-3.37648	188.3	-6.04755	-3.69073
228.4	-5.07683	-3.69368	188.4	-6.7432	-3.35326	188.4	-5.92461	-3.66529
228.5	-5.17011	-3.68437	188.5	-6.65598	-3.3303	188.5	-5.77674	-3.64014
228.6	-5.29201	-3.67507	188.6	-6.52567	-3.30761	188.6	-5.63875	-3.61528
228.7	-5.407	-3.66579	188.7	-6.35436	-3.28518	188.7	-5.52704	-3.59071
228.8	-5.48637	-3.65652	188.8	-6.16566	-3.26301	188.8	-5.43393	-3.56643
228.9	-5.52879	-3.64727	188.9	-5.99825	-3.24109	188.9	-5.34027	-3.54241
229	-5.55228	-3.63803	189	-5.8898	-3.21941	189	-5.2303	-3.51868
229.1	-5.56964	-3.6288	189.1	-5.86062	-3.19798	189.1	-5.09905	-3.49521
229.2	-5.57796	-3.61959	189.2	-5.90412	-3.17679	189.2	-4.95458	-3.472
229.3	-5.57149	-3.61041	189.3	-5.98932	-3.15583	189.3	-4.81779	-3.44905
229.4	-5.55483	-3.60124	189.4	-6.07637	-3.1351	189.4	-4.71637	-3.42636
229.5	-5.53615	-3.59211	189.5	-6.13675	-3.11461	189.5	-4.67223	-3.40392
229.6	-5.51068	-3.58302	189.6	-6.16346	-3.09433	189.6	-4.6901	-3.38173
229.7	-5.45941	-3.57397	189.7	-6.16399	-3.07428	189.7	-4.75555	-3.35978
229.8	-5.36764	-3.56496	189.8	-6.14605	-3.05445	189.8	-4.84196	-3.33808
229.9	-5.2455	-3.556	189.9	-6.1116	-3.03483	189.9	-4.92025	-3.3166
230	-5.1315	-3.54709	190	-6.0628	-3.01542	190	-4.96748	-3.29536
230.1	-5.07341	-3.53824	190.1	-6.00791	-2.99622	190.1	-4.97453	-3.27435
230.2	-5.09533	-3.52945	190.2	-5.95722	-2.97722	190.2	-4.95057	-3.25357
230.3	-5.17342	-3.52071	190.3	-5.91293	-2.95843	190.3	-4.91963	-3.23301
230.4	-5.2456	-3.51203	190.4	-5.86545	-2.93983	190.4	-4.90772	-3.21266
230.5	-5.25614	-3.50341	190.5	-5.80027	-2.92143	190.5	-4.92639	-3.19253
230.6	-5.19874	-3.49483	190.6	-5.70804	-2.90322	190.6	-4.96342	-3.17262
230.7	-5.1158	-3.4863	190.7	-5.58957	-2.8852	190.7	-4.98707	-3.15291
230.8	-5.05445	-3.47781	190.8	-5.45498	-2.86737	190.8	-4.96117	-3.13341
230.9	-5.02537	-3.46936	190.9	-5.32191	-2.84972	190.9	-4.86225	-3.11411
231	-5.00363	-3.46094	191	-5.21438	-2.83225	191	-4.69058	-3.09501
231.1	-4.96169	-3.45253	191.1	-5.15852	-2.81497	191.1	-4.47225	-3.0761
231.2	-4.89481	-3.44415	191.2	-5.17174	-2.79786	191.2	-4.25301	-3.05739
231.3	-4.81902	-3.43578	191.3	-5.24856	-2.78092	191.3	-4.08517	-3.03887
231.4	-4.75526	-3.42742	191.4	-5.3541	-2.76415	191.4	-4.009	-3.02054
231.5	-4.71928	-3.41907	191.5	-5.43599	-2.74755	191.5	-4.03446	-3.00239
231.6	-4.71851	-3.41071	191.6	-5.45162	-2.73112	191.6	-4.13429	-2.98442
231.7	-4.74916	-3.40236	191.7	-5.39139	-2.71486	191.7	-4.25624	-2.96664
231.8	-4.79448	-3.39401	191.8	-5.27899	-2.69875	191.8	-4.3485	-2.94903
231.9	-4.83166	-3.38567	191.9	-5.15042	-2.68281	191.9	-4.38211	-2.93159
232	-4.8468	-3.37734	192	-5.03081	-2.66702	192	-4.35795	-2.91433
232.1	-4.84587	-3.36901	192.1	-4.92538	-2.65139	192.1	-4.29784	-2.89723
232.2	-4.84988	-3.36071	192.2	-4.82517	-2.63591	192.2	-4.22763	-2.8803
232.3	-4.87589	-3.35243	192.3	-4.71815	-2.62058	192.3	-4.16305	-2.86354
232.4	-4.92038	-3.34417	192.4	-4.59834	-2.6054	192.4	-4.10728	-2.84694
232.5	-4.96081	-3.33596	192.5	-4.47104	-2.59037	192.5	-4.06016	-2.8305
232.6	-4.97368	-3.32778	192.6	-4.35252	-2.57548	192.6	-4.02605	-2.81422
232.7	-4.95249	-3.31966	192.7	-4.26297	-2.56074	192.7	-4.0091	-2.79809
232.8	-4.9124	-3.31158	192.8	-4.21665	-2.54614	192.8	-4.00241	-2.78211
232.9	-4.88166	-3.30357	192.9	-4.2189	-2.53168	192.9	-3.98796	-2.76629
233	-4.88437	-3.29562	193	-4.27184	-2.51735	193	-3.95071	-2.75062
233.1	-4.92075	-3.28772	193.1	-4.3772	-2.50316	193.1	-3.89189	-2.73509
233.2	-4.95927	-3.2799	193.2	-4.52664	-2.4891	193.2	-3.82723	-2.71971
233.3	-4.95482	-3.27213	193.3	-4.69084	-2.47518	193.3	-3.77286	-2.70448
233.4	-4.88461	-3.26442	193.4	-4.82764	-2.46139	193.4	-3.73271	-2.68939
233.5	-4.77042	-3.25677	193.5	-4.90884	-2.44772	193.5	-3.69747	-2.67443
233.6	-4.66586	-3.24916	193.6	-4.93971	-2.43418	193.6	-3.65456	-2.65962
233.7	-4.62178	-3.24161	193.7	-4.95009	-2.42077	193.7	-3.60011	-2.64494
233.8	-4.65934	-3.23409	193.8	-4.9667	-2.40748	193.8	-3.54319	-2.63039
233.9	-4.76578	-3.22659	193.9	-4.99408	-2.39431	193.9	-3.49941	-2.61598
234	-4.90557	-3.21913	194	-5.01841	-2.38126	194	-3.481	-2.60171
234.1	-5.03455	-3.21168	194.1	-5.02426	-2.36833	194.1	-3.49239	-2.58756
234.2	-5.11309	-3.20424	194.2	-5.00599	-2.35551	194.2	-3.53332	-2.57354
234.3	-5.11981	-3.1968	194.3	-4.96736	-2.34282	194.3	-3.60352	-2.55965
234.4	-5.06244	-3.18937	194.4	-4.91573	-2.33023	194.4	-3.70251	-2.54588
234.5	-4.97641	-3.18193	194.5	-4.85926	-2.31776	194.5	-3.82359	-2.53224
234.6	-4.90608	-3.17449	194.6	-4.80817	-2.3054	194.6	-3.94843	-2.51872
234.7	-4.87883	-3.16704	194.7	-4.77458	-2.29314	194.7	-4.05026	-2.50532
234.8	-4.89151	-3.15959	194.8	-4.76686	-2.281	194.8	-4.10619	-2.49204
234.9	-4.91965	-3.15214	194.9	-4.78177	-2.26896	194.9	-4.1085	-2.47887
235	-4.94026	-3.14468	195	-4.80175	-2.25703	195	-4.06448	-2.46583
235.1	-4.94764	-3.13724	195.1	-4.80139	-2.2452	195.1	-3.98514	-2.4529
235.2	-4.94925	-3.12981	195.2	-4.75927	-2.23348	195.2	-3.87436	-2.44008
235.3	-4.94701	-3.1224	195.3	-4.66824	-2.22186	195.3	-3.72951	-2.42737
235.4	-4.92495	-3.11501	195.4	-4.53932	-2.21033	195.4	-3.55362	-2.41478
235.5	-4.85876	-3.10765	195.5	-4.39749	-2.19891	195.5	-3.36841	-2.40229
235.6	-4.73901	-3.10033	195.6	-4.2717	-2.18758	195.6	-3.21425	-2.38991
235.7	-4.58351	-3.09306	195.7	-4.18432	-2.17636	195.7	-3.13259	-2.37764
235.8	-4.42548	-3.08583	195.8	-4.14527	-2.16522	195.8	-3.14174	-2.36547
235.9	-4.2908	-3.07866	195.9	-4.15162	-2.15418	195.9	-3.22483	-2.35341
236	-4.18573	-3.07154	196	-4.18962	-2.14324	196	-3.34024	-2.34145
236.1	-4.10115	-3.06448	196.1	-4.23834	-2.13238	196.1	-3.44497	-2.32959
236.2	-4.02473	-3.05747	196.2	-4.27665	-2.12162	196.2	-3.51187	-2.31783
236.3	-3.95135	-3.05052	196.3	-4.293	-2.11095	196.3	-3.52972	-2.30616
236.4	-3.88732	-3.04362	196.4	-4.29078	-2.10036	196.4	-3.49297	-2.2946
236.5	-3.84689	-3.03677	196.5	-4.28159	-2.08986	196.5	-3.39638	-2.28313
236.6	-3.84456	-3.02997	196.6	-4.26921	-2.07945	196.6	-3.24117	-2.27175
236.7	-3.89064	-3.0232	196.7	-4.24034	-2.06913	196.7	-3.0451	-2.26047
236.8	-3.99164	-3.01646	196.8	-4.17445	-2.05889	196.8	-2.84369	-2.24928
236.9	-4.14812	-3.00974	196.9	-4.06534	-2.04873	196.9	-2.67812	-2.23818
237	-4.34649	-3.00304	197	-3.93179	-2.03865	197	-2.57771	-2.22717
237.1	-4.55562	-2.99635	197.1	-3.80524	-2.02866	197.1	-2.54925	-2.21625
237.2	-4.73967	-2.98967	197.2	-3.70688	-2.01874	197.2	-2.57899	-2.20541
237.3	-4.87965	-2.98299	197.3	-3.63584	-2.00891	197.3	-2.64264	-2.19467
237.4	-4.98182	-2.97631	197.4	-3.57735	-1.99915	197.4	-2.71506	-2.18401
237.5	-5.06166	-2.96962	197.5	-3.52013	-1.98948	197.5	-2.77503	-2.17343
237.6	-5.11855	-2.96292	197.6	-3.46642	-1.97987	197.6	-2.8071	-2.16294
237.7	-5.12783	-2.95622	197.7	-3.4274	-1.97035	197.7	-2.80497	-2.15254
237.8	-5.05989	-2.94951	197.8	-3.41099	-1.9609	197.8	-2.77612	-2.14221
237.9	-4.90877	-2.94279	197.9	-3.41438	-1.95152	197.9	-2.74077	-2.13197
238	-4.70439	-2.93607	198	-3.42689	-1.94222	198	-2.72075	-2.12181
238.1	-4.49989	-2.92936	198.1	-3.43845	-1.93298	198.1	-2.72601	-2.11172
238.2	-4.34576	-2.92266	198.2	-3.44626	-1.92382	198.2	-2.75185	-2.10172
238.3	-4.26821	-2.91597	198.3	-3.45534	-1.91474	198.3	-2.78856	-2.0918
238.4	-4.26233	-2.9093	198.4	-3.47274	-1.90572	198.4	-2.83033	-2.08195
238.5	-4.30158	-2.90266	198.5	-3.49861	-1.89677	198.5	-2.87346	-2.07218
238.6	-4.35608	-2.89605	198.6	-3.52072	-1.88789	198.6	-2.90885	-2.06248
238.7	-4.40536	-2.88948	198.7	-3.51777	-1.87908	198.7	-2.92125	-2.05286
238.8	-4.4367	-2.88295	198.8	-3.47088	-1.87034	198.8	-2.89862	-2.04332
238.9	-4.43679	-2.87647	198.9	-3.37737	-1.86167	198.9	-2.84281	-2.03385
239	-4.39281	-2.87004	199	-3.25857	-1.85306	199	-2.77092	-2.02445
239.1	-4.3071	-2.86366	199.1	-3.15432	-1.84452	199.1	-2.70492	-2.01512
239.2	-4.20928	-2.85733	199.2	-3.10367	-1.83604	199.2	-2.6574	-2.00587
239.3	-4.14806	-2.85106	199.3	-3.12235	-1.82763	199.3	-2.62504	-1.99668
239.4	-4.16392	-2.84483	199.4	-3.19299	-1.81929	199.4	-2.59498	-1.98757
239.5	-4.26313	-2.83864	199.5	-3.27427	-1.81101	199.5	-2.55833	-1.97852
239.6	-4.41254	-2.8325	199.6	-3.32117	-1.80279	199.6	-2.51956	-1.96954
239.7	-4.55792	-2.82639	199.7	-3.30479	-1.79463	199.7	-2.49542	-1.96063
239.8	-4.65132	-2.82032	199.8	-3.22505	-1.78654	199.8	-2.50562	-1.95179
239.9	-4.66955	-2.81427	199.9	-3.11184	-1.7785	199.9	-2.56206	-1.94301
240	-4.61577	-2.80824	200	-3.011	-1.77053	200	-2.66146	-1.93429
240.1	-4.50981	-2.80222	200.1	-2.95934	-1.76261	200.1	-2.78326	-1.92564
240.2	-4.37838	-2.79622	200.2	-2.9643	-1.75476	200.2	-2.8947	-1.91706
240.3	-4.24914	-2.79021	200.3	-3.00298	-1.74696	200.3	-2.96485	-1.90853
240.4	-4.14483	-2.78421	200.4	-3.03924	-1.73922	200.4	-2.98214	-1.90007
240.5	-4.07513	-2.77821	200.5	-3.04467	-1.73154	200.5	-2.96212	-1.89167
240.6	-4.03279	-2.7722	200.6	-3.00996	-1.72392	200.6	-2.9365	-1.88333
240.7	-4.0018	-2.76619	200.7	-2.94401	-1.71635	200.7	-2.93148	-1.87505
240.8	-3.97394	-2.76017	200.8	-2.86553	-1.70883	200.8	-2.9525	-1.86683
240.9	-3.95837	-2.75414	200.9	-2.79364	-1.70137	200.9	-2.98487	-1.85866
241	-3.97322	-2.74811	201	-2.74162	-1.69396	201	-3.00623	-1.85056
241.1	-4.02685	-2.74208	201.1	-2.71441	-1.68661	201.1	-3.00157	-1.84251
241.2	-4.10888	-2.73606	201.2	-2.7088	-1.67931	201.2	-2.9719	-1.83452
241.3	-4.19966	-2.73003	201.3	-2.71595	-1.67206	201.3	-2.93029	-1.82659
241.4	-4.28496	-2.72402	201.4	-2.7269	-1.66486	201.4	-2.8884	-1.81871
241.5	-4.35768	-2.71803	201.5	-2.73879	-1.65771	201.5	-2.84756	-1.81089
241.6	-4.40681	-2.71206	201.6	-2.75557	-1.65061	201.6	-2.80511	-1.80312
241.7	-4.41132	-2.70611	201.7	-2.78094	-1.64355	201.7	-2.76791	-1.79541
241.8	-4.35139	-2.70019	201.8	-2.81079	-1.63655	201.8	-2.75405	-1.78775
241.9	-4.22851	-2.6943	201.9	-2.83453	-1.62959	201.9	-2.77699	-1.78015
242	-4.07445	-2.68845	202	-2.84321	-1.62267	202	-2.82796	-1.77259
242.1	-3.93909	-2.68263	202.1	-2.83428	-1.6158	202.1	-2.87669	-1.76509
242.2	-3.86597	-2.67686	202.2	-2.80825	-1.60898	202.2	-2.89259	-1.75765
242.3	-3.87324	-2.67113	202.3	-2.765	-1.6022	202.3	-2.86667	-1.75025
242.4	-3.95069	-2.66543	202.4	-2.70769	-1.59547	202.4	-2.81218	-1.74291
242.5	-4.07001	-2.65978	202.5	-2.64931	-1.58878	202.5	-2.74369	-1.73562
242.6	-4.19855	-2.65417	202.6	-2.6098	-1.58214	202.6	-2.6581	-1.72838
242.7	-4.30814	-2.64859	202.7	-2.60036	-1.57554	202.7	-2.53988	-1.72118
242.8	-4.37706	-2.64305	202.8	-2.60876	-1.56899	202.8	-2.38484	-1.71404
242.9	-4.38909	-2.63754	202.9	-2.60293	-1.56248	202.9	-2.21442	-1.70695
243	-4.33602	-2.63206	203	-2.5547	-1.55601	203	-2.064	-1.69991
243.1	-4.22649	-2.6266	203.1	-2.46506	-1.54959	203.1	-1.95895	-1.69291
243.2	-4.09485	-2.62116	203.2	-2.36835	-1.54322	203.2	-1.9053	-1.68596
243.3	-3.99604	-2.61573	203.3	-2.30939	-1.53688	203.3	-1.90053	-1.67906
243.4	-3.98015	-2.61032	203.4	-2.31161	-1.53059	203.4	-1.94506	-1.67221
243.5	-4.05978	-2.60492	203.5	-2.36303	-1.52435	203.5	-2.03683	-1.6654
243.6	-4.19544	-2.59952	203.6	-2.4302	-1.51814	203.6	-2.15631	-1.65864
243.7	-4.3139	-2.59413	203.7	-2.48359	-1.51198	203.7	-2.2636	-1.65192
243.8	-4.35041	-2.58874	203.8	-2.50966	-1.50586	203.8	-2.3173	-1.64525
243.9	-4.28861	-2.58335	203.9	-2.5045	-1.49978	203.9	-2.30174	-1.63863
244	-4.17114	-2.57797	204	-2.46567	-1.49374	204	-2.24	-1.63204
244.1	-4.0706	-2.57258	204.1	-2.39578	-1.48774	204.1	-2.17979	-1.6255
244.2	-4.0383	-2.5672	204.2	-2.31077	-1.48179	204.2	-2.16078	-1.619
244.3	-4.06942	-2.56181	204.3	-2.2367	-1.47587	204.3	-2.18823	-1.61255
244.4	-4.11363	-2.55643	204.4	-2.19289	-1.46999	204.4	-2.23411	-1.60613
244.5	-4.12099	-2.55106	204.5	-2.17658	-1.46416	204.5	-2.26201	-1.59976
244.6	-4.08094	-2.54569	204.6	-2.16433	-1.45837	204.6	-2.25151	-1.59343
244.7	-4.02229	-2.54033	204.7	-2.1297	-1.45261	204.7	-2.20426	-1.58714
244.8	-3.98299	-2.53498	204.8	-2.06266	-1.4469	204.8	-2.13619	-1.58088
244.9	-3.98269	-2.52965	204.9	-1.97621	-1.44122	204.9	-2.06884	-1.57467
245	-4.01772	-2.52433	205	-1.89637	-1.43558	205	-2.02325	-1.5685
245.1	-4.07053	-2.51903	205.1	-1.84413	-1.42998	205.1	-2.01285	-1.56236
245.2	-4.11981	-2.51375	205.2	-1.82383	-1.42442	205.2	-2.03644	-1.55626
245.3	-4.14922	-2.5085	205.3	-1.82562	-1.41889	205.3	-2.07751	-1.5502
245.4	-4.1567	-2.50327	205.4	-1.83719	-1.4134	205.4	-2.113	-1.54418
245.5	-4.15841	-2.49806	205.5	-1.85263	-1.40794	205.5	-2.12716	-1.53819
245.6	-4.17902	-2.49288	205.6	-1.87248	-1.40252	205.6	-2.1206	-1.53224
245.7	-4.23215	-2.48774	205.7	-1.89901	-1.39713	205.7	-2.10615	-1.52633
245.8	-4.30715	-2.48261	205.8	-1.93236	-1.39176	205.8	-2.09381	-1.52045
245.9	-4.3747	-2.47752	205.9	-1.96831	-1.38643	205.9	-2.07954	-1.5146
246	-4.40634	-2.47245	206	-1.99776	-1.38113	206	-2.04907	-1.5088
246.1	-4.39157	-2.46742	206.1	-2.01004	-1.37586	206.1	-1.99238	-1.50302
246.2	-4.34157	-2.4624	206.2	-1.99973	-1.37062	206.2	-1.91437	-1.49729
246.3	-4.28159	-2.45742	206.3	-1.97012	-1.36541	206.3	-1.83311	-1.49158
246.4	-4.24031	-2.45246	206.4	-1.92824	-1.36022	206.4	-1.76884	-1.48592
246.5	-4.23874	-2.44752	206.5	-1.87773	-1.35507	206.5	-1.73302	-1.48028
246.6	-4.27932	-2.4426	206.6	-1.82075	-1.34994	206.6	-1.72471	-1.47468
246.7	-4.341	-2.4377	206.7	-1.76835	-1.34485	206.7	-1.73497	-1.46912
246.8	-4.388	-2.43281	206.8	-1.7445	-1.33978	206.8	-1.75284	-1.46358
246.9	-4.38927	-2.42794	206.9	-1.773	-1.33474	206.9	-1.76737	-1.45808
247	-4.33475	-2.42309	207	-1.85701	-1.32974	207	-1.76812	-1.45262
247.1	-4.23793	-2.41824	207.1	-1.9721	-1.32476	207.1	-1.74983	-1.44719
247.2	-4.12829	-2.41341	207.2	-2.08101	-1.31982	207.2	-1.71877	-1.44179
247.3	-4.04195	-2.40858	207.3	-2.15617	-1.31491	207.3	-1.69113	-1.43642
247.4	-4.01153	-2.40376	207.4	-2.18979	-1.31002	207.4	-1.68131	-1.43109
247.5	-4.05278	-2.39894	207.5	-2.18705	-1.30517	207.5	-1.69165	-1.42579
247.6	-4.1548	-2.39412	207.6	-2.15409	-1.30035	207.6	-1.71367	-1.42052
247.7	-4.28503	-2.38931	207.7	-2.09452	-1.29556	207.7	-1.7364	-1.41529
247.8	-4.40738	-2.38449	207.8	-2.01488	-1.2908	207.8	-1.75111	-1.41008
247.9	-4.49713	-2.37968	207.9	-1.92877	-1.28607	207.9	-1.75157	-1.40491
248	-4.54172	-2.37487	208	-1.85182	-1.28136	208	-1.73565	-1.39977
248.1	-4.53518	-2.37005	208.1	-1.79271	-1.27669	208.1	-1.70776	-1.39466
248.2	-4.47888	-2.36524	208.2	-1.75158	-1.27204	208.2	-1.67578	-1.38958
248.3	-4.38709	-2.36044	208.3	-1.72726	-1.26742	208.3	-1.64415	-1.38454
248.4	-4.28513	-2.35563	208.4	-1.72191	-1.26283	208.4	-1.61366	-1.37952
248.5	-4.19683	-2.35084	208.5	-1.73504	-1.25827	208.5	-1.59052	-1.37454
248.6	-4.13259	-2.34605	208.6	-1.75492	-1.25374	208.6	-1.59274	-1.36958
248.7	-4.08884	-2.34127	208.7	-1.76162	-1.24924	208.7	-1.64136	-1.36465
248.8	-4.0565	-2.33651	208.8	-1.74272	-1.24476	208.8	-1.74073	-1.35976
248.9	-4.02882	-2.33176	208.9	-1.70635	-1.24031	208.9	-1.86556	-1.35489
249	-4.00407	-2.32703	209	-1.67735	-1.23589	209	-1.96981	-1.35006
249.1	-3.98483	-2.32233	209.1	-1.67972	-1.23149	209.1	-2.0144	-1.34525
249.2	-3.97476	-2.31765	209.2	-1.72168	-1.22713	209.2	-1.99308	-1.34047
249.3	-3.97211	-2.31299	209.3	-1.79441	-1.22279	209.3	-1.93524	-1.33572
249.4	-3.96373	-2.30837	209.4	-1.88117	-1.21848	209.4	-1.88275	-1.33099
249.5	-3.92829	-2.30377	209.5	-1.96615	-1.21419	209.5	-1.86038	-1.3263
249.6	-3.85156	-2.29921	209.6	-2.03846	-1.20993	209.6	-1.86242	-1.32163
[truncated: 4,503 more rows]

## Sheet: Suppl. Fig. 7
Supplemental Figure 7
	upper	lower
B0, mT	EPR,intensity	EPR,intensity
270	62.8273	101.901
270.02	60.0323	102.687
270.04	58.9811	103.86
270.06	60.072	106.109
270.08	62.6935	109.784
270.1	65.1324	113.905
270.12	65.6048	115.983
270.14	63.6777	113.611
270.16	60.4279	106.722
270.18	56.9456	98.0512
270.2	52.8075	90.9222
270.22	46.2969	86.1863
270.24	36.2357	81.1514
270.26	23.5812	71.5965
270.28	11.2891	55.3384
270.3	2.69682	34.5711
270.32	-0.156813	15.187
270.34	2.8832	3.58633
270.36	10.6675	3.29682
270.38	21.6428	13.583
270.4	34.2117	30.4059
270.42	46.5248	48.5117
270.44	56.3563	63.4546
270.46	61.474	73.14
270.48	60.3589	78.4819
270.5	52.9989	82.3978
270.52	41.4171	87.2692
270.54	29.2534	92.861
270.56	20.0119	96.887
270.58	14.9762	97.833
270.6	12.6784	97.0554
270.62	10.584	97.7751
270.64	7.45506	101.81
270.66	4.30216	107.177
270.68	3.40793	108.865
270.7	6.58303	102.298
270.72	13.9564	86.8056
270.74	23.7855	66.4825
270.76	33.1953	47.8792
270.78	39.4686	36.279
270.8	41.1196	33.0062
270.82	38.0014	35.0353
270.84	30.6419	36.7666
270.86	19.9065	33.1587
270.88	7.57328	22.8267
270.9	-3.05151	9.11707
270.92	-7.83335	-1.94614
270.94	-3.94479	-5.37939
270.96	8.10454	0.398469
270.98	24.4025	13.9853
271	39.885	32.7769
271.02	51.2166	53.9935
271.04	58.0696	74.6432
271.06	62.1478	91.7018
271.08	65.279	103.159
271.1	68.2175	108.852
271.12	70.5745	109.797
271.14	71.3623	106.618
271.16	69.7713	99.0097
271.18	65.9808	87.0258
271.2	61.3846	72.6022
271.22	57.6121	59.4022
271.24	54.956	51.0053
271.26	51.9194	49.1711
271.28	46.6957	53.4885
271.3	39.2272	62.146
271.32	31.754	72.8052
271.34	27.3603	83.0738
271.36	27.9227	90.7967
271.38	33.0083	94.4585
271.4	40.0659	93.6315
271.42	45.3883	89.1506
271.44	45.4516	82.7873
271.46	38.532	76.518
271.48	26.0952	71.7455
271.5	12.8382	68.791
271.52	4.69458	66.8294
271.54	5.76474	64.4652
271.56	16.3382	60.946
271.58	33.3083	57.2201
271.6	52.1206	55.6263
271.62	68.4527	58.0935
271.64	79.0128	64.4178
271.66	82.1703	72.3334
271.68	78.67	79.3067
271.7	71.4756	84.2582
271.72	64.1028	87.5871
271.74	58.5277	89.6909
271.76	54.4692	89.7761
271.78	50.4449	86.4314
271.8	45.3068	79.4179
271.82	38.9822	70.6617
271.84	32.3672	63.278
271.86	26.8917	59.5849
271.88	23.8897	59.963
271.9	23.8159	63.315
271.92	25.8335	68.2958
271.94	28.2659	73.9516
271.96	29.5868	79.2044
271.98	29.1724	82.0775
272	27.4806	80.2145
272.02	25.7631	72.8552
272.04	25.3663	62.181
272.06	26.8146	51.9845
272.08	29.3577	44.6199
272.1	31.5636	39.497
272.12	32.5464	34.7722
272.14	32.7	30.2779
272.16	33.3266	28.4938
272.18	35.635	32.6061
272.2	39.9885	43.5423
272.22	45.7657	58.5823
272.24	51.558	72.6569
272.26	55.4142	81.3513
272.28	55.3583	83.4609
272.3	50.5297	81.3957
272.32	42.3812	79.3267
272.34	34.4603	80.4931
272.36	30.1491	85.4294
272.38	30.0749	91.9003
272.4	31.8915	96.1643
272.42	32.9766	94.8458
272.44	33.3994	86.7499
272.46	36.0215	73.7035
272.48	43.566	59.7207
272.5	55.629	49.0654
272.52	68.5013	44.5952
272.54	77.7021	46.8291
272.56	80.712	53.2992
272.58	77.7945	58.7064
272.6	70.9055	57.2248
272.62	62.1492	46.4406
272.64	53.1062	29.6836
272.66	45.2102	14.0397
272.68	40.157	5.36022
272.7	39.2039	4.67329
272.72	41.7084	8.88351
272.74	44.8722	14.2361
272.76	45.8843	18.7834
272.78	44.7113	22.172
272.8	44.406	24.2637
272.82	48.2859	24.6066
272.84	56.8217	23.0023
272.86	67.2362	20.1882
272.88	75.7294	17.9078
272.9	79.8794	18.2656
272.92	79.3927	22.6542
272.94	75.3776	30.9213
272.96	69.341	41.531
272.98	62.733	52.7306
273	56.9602	63.6433
273.02	53.1889	74.1141
273.04	51.5868	83.4767
273.06	50.6751	89.798
273.08	47.8773	90.8233
273.1	41.3235	85.9311
273.12	31.5414	77.0825
273.14	21.4918	67.6778
273.16	14.7473	60.3742
273.18	13.2241	55.8236
273.2	16.314	53.091
273.22	22.0477	50.8482
273.24	29.09	48.0945
273.26	37.7288	44.1557
273.28	49.1687	38.7242
273.3	64.013	32.5895
273.32	81.2052	28.4626
273.34	97.9503	30.3395
273.36	110.409	40.8693
273.38	114.879	58.6379
273.4	109.262	78.13
273.42	94.2961	92.7773
273.44	73.7036	98.5495
273.46	52.7811	95.5279
273.48	36.0639	87.2618
273.5	25.5548	79.0203
273.52	20.7336	75.3988
273.54	20.1725	77.5856
273.56	23.1027	81.9709
273.58	29.3121	82.148
273.6	37.6968	73.7237
273.62	45.581	58.1435
273.64	50.1137	42.0205
273.66	50.4268	32.4297
273.68	48.1678	32.0834
273.7	45.8741	37.954
273.72	44.9175	43.8181
273.74	44.7198	44.4704
273.76	43.2903	38.621
273.78	38.2878	28.7415
273.8	28.2448	18.5882
273.82	13.7834	10.899
273.84	-1.95403	7.01418
273.86	-14.4397	7.71827
273.88	-19.9352	13.465
273.9	-17.1232	23.5462
273.92	-7.30729	35.5714
273.94	6.31874	46.3949
273.96	19.6883	53.8532
273.98	29.2457	57.7798
274	33.5238	59.6726
274.02	33.7311	61.6303
274.04	32.4977	65.2967
274.06	31.7945	71.0298
274.08	31.969	77.479
274.1	32.4596	82.0754
274.12	32.8495	82.5819
274.14	32.8599	78.733
274.16	31.5831	72.4935
274.18	27.4899	66.6129
274.2	19.8403	62.8396
274.22	10.0986	61.2765
274.24	1.47546	60.8636
274.26	-3.27561	60.0047
274.28	-3.6304	56.9742
274.3	-1.01624	50.5103
274.32	2.79888	40.5808
274.34	6.88784	28.6059
274.36	11.1907	16.8385
274.38	15.8054	7.63628
274.4	20.1543	3.3439
274.42	22.7408	6.29721
274.44	22.2	17.8982
274.46	19.1288	36.9575
274.48	16.645	59.0318
274.5	18.3488	78.0068
274.52	25.2425	88.9558
274.54	34.6378	89.9983
274.56	42.0257	82.0362
274.58	43.8452	67.3762
274.6	38.8329	48.8651
274.62	27.9509	29.8811
274.64	14.1867	14.2104
274.66	2.27329	5.12865
274.68	-2.83509	4.21671
274.7	1.32593	10.8211
274.72	12.9786	22.3268
274.74	27.2561	34.8924
274.76	39.5374	44.5704
274.78	48.0891	48.8088
274.8	53.9435	47.6624
274.82	58.7665	43.637
274.84	63.1346	39.8636
274.86	66.5182	37.7451
274.88	68.1207	35.9476
274.9	67.2367	31.7458
274.92	63.1377	23.7333
274.94	55.4868	13.5365
274.96	45.5101	4.93656
274.98	36.6097	1.18277
275	32.9555	2.94988
275.02	36.4908	8.59377
275.04	44.9011	15.9091
275.06	52.843	23.2505
275.08	55.8672	29.1917
275.1	53.7259	32.0504
275.12	50.1076	30.6709
275.14	49.1891	25.8538
275.16	52.3067	20.6142
275.18	57.4782	18.6253
275.2	61.4103	22.1283
275.22	61.6796	30.9587
275.24	57.6558	43.0179
275.26	50.5013	55.2567
275.28	42.8873	64.4128
275.3	38.2241	67.7878
275.32	39.031	64.5397
275.34	45.1408	56.8281
275.36	53.2777	49.3021
275.38	58.7155	46.5183
275.4	57.898	50.0976
275.42	50.1967	58.1486
275.44	38.0402	67.4122
275.46	25.9004	75.7431
275.48	18.7727	82.3559
275.5	20.4176	86.2004
275.52	31.7287	85.2351
275.54	49.964	77.9835
275.56	69.5046	65.4303
275.58	84.0712	50.6452
275.6	89.3682	36.4804
275.62	84.6716	24.207
275.64	72.5443	14.61
275.66	57.2358	9.71073
275.68	43.0136	12.369
275.7	33.0573	23.6558
275.72	28.7252	40.7444
275.74	29.1627	57.7843
275.76	31.8081	69.239
275.78	33.9452	72.8347
275.8	34.2829	69.9413
275.82	33.2663	63.8455
275.84	32.0462	57.9093
275.86	31.2756	54.6806
275.88	30.7588	55.455
275.9	29.9214	59.7391
275.92	28.4508	65.1069
275.94	26.6458	68.1798
275.96	25.3851	66.4672
275.98	25.7274	59.8798
276	28.2259	50.9126
276.02	32.3065	43.4179
276.04	36.2569	40.6125
276.06	38.0528	43.2232
276.08	36.5701	48.8267
276.1	32.3524	53.2118
276.12	27.3758	53.279
276.14	23.8897	49.3129
276.16	23.0831	44.573
276.18	24.6514	42.539
276.2	27.6847	44.2557
276.22	31.872	47.7664
276.24	37.5114	49.5783
276.26	44.2626	46.8561
276.28	50.2754	39.0985
276.3	52.9738	28.4361
276.32	50.8617	18.2618
276.34	44.7473	11.0637
276.36	37.6473	7.21146
276.38	33.707	5.65578
276.4	36.5307	5.54424
276.42	47.2108	6.91123
276.44	63.0527	9.89814
276.46	78.4758	13.7762
276.48	88.2327	17.152
276.5	90.7808	19.1278
276.52	89.082	20.016
276.54	88.2194	20.9004
276.56	91.7862	22.7518
276.58	99.598	26.0931
276.6	107.935	31.3503
276.62	111.825	39.2506
276.64	107.902	50.5317
276.66	96.2529	64.8312
276.68	80.3049	79.7173
276.7	64.9718	91.1973
276.72	54.2156	95.6938
276.74	49.3994	91.8454
276.76	49.2312	80.8934
276.78	51.2678	66.1851
276.8	54.1311	52.6181
276.82	58.9041	45.5082
276.84	68.2528	48.225
276.86	83.3938	59.8452
276.88	101.339	75.0767
276.9	115.382	86.8561
276.92	119.116	89.6675
276.94	110.688	81.6587
276.96	93.5653	65.2075
276.98	73.6089	46.1629
277	55.6206	31.6067
277.02	42.0364	26.5866
277.04	33.4595	31.7167
277.06	29.3476	43.491
277.08	28.2926	56.947
277.1	28.4276	68.3423
277.12	28.1536	75.9471
277.14	26.827	79.0896
277.16	25.1981	76.9575
277.18	25.4629	68.4367
277.2	30.4834	53.185
277.22	42.056	33.0838
277.24	59.249	12.7032
277.26	78.2911	-2.137
277.28	94.327	-7.18315
277.3	103.783	-2.00966
277.32	105.767	10.0411
277.34	101.895	24.1066
277.36	95.0321	36.3778
277.38	87.939	45.3502
277.4	82.4794	51.5862
277.42	79.3714	56.6675
277.44	78.1087	61.8947
277.46	77.0969	67.2967
277.48	74.3349	71.6377
277.5	68.4333	73.4041
277.52	59.2288	71.7459
277.54	47.6819	66.574
277.56	35.4764	58.1817
277.58	24.634	47.1217
277.6	16.9562	34.3991
277.62	13.2706	21.6418
277.64	13.0551	11.0613
277.66	14.9215	5.04545
277.68	17.581	5.24388
277.7	20.451	11.5049
277.72	23.6287	21.495
277.74	27.6205	31.5636
277.76	33.0558	38.5835
277.78	40.1658	41.7209
277.8	48.0679	42.8283
277.82	54.5558	44.8942
277.84	57.0558	49.62
277.86	54.4452	56.22
277.88	48.3327	62.4244
277.9	42.3436	66.3753
277.92	39.5402	67.4711
277.94	40.1149	66.0093
277.96	41.4881	62.9977
277.98	40.6093	60.4879
278	36.2977	61.038
278.02	29.9024	65.634
278.04	24.2667	71.92
278.06	22.0255	75.1251
278.08	24.3466	71.4196
278.1	30.7861	60.8172
278.12	40.0864	47.2212
278.14	50.9916	35.9176
278.16	62.2737	30.7121
278.18	72.1299	32.5125
278.2	77.9046	39.5848
278.22	76.8753	48.775
278.24	67.7709	57.1012
278.26	51.8684	63.1959
278.28	32.7998	67.6684
278.3	15.2066	71.8085
278.32	3.04867	75.724
278.34	-1.59935	77.9611
278.36	1.25261	77.0449
278.38	10.213	73.0155
278.4	23.33	67.1949
278.42	38.3261	60.8272
278.44	52.4914	54.4913
278.46	63.0377	48.8261
278.48	68.0583	45.2423
278.5	67.3617	45.2655
278.52	62.5289	48.8017
278.54	56.2123	53.0405
278.56	51.0418	53.483
278.58	48.5211	46.7894
278.6	48.4011	33.3201
278.62	49.0378	17.2473
278.64	48.7204	4.19667
278.66	47.047	-1.55309
278.68	45.0171	1.51033
278.7	43.508	12.0234
278.72	41.7119	26.0582
278.74	37.6866	38.0628
278.76	30.9469	43.211
278.78	24.2014	40.3073
278.8	21.803	32.7313
278.82	26.1713	26.0752
278.84	35.8172	24.2029
278.86	46.7171	26.9176
278.88	55.273	30.8736
278.9	60.1124	32.6847
278.92	61.8724	31.6978
278.94	62.0347	30.3444
278.96	61.9565	31.8853
278.98	62.2877	37.5149
279	62.6403	45.4408
279.02	61.8072	52.7881
279.04	58.6362	58.4574
279.06	52.7215	64.1197
279.08	44.2008	72.3967
279.1	33.4442	83.9617
279.12	21.6377	96.1271
279.14	11.2879	104.023
279.16	4.87462	103.436
279.18	2.44423	93.3533
279.2	1.25785	76.4754
279.22	-1.36703	57.3524
279.24	-4.90955	39.699
279.26	-5.72571	25.2564
279.28	-0.354125	14.9264
279.3	11.2369	10.2748
279.32	25.3419	13.1549
279.34	37.0848	23.7775
279.36	43.5624	39.6903
279.38	45.3729	56.9966
279.4	45.9011	72.4405
279.42	49.1078	84.2847
279.44	57.0791	91.6779
279.46	68.6137	93.8547
279.48	79.7606	90.315
279.5	86.1673	81.7647
279.52	85.7683	70.6303
279.54	80.0275	60.3459
279.56	73.0664	53.9194
279.58	69.3688	52.9722
279.6	71.3171	57.7169
279.62	77.7713	67.2823
279.64	84.6206	79.7493
279.66	87.33	92.0128
279.68	84.0444	100.12
279.7	77.0303	100.526
279.72	71.2013	91.911
279.74	70.6433	76.3389
279.76	75.6705	58.6638
279.78	82.6183	44.2809
279.8	86.4682	36.6383
279.82	84.1545	35.9895
279.84	76.0393	39.7851
279.86	64.9308	44.0593
279.88	54.1815	44.9787
279.9	46.5092	40.1409
279.92	43.5727	29.4449
279.94	45.5231	15.1912
279.96	50.6517	1.13865
279.98	55.989	-9.03458
280	58.8851	-12.835
280.02	58.4279	-9.12962
280.04	55.5918	1.95574
280.06	52.0504	18.6609
280.08	48.6253	37.2386
280.1	44.7388	52.8864
280.12	39.4643	61.9945
280.14	33.0949	63.8936
280.16	27.4109	60.4755
280.18	24.3213	54.3196
280.2	24.575	47.3812
280.22	28.0383	41.1673
280.24	34.8739	37.3663
280.26	45.767	37.6309
280.28	60.6228	42.5823
280.3	77.1481	51.1931
280.32	91.0291	61.3357
280.34	97.8853	71.0135
280.36	95.6501	79.0208
280.38	85.8637	84.3991
280.4	73.1861	85.5588
280.42	63.2885	80.5768
280.44	60.034	68.8793
280.46	63.5946	52.5989
280.48	70.9953	35.9149
280.5	78.7765	22.8996
280.52	85.3811	15.9209
280.54	91.0403	15.4645
280.56	95.6066	20.3452
280.58	96.992	27.655
280.6	92.0403	33.5463
280.62	78.9996	35.6091
280.64	59.3857	34.998
280.66	37.8977	35.5601
280.68	20.5498	40.1338
280.7	12.0624	47.5821
280.72	13.8746	53.6045
280.74	23.8527	54.4276
280.76	37.6851	49.6927
280.78	50.8942	42.142
280.8	60.4012	35.2135
280.82	65.2765	31.2942
280.84	66.5897	31.725
280.86	66.2116	37.2455
280.88	64.9784	47.4989
280.9	61.6921	60.2026
280.92	54.3529	71.6225
280.94	42.9497	78.5919
280.96	31.0334	80.3468
280.98	24.0056	78.4924
281	25.3659	75.3486
281.02	34.3661	72.3767
281.04	47.0086	69.8231
281.06	59.0063	67.1881
281.08	67.9736	63.6171
281.1	73.5683	58.1683
281.12	76.2767	50.5212
281.14	76.2187	41.8817
281.16	72.906	34.8049
281.18	65.9748	31.3574
281.2	56.024	31.0773
281.22	44.6924	30.9872
281.24	34.1396	28.1642
281.26	26.7082	22.762
281.28	24.6798	18.6044
281.3	29.2669	20.4369
281.32	39.1208	29.9615
281.34	50.2182	44.052
281.36	58.0942	56.7664
281.38	60.6076	63.5513
281.4	58.5907	64.2416
281.42	54.1632	62.5176
281.44	48.9302	62.4007
281.46	43.7376	64.7722
281.48	39.4371	66.794
281.5	37.2278	64.5713
281.52	38.1078	56.6416
281.54	42.0331	45.3126
281.56	47.5577	34.9265
281.58	52.3278	28.8757
281.6	54.1822	28.0473
281.62	52.1226	31.5618
281.64	46.6267	38.2088
281.66	39.4839	46.6182
281.68	33.4123	54.259
281.7	31.1448	57.2913
281.72	33.9006	52.6566
281.74	40.3517	41.0766
281.76	47.3748	27.8707
281.78	52.2371	20.0114
281.8	54.3525	21.45
281.82	55.214	30.6924
281.84	56.8326	42.6126
281.86	60.1676	52.5208
281.88	64.7562	58.673
281.9	69.4854	61.4875
281.92	73.4253	61.2782
281.94	75.9344	57.4859
281.96	76.378	50.1111
281.98	74.2423	41.171
282	69.6911	33.9973
282.02	63.907	30.908
282.04	58.7524	31.7235
282.06	55.8928	34.4724
282.08	55.8891	37.1842
282.1	57.8384	38.9708
282.12	59.9118	39.947
282.14	60.4784	40.6834
282.16	58.9209	41.6875
282.18	55.6062	43.025
282.2	51.4624	44.3529
282.22	47.8069	45.4794
282.24	46.1754	46.7799
282.26	47.5468	48.7125
282.28	51.3803	50.8265
282.3	55.6082	51.5668
282.32	57.7714	49.5137
282.34	56.2123	45.1061
282.36	50.4888	41.0424
282.38	41.336	40.4489
282.4	30.7577	44.0487
282.42	21.9773	48.9749
282.44	18.4477	50.6574
282.46	21.9229	46.2032
282.48	31.016	36.1801
282.5	41.8024	23.5682
282.52	50.2606	11.6354
282.54	54.5563	3.04943
282.56	55.4788	0.307466
282.58	55.1655	5.63752
282.6	55.4495	19.3769
282.62	56.9165	38.2483
282.64	58.9332	55.7972
282.66	60.2948	65.4094
282.68	59.8747	63.8709
282.7	56.8604	52.972
282.72	50.7562	38.3747
282.74	41.6917	26.8929
282.76	31.0584	23.8606
282.78	21.6229	31.5456
282.8	16.3187	48.736
282.82	16.2862	71.2801
282.84	19.9844	93.3898
282.86	24.5862	109.561
282.88	28.5856	116.637
282.9	32.9573	114.946
282.92	39.4616	107.512
282.94	47.8608	97.7888
282.96	55.299	87.7837
282.98	58.7693	78.0897
283	57.9897	69.4065
283.02	55.5734	63.6014
283.04	54.5578	62.7982
283.06	56.0431	67.0838
283.08	58.8823	73.2662
283.1	60.8881	76.5149
283.12	60.146	73.8111
283.14	55.8692	66.0411
283.16	48.743	56.8161
283.18	40.5374	49.3229
283.2	33.1549	44.1757
283.22	27.9838	39.8592
283.24	25.9799	34.7311
283.26	27.7261	28.4277
283.28	32.8935	21.7551
283.3	39.911	15.983
283.32	46.7579	12.6203
283.34	52.1444	13.3109
283.36	55.6291	18.8606
283.38	56.7412	27.8635
283.4	54.5888	36.879
283.42	48.7057	42.9115
283.44	40.2804	46.0464
283.46	32.4698	49.3723
283.48	29.2618	56.0535
283.5	33.3939	66.2672
283.52	44.6633	76.4759
283.54	59.9205	81.2389
283.56	74.7	76.283
283.58	85.0408	61.2643
283.6	88.3759	40.595
283.62	83.8846	21.3757
283.64	73.0446	9.55024
283.66	59.851	7.19937
283.68	49.5749	12.9743
283.7	46.3615	24.5935
283.72	51.47	40.4031
283.74	63.2779	58.4218
283.76	78.2938	74.5237
283.78	92.036	82.8066
283.8	99.9342	78.9468
283.82	98.9222	63.8006
283.84	89.1041	43.7247
283.86	73.9087	26.9855
283.88	58.2562	18.9985
283.9	46.0709	19.7351
283.92	38.7474	24.6238
283.94	35.1071	27.9092
283.96	32.5955	26.2045
283.98	29.2302	20.1605
284	25.31	13.4447
284.02	23.4967	9.8502
284.04	26.7513	10.5034
284.06	35.4529	13.1928
284.08	46.0932	14.4305
284.1	52.9919	12.5931
284.12	52.0804	9.43535
284.14	43.8301	8.8287
284.16	32.8311	14.1173
284.18	24.3597	26.1683
284.2	20.8865	42.9259
284.22	21.183	60.2229
284.24	22.0762	73.4967
284.26	20.8959	79.8135
284.28	16.8426	79.1202
284.3	10.8531	73.97
284.32	4.5873	68.0365
284.34	-0.525808	64.3508
284.36	-3.57579	64.1261
284.38	-3.95512	66.7669
284.4	-1.3034	71.0431
284.42	4.1702	76.3844
284.44	11.569	83.0013
284.46	19.8295	90.801
284.48	28.2851	98.489
284.5	36.404	104.024
284.52	43.0185	106.031
284.54	46.3952	104.729
284.56	45.6682	101.47
284.58	42.24	97.4174
284.6	39.2308	92.7371
284.62	38.964	87.1996
284.64	40.8786	81.407
284.66	42.2448	76.8452
284.68	41.2103	74.2092
284.7	39.0341	72.0253
284.72	39.0447	67.9086
284.74	43.3424	61.5986
284.76	50.7	56.2138
284.78	57.8165	55.969
284.8	62.512	62.6975
284.82	65.4905	74.5837
284.84	68.9933	87.7065
284.86	74.0672	98.3551
284.88	79.4392	104.319
284.9	82.8286	105.097
284.92	82.7953	101.778
284.94	79.2322	96.7428
284.96	72.8019	92.7266
284.98	64.723	91.2703
285	57.0428	91.6837
285.02	52.1255	91.6314
285.04	50.9301	89.0436
285.06	51.7961	83.8154
285.08	51.7123	78.0282
285.1	49.3313	74.6478
285.12	46.4758	75.5633
285.14	46.1916	80.1167
285.16	49.3711	85.1946
285.18	53.6388	87.2098
285.2	55.4385	84.7173
285.22	52.7907	79.3947
285.24	46.2425	74.3302
285.26	38.1578	71.2152
285.28	31.7235	69.1363
285.3	29.9438	65.9021
285.32	34.2236	60.3608
285.34	43.232	53.6074
285.36	53.4662	48.3174
285.38	61.5234	46.9255
285.4	66.1455	49.9865
285.42	68.1806	55.8172
285.44	68.7778	61.5562
285.46	67.9363	64.6782
285.48	64.8969	63.8627
285.5	59.559	59.1018
285.52	52.96	51.6226
285.54	46.3288	43.6996
285.56	40.1985	37.8698
285.58	34.7927	35.7225
285.6	30.932	37.3068
285.62	29.9783	41.6041
285.64	32.721	47.1985
285.66	38.4965	52.3912
285.68	45.4572	55.283
285.7	51.5972	54.5198
285.72	55.6302	50.1658
285.74	57.3706	43.6581
285.76	57.8377	36.8157
285.78	59.1027	30.8266
285.8	63.4053	25.8616
285.82	71.4318	21.3287
285.84	80.967	16.6558
285.86	87.6864	12.3426
285.88	88.1474	10.3955
285.9	82.4614	13.1952
285.92	74.002	21.2985
285.94	66.4641	32.24
285.96	61.2474	41.8747
285.98	57.3922	47.4202
286	53.3994	49.632
286.02	48.7431	52.0624
286.04	43.9246	57.6156
286.06	39.6452	65.1015
286.08	36.1594	69.1932
286.1	33.1784	64.5687
286.12	30.0988	50.7719
286.14	26.4149	33.0947
286.16	22.3276	18.5613
286.18	19.2457	10.923
286.2	19.5974	9.16794
286.22	25.7178	10.211
286.24	38.2461	12.5398
286.26	54.8891	17.2406
286.28	70.5481	25.7748
286.3	79.3613	37.0757
286.32	77.8471	47.0465
286.34	67.0397	51.0201
286.36	51.9661	46.9057
286.38	38.8096	36.5304
286.4	31.6078	24.8056
286.42	30.3098	17.8665
286.44	31.163	20.854
286.46	29.262	35.4161
286.48	21.8139	58.0267
286.5	10.0327	81.1702
286.52	-1.54529	97.6934
286.54	-7.73596	105.241
286.56	-5.53457	106.86
286.58	4.64119	107.355
286.6	19.7972	109.16
286.62	36.2872	111.471
286.64	51.2588	112.388
286.66	63.0085	110.929
286.68	70.8286	106.981
286.7	74.91	100.17
286.72	76.1364	89.4793
286.74	75.5903	74.1349
286.76	74.0475	54.9817
286.78	71.6566	35.1589
286.8	67.7939	19.2167
286.82	61.4891	10.8144
286.84	52.7533	10.436
286.86	43.7281	14.9455
286.88	37.7986	19.6243
286.9	36.7521	21.4212
286.92	38.8029	21.0408
286.94	39.9294	22.2254
286.96	37.4199	28.6547
286.98	32.0871	40.6486
287	27.1886	54.0155
287.02	25.5046	62.0992
287.04	27.3555	60.1126
287.06	30.8309	49.0147
287.08	33.5277	35.7894
287.1	34.4147	29.2243
287.12	34.7375	34.0466
287.14	37.3508	48.0442
287.16	44.6083	64.3802
287.18	56.0881	76.7924
287.2	68.1153	83.1535
287.22	75.9858	84.9038
287.24	77.3012	83.8553
287.26	73.4437	79.979
287.28	67.9518	72.2835
287.3	63.6594	61.3939
287.32	61.2481	50.5724
287.34	59.7289	43.8207
287.36	57.4954	43.2158
287.38	53.0796	48.3323
287.4	45.936	57.6465
287.42	37.2766	69.4449
287.44	30.0051	81.293
287.46	27.1918	89.9533
287.48	30.0862	93.1992
287.5	37.3146	91.7619
287.52	45.871	88.608
287.54	53.0607	85.8353
287.56	57.9751	82.6256
287.58	61.5043	76.5876
287.6	64.9517	66.8713
287.62	68.4418	55.5521
287.64	70.5799	45.9346
287.66	69.7083	39.7928
287.68	65.5859	36.4534
287.7	59.9648	34.4092
287.72	55.6038	33.4525
287.74	54.5354	35.0153
287.76	56.8915	40.543
287.78	61.141	49.6932
287.8	65.4531	60.0148
287.82	68.85	68.1564
287.84	71.0584	71.4529
287.86	71.5431	68.8652
287.88	69.2089	61.1424
287.9	63.3137	50.6034
287.92	54.5291	40.5756
287.94	44.9429	34.1813
287.96	37.0689	32.8294
287.98	32.8396	35.6884
288	33.2363	40.8699
288.02	38.4193	47.1985
288.04	47.873	54.6292
288.06	60.2237	62.8696
288.08	72.7706	69.879
288.1	81.3713	72.1621
288.12	81.732	66.9812
288.14	72.3044	54.7598
288.16	56.8425	39.6956
288.18	43.5641	27.8974
288.2	40.1954	24.1339
288.22	48.4186	29.3175
288.24	62.5842	40.356
288.26	73.8743	52.2928
288.28	76.2297	61.1299
288.3	69.4354	65.4341
288.32	58.0229	65.825
288.34	47.9803	63.1888
288.36	43.8254	57.7272
288.38	47.2098	50.032
288.4	56.888	42.6438
288.42	69.4871	39.4038
288.44	80.803	42.4809
288.46	87.545	50.2023
288.48	88.9262	58.2779
288.5	86.8641	63.2214
288.52	84.2351	64.508
288.54	82.4571	63.7224
288.56	80.5146	62.181
288.58	76.1113	59.6808
288.6	67.6593	55.3859
288.62	55.4933	49.5422
288.64	41.7721	44.0735
288.66	29.3863	41.4662
288.68	20.5462	42.9838
288.7	16.0085	47.6445
288.72	15.5659	52.6376
288.74	19.1253	54.8421
288.76	26.9177	52.4693
288.78	38.4589	45.9214
288.8	51.6142	37.6211
288.82	63.2156	31.1382
288.84	71.0037	29.9515
288.86	75.1177	36.0557
288.88	77.5841	48.8641
288.9	80.1002	65.1456
288.92	82.2392	80.2927
288.94	82.006	90.1924
288.96	78.1857	92.5449
288.98	71.745	87.2275
289	64.5683	76.1027
289.02	57.1243	62.4813
289.04	48.0365	50.0624
289.06	36.1624	41.6416
289.08	22.8019	38.4226
289.1	11.662	40.2212
289.12	6.66201	45.9492
289.14	9.53588	53.8611
289.16	18.991	61.7824
289.18	31.7203	67.6806
289.2	44.2379	70.4098
289.22	54.2476	70.1304
289.24	61.0069	68.1064
289.26	64.9549	65.9631
289.28	67.0558	64.7517
289.3	68.2005	64.3514
289.32	69.0207	63.7071
289.34	70.1584	61.8393
289.36	72.3599	58.7429
289.38	75.7726	55.2123
289.4	79.0495	51.7099
289.42	79.7334	47.532
289.44	76.2215	41.2875
289.46	69.5118	32.3231
289.48	62.7301	21.7937
289.5	58.6511	12.5417
289.52	57.4942	8.00016
289.54	56.9509	10.7993
289.56	54.282	21.5697
289.58	48.5942	38.3291
289.6	41.4873	56.9603
289.62	35.7984	73.0052
289.64	33.6167	84.0322
289.66	34.9329	90.9485
289.68	37.6123	97.0013
289.7	38.721	104.981
289.72	36.6035	114.809
289.74	32.3728	123.463
289.76	29.4719	127.125
289.78	31.3419	123.654
289.8	38.9435	113.662
289.82	50.1562	100.052
289.84	61.5092	86.8363
289.86	70.6715	77.7859
289.88	77.5598	74.9891
289.9	83.3739	77.6282
289.92	88.8255	81.7952
289.94	93.2515	81.9752
289.96	95.0453	73.8765
289.98	92.6503	57.1822
290	85.389	36.2753
290.02	73.9179	17.8946
290.04	60.1779	7.09577
290.06	46.6731	4.76936
290.08	35.3759	8.65211
290.1	27.0327	16.1901
290.12	21.3816	26.0745
290.14	17.9979	37.622
290.16	16.9857	49.8791
290.18	18.917	61.796
290.2	24.1006	72.5946
290.22	31.8736	81.274
290.24	40.5541	86.0441
290.26	48.0512	85.099
290.28	52.6872	78.3701
290.3	53.9104	68.2984
290.32	52.7078	58.6055
290.34	51.28	52.2668
290.36	51.6202	50.4432
290.38	53.7011	52.6033
290.4	55.0512	56.9669
290.42	52.7778	61.0439
290.44	46.6231	62.7185
290.46	40.1169	61.5062
290.48	38.4474	58.7298
290.5	44.8166	56.2582
290.52	58.3189	55.0631
290.54	74.6391	54.8191
290.56	88.3922	54.3114
290.58	95.238	51.9226
290.6	92.9783	46.3642
290.62	81.8882	37.8939
290.64	64.6072	28.893
290.66	45.5981	22.4956
290.68	30.095	20.2358
290.7	22.5172	21.2732
290.72	24.5857	23.9342
290.74	34.1451	27.5058
290.76	46.0797	32.3636
290.78	55.3509	38.896
290.8	59.9669	46.7129
290.82	61.5017	54.5976
290.84	63.1726	60.9018
290.86	67.5236	64.3681
290.88	75.2064	65.2353
290.9	84.7304	65.6581
290.92	92.8	68.5608
290.94	95.5934	75.5493
290.96	91.0192	85.5496
290.98	80.5105	95.0812
291	68.5257	99.709
291.02	59.7975	95.9445
291.04	56.5975	83.1373
291.06	58.1413	64.4713
291.08	61.9656	45.9107
291.1	65.4731	33.3065
291.12	66.5107	29.681
291.14	63.4777	34.4777
291.16	55.894	44.5709
291.18	45.2726	55.6861
291.2	35.1167	63.6344
291.22	29.3342	65.7236
291.24	30.0107	62.2549
291.26	36.3947	56.8104
291.28	45.9017	54.1725
291.3	56.0041	56.8237
291.32	65.2467	62.9272
291.34	72.9652	67.8918
291.36	78.8481	68.3991
291.38	83.2605	65.2982
291.4	87.6389	62.6943
291.42	93.6965	64.1152
291.44	101.688	69.3638
291.46	109.531	74.8558
291.48	113.947	76.816
291.5	112.689	74.1474
291.52	105.928	68.5082
291.54	95.8066	62.1575
291.56	84.7973	56.2183
291.58	74.2404	50.9899
291.6	64.0693	47.1769
291.62	53.7499	45.9176
291.64	43.636	47.4589
291.66	35.5962	50.4087
291.68	32.1638	52.7764
291.7	34.593	53.6187
291.72	41.3454	53.337
291.74	48.4968	52.393
291.76	52.0562	50.1235
291.78	50.4996	45.2557
291.8	45.5496	37.8655
291.82	40.6923	30.7723
291.84	38.7685	28.5139
291.86	40.5352	34.2572
291.88	45.0296	47.2476
291.9	51.0483	63.1217
291.92	58.3238	76.6564
291.94	67.366	84.3954
291.96	78.0417	85.379
291.98	88.222	80.4933
292	94.2318	71.8173
292.02	93.4617	62.3263
292.04	87.045	55.3549
292.06	79.6988	53.504
292.08	76.307	57.4859
292.1	78.2286	65.6983
292.12	82.6538	74.9087
292.14	85.2134	81.7421
292.16	83.2048	84.2255
292.18	77.0492	82.6221
292.2	69.7141	79.0025
292.22	65.0286	75.6124
292.24	65.6383	73.2947
292.26	71.2641	71.6613
292.28	78.3541	70.8798
292.3	81.8206	72.5144
292.32	77.8989	77.5963
292.34	66.0355	83.907
292.36	48.6359	86.3026
292.38	29.4632	80.714
292.4	12.1966	67.9721
292.42	-0.32436	53.4888
292.44	-6.66423	43.1441
292.46	-7.33209	39.3251
292.48	-4.53053	40.3024
292.5	-0.553741	42.6397
292.52	4.15436	44.0098
292.54	11.2727	44.3008
292.56	22.5085	44.8061
292.58	37.0199	46.6611
292.6	51.1231	49.7929
292.62	60.9271	52.8993
292.64	65.522	54.1311
292.66	67.6237	52.0071
292.68	70.9537	46.4993
292.7	76.769	40.0588
292.72	82.8047	37.3367
292.74	85.534	42.4241
292.76	83.3615	54.892
292.78	77.6007	68.3045
292.8	70.7137	73.5276
292.82	64.1794	64.8109
292.84	58.1397	43.9681
292.86	52.4565	19.5225
292.88	47.4703	1.41037
292.9	43.7216	-5.17278
292.92	41.2067	-2.4358
292.94	38.9521	2.8582
292.96	35.2863	5.24299
292.98	28.7387	4.16245
293	19.007	2.59344
293.02	7.29043	3.16271
293.04	-4.13187	6.17001
293.06	-12.5309	10.6895
293.08	-15.2037	16.1028
293.1	-10.1336	21.7365
293.12	2.82073	25.643
293.14	20.8334	25.1208
293.16	38.4453	19.2636
293.18	49.9032	10.8599
293.2	52.3125	5.20897
293.22	47.3365	6.52091
293.24	40.0224	14.9124
293.26	35.6251	26.3938
293.28	36.9532	35.6829
293.3	44.062	39.5346
293.32	55.6686	38.1732
293.34	70.1756	34.2788
293.36	85.3004	30.941
293.38	97.5264	30.1795
293.4	103.062	32.3858
293.42	100.111	36.3202
293.44	90.3901	39.6807
293.46	78.2663	40.465
293.48	68.1121	38.5794
293.5	61.9685	36.3625
293.52	59.0742	37.1521
293.54	57.2318	42.6341
293.56	54.8684	51.0908
293.58	52.4064	58.2595
293.6	51.9444	60.3075
293.62	55.2377	56.3871
293.64	61.37	48.5726
293.66	66.2215	39.5012
293.68	64.672	30.1798
293.7	54.0918	20.0401
293.72	36.4373	8.96347
293.74	17.4733	-0.969875
293.76	3.86128	-5.97251
293.78	-0.0159336	-3.04421
293.8	6.12284	7.72716
293.82	18.793	23.0566
293.84	32.9733	38.4826
293.86	44.8344	50.639
293.88	53.3025	58.0123
293.9	59.8017	60.1776
293.92	66.7351	57.0107
293.94	75.6342	49.0164
293.96	85.7953	38.2463
293.98	94.2531	28.4208
294	97.5429	23.728
294.02	94.2826	26.9795
294.04	86.3944	38.1022
294.06	77.6711	53.6569
294.08	70.95	67.8027
294.1	66.5514	74.6247
294.12	63.1352	70.8779
294.14	59.567	57.645
294.16	55.7828	39.7978
294.18	52.2819	23.4714
294.2	49.3497	13.1819
294.22	46.8316	10.486
294.24	44.269	14.6318
294.26	41.0581	23.8855
294.28	36.7968	36.1367
294.3	31.9221	48.9042
294.32	28.1007	59.8007
294.34	27.7562	67.6643
294.36	32.8882	73.2509
294.38	43.9317	78.4774
294.4	59.193	84.6998
294.42	75.0117	91.5604
294.44	86.7557	97.2427
294.46	90.627	99.4333
294.48	85.6177	96.0016
294.5	74.3731	85.5427
294.52	62.0155	68.3905
294.54	53.3122	47.5259
294.56	49.9895	27.9458
294.58	50.0649	14.2931
294.6	49.5387	8.43132
294.62	45.1431	8.80273
294.64	36.5219	11.9059
294.66	26.7968	14.7752
294.68	21.1203	16.8159
294.7	23.7146	19.7734
294.72	35.082	25.9394
294.74	51.3726	36.1164
294.76	66.4723	48.9402
294.78	75.3479	61.8095
294.8	76.4101	72.3998
294.82	71.6385	79.6355
294.84	64.8902	83.6494
294.86	59.7991	85.0144
294.88	58.4128	84.0768
294.9	60.7879	81.0505
294.92	65.2622	76.5506
294.94	69.311	71.6836
294.96	70.8838	67.5984
294.98	69.46	65.2855
295	65.8294	65.8451
295.02	60.7552	70.3671
295.04	54.1163	78.9697
295.06	45.7981	89.9703
295.08	37.4849	100.378
295.1	33.0383	107.419
295.12	36.3461	109.611
295.14	48.2882	106.617
295.16	65.6654	98.6826
295.18	83.1138	86.7422
295.2	96.195	72.8855
295.22	103.097	59.9352
295.24	104.157	49.9038
295.26	100.429	42.6047
295.28	92.8158	35.7487
295.3	82.2231	26.6471
295.32	70.1502	14.5318
295.34	58.8508	1.96423
295.36	50.6331	-5.97079
295.38	46.7502	-4.57459
295.4	46.8773	7.3912
295.42	49.6346	26.6849
295.44	53.4994	47.108
295.46	57.1643	62.3031
295.48	59.3318	68.344
295.5	58.8247	65.2069
295.52	55.5128	56.4642
295.54	51.195	47.0298
295.56	48.9583	40.1923
295.58	50.8992	36.2288
295.6	56.1949	33.8107
295.62	61.5789	32.717
295.64	63.7952	34.9066
295.66	61.5957	42.6624
295.68	55.7676	55.7002
295.7	48.0388	70.3077
295.72	40.4721	81.4472
295.74	35.6274	85.8813
295.76	36.4316	83.8425
295.78	44.9342	78.4282
295.8	60.5882	73.5068
295.82	79.7229	71.4652
295.84	97.1697	72.1052
295.86	108.989	73.3972
295.88	114.079	73.4385
295.9	113.609	71.9831
295.92	109.367	70.4685
295.94	102.766	70.8787
295.96	94.9586	74.5023
295.98	87.2766	81.3619
296	81.2048	90.4478
296.02	77.7799	100.311
296.04	76.8599	109.374
296.06	76.9224	115.81
296.08	75.7932	117.603
296.1	71.9484	113.374
296.12	65.4291	103.574
296.14	57.6323	90.8061
296.16	50.195	78.6899
296.18	43.9941	70.1711
296.2	39.0996	66.6458
296.22	35.4607	68.1412
296.24	33.3888	73.6581
296.26	33.3582	81.2067
296.28	35.504	88.1011
296.3	39.2548	91.9532
296.32	43.1435	91.7182
296.34	45.0005	87.8492
296.36	43.0236	81.5096
296.38	37.3677	73.5758
296.4	30.5876	64.0947
296.42	25.8819	52.5345
296.44	24.7223	38.8962
296.46	26.5855	25.073
296.48	30.9225	15.0509
296.5	38.4329	13.0624
296.52	49.678	20.8015
296.54	62.959	36.0655
296.56	74.6856	53.9062
296.58	82.2753	69.0413
296.6	86.3512	77.724
296.62	89.8723	78.6301
296.64	95.2576	73.2039
296.66	102.181	65.2908
296.68	107.48	59.4939
296.7	106.905	58.7374
296.72	97.7567	62.6489
296.74	81.0697	67.8623
296.76	61.7647	69.8484
296.78	46.197	65.1522
296.8	38.6368	53.1315
296.82	39.2719	36.4648
296.84	44.9956	19.9317
296.86	51.9252	7.9554
296.88	57.5915	2.48234
296.9	61.5644	2.58305
296.92	64.7301	5.8183
296.94	68.2033	10.3041
296.96	72.5941	16.1599
296.98	77.736	25.2871
297	82.7556	39.2586
297.02	86.4366	56.6812
297.04	87.7423	72.4654
297.06	86.2089	80.2006
297.08	82.0193	75.9224
297.1	75.7521	60.1707
297.12	67.9172	37.0831
297.14	58.6275	12.0482
297.16	47.8748	-10.0287
297.18	36.35	-25.4513
297.2	25.9993	-32.2082
297.22	19.5509	-30.2887
297.24	19.0861	-21.1004
297.26	24.5324	-6.12383
297.28	33.2314	13.5736
297.3	41.2869	35.9973
297.32	46.0444	56.7433
297.34	47.7151	70.0157
297.36	48.5983	72.0768
297.38	50.6405	63.8759
297.4	53.7154	50.1509
297.42	56.08	35.9996
297.44	56.1354	24.3027
297.46	53.5888	15.8455
297.48	49.23	10.7667
297.5	44.1538	9.12115
297.52	39.4541	10.4845
297.54	36.3298	14.1625
297.56	35.902	20.2347
297.58	38.6239	29.7468
297.6	43.8726	43.2348
297.62	50.0908	59.2298
297.64	55.2853	74.6658
297.66	57.6504	86.7922
297.68	56.2459	94.5272
297.7	51.4456	98.134
297.72	44.7857	98.0841
297.74	38.356	94.6159
297.76	34.239	88.3689
297.78	34.0539	81.0811
297.8	38.2688	75.2228
297.82	45.5832	72.654
297.84	53.3785	73.4631
297.86	59.3974	75.9563
297.88	63.1686	77.7577
297.9	65.6531	77.2897
297.92	67.578	74.8063
297.94	68.4297	72.3314
297.96	67.1068	72.3058
297.98	63.1668	75.6729
298	57.2111	80.8971
298.02	50.4847	84.9289
298.04	44.7431	85.443
298.06	42.4338	82.414
298.08	46.0701	77.7615
298.1	56.4598	73.7131
298.12	71.2534	71.5434
298.14	85.4817	71.444
298.16	93.9315	72.8547
298.18	93.5901	74.5354
298.2	84.6916	74.717
298.22	70.281	71.966
298.24	54.9114	66.3
298.26	42.9365	59.2797
298.28	36.8688	52.736
298.3	36.6079	47.4378
298.32	40.0456	43.1444
298.34	44.5063	39.7805
298.36	47.8807	38.0651
298.38	48.8657	38.7497
298.4	46.7155	41.617
298.42	41.2344	45.698
298.44	33.2468	50.2995
298.46	25.0452	55.2376
298.48	20.0213	59.9544
298.5	21.1342	62.8549
298.52	28.8741	61.7611
298.54	40.2568	54.961
298.56	50.1284	42.2325
298.58	54.3938	25.8331
298.6	52.9013	10.9305
298.62	49.5831	4.18334
298.64	49.5541	10.3489
298.66	55.4099	29.1395
298.68	65.5611	54.8894
298.7	75.5972	79.1609
298.72	81.1956	94.2374
298.74	80.2328	95.8243
298.76	73.0491	84.6486
298.78	61.6244	66.5831
298.8	48.8216	50.3494
298.82	37.8708	43.1757
298.84	31.5719	47.088
298.86	31.2139	58.4376
298.88	35.9958	70.4836
298.9	43.5221	76.7882
298.92	50.9569	73.7733
298.94	55.9675	62.0636
298.96	57.1886	46.256
298.98	54.5597	32.6458
299	49.5444	25.7452
299.02	44.621	25.9156
299.04	41.851	29.8481
299.06	41.5672	33.2923
299.08	42.5342	33.8183
299.1	43.5767	31.7578
299.12	45.1108	29.0129
299.14	49.1198	26.9727
299.16	57.6806	25.4432
299.18	71.2866	23.5047
299.2	87.9847	21.165
299.22	103.644	19.843
299.24	113.342	21.1986
299.26	113.529	25.6712
299.28	103.9	32.0916
299.3	87.7144	38.4369
299.32	70.2642	43.0345
299.34	56.5217	45.5791
299.36	49.274	47.3486
299.38	48.4978	50.1431
299.4	52.1537	54.5215
299.42	58.0014	59.122
299.44	65.1344	62.1966
299.46	73.7103	63.9328
299.48	82.9336	66.7891
299.5	89.4611	73.1036
299.52	88.384	82.3868
299.54	76.4781	91.077
299.56	55.1972	94.9598
299.58	31.0269	92.1163
299.6	12.7183	84.2188
299.62	6.90805	75.4469
299.64	14.7438	69.8218
299.66	31.7084	68.6956
299.68	50.7287	70.0469
299.7	66.2279	70.0396
299.72	76.2282	65.7738
299.74	81.5244	57.3772
299.76	83.485	47.9705
299.78	82.7755	41.4368
299.8	79.6976	39.6047
299.82	74.8766	41.0604
299.84	69.0182	42.4333
299.86	62.2335	40.859
299.88	54.3987	35.7117
299.9	46.5685	28.9287
299.92	41.4832	24.2806
299.94	41.7258	25.7402
299.96	46.9681	35.1122
299.98	53.4252	50.266
300	56.6208	65.859
300.02	54.9479	76.6061
300.04	50.5717	80.5525
300.06	47.1324	79.5851
300.08	46.9631	76.9751
300.1	50.4363	74.3869
300.12	57.1699	71.0441
300.14	66.891	65.5956
300.16	78.7475	58.6244
300.18	90.1263	53.0787
300.2	96.8802	52.0617
300.22	95.4816	56.2677
300.24	85.5066	63.5969
300.26	70.2145	70.8353
300.28	54.6158	75.2314
300.3	42.7243	74.8189
300.32	36.2309	68.4515
300.34	35.1095	56.5534
300.36	38.7149	41.8597
300.38	45.9459	28.7265
300.4	54.7682	20.9416
300.42	62.4592	19.5847
300.44	66.9008	22.6039
300.46	67.6071	26.4359
300.48	65.3596	28.3988
300.5	61.0976	28.0254
300.52	55.4076	26.5584
300.54	48.7249	25.5151
300.56	41.4384	25.7599
300.58	33.8789	27.4974
300.6	26.8164	30.6006
300.62	22.076	34.791
300.64	22.0135	39.6885
300.66	27.8276	44.8254
300.68	38.3546	49.6557
300.7	50.5345	53.6628
300.72	60.9537	56.5058
300.74	67.2375	57.8915
300.76	68.753	57.2247
300.78	66.5442	53.7332
300.8	62.4411	47.3995
300.82	57.7439	39.766
300.84	52.5424	33.3698
300.86	46.4576	30.025
300.88	40.2362	29.5622
300.9	36.5423	30.0838
300.92	38.7801	29.2395
300.94	48.5552	25.5059
300.96	63.7595	18.9785
300.98	78.9107	11.4427
301	87.7159	5.46008
301.02	86.3557	2.82702
301.04	75.6184	3.60651
301.06	60.6647	6.60449
301.08	48.4252	10.7016
301.1	43.932	15.617
301.12	47.6322	21.5389
301.14	55.3784	28.4455
301.16	61.264	36.0989
301.18	61.4856	44.6271
301.2	56.5029	54.7628
301.22	50.0449	67.0577
301.24	46.0731	80.4295
301.26	46.2217	91.483
301.28	49.3056	96.0171
301.3	52.5671	92.2016
301.32	53.3989	82.5981
301.34	50.653	72.6118
301.36	45.2311	66.4403
301.38	39.7758	64.2804
301.4	37.3792	63.207
301.42	39.8296	60.3154
301.44	46.5428	54.7884
301.46	55.0058	47.3621
301.48	62.3208	38.7297
301.5	66.5938	29.0967
301.52	67.3365	19.0532
301.54	64.9513	10.219
301.56	59.8324	4.74955
301.58	51.8516	4.28849
301.6	41.0504	9.21019
301.62	29.2837	18.3814
301.64	20.8706	29.4908
301.66	20.5725	40.0415
301.68	30.0972	48.5348
301.7	46.4556	54.8041
301.72	63.8865	59.1229
301.74	77.4718	61.1513
301.76	85.1013	60.102
301.78	86.5741	56.0341
301.8	81.8057	50.7123
301.82	70.8056	46.9195
301.84	55.5085	46.8806
301.86	40.799	51.2425
301.88	32.7055	59.0819
301.9	34.9973	68.3262
301.92	47.1356	76.2469
301.94	64.8699	80.4504
301.96	82.346	80.3825
301.98	94.2204	78.073
302	97.2709	76.7261
302.02	91.3482	77.7232
302.04	79.1764	78.767
302.06	64.8413	75.4864
302.08	51.873	65.5636
302.1	42.2898	51.5767
302.12	37.0492	39.6913
302.14	36.9223	35.3133
302.16	42.4284	39.464
302.18	52.6741	48.365
302.2	64.4738	55.7451
302.22	73.2127	56.016
302.24	75.3527	46.8672
302.26	70.88	30.2861
302.28	63.8205	11.4285
302.3	60.1626	-3.95596
302.32	64.2345	-11.7218
302.34	75.8102	-10.0932
302.36	90.0565	0.349412
302.38	100.557	16.7204
302.4	103.246	34.486
302.42	98.2976	49.2838
302.44	88.7766	58.8387
302.46	77.6624	63.4006
302.48	66.0072	64.6735
302.5	53.5654	64.4522
302.52	40.7585	63.7746
302.54	29.7979	62.7199
302.56	23.8889	60.9461
302.58	25.2745	58.745
302.6	33.6885	57.6524
302.62	46.2329	59.7219
302.64	58.6118	65.7802
302.66	66.875	74.0809
302.68	68.7072	80.6602
302.7	63.8864	81.471
302.72	54.2076	74.9576
302.74	43.0891	63.2158
302.76	34.5359	50.7719
302.78	31.3599	41.7872
302.8	33.6651	37.823
302.82	39.0109	37.898
302.84	44.3865	40.4562
302.86	48.3789	45.0621
302.88	51.6771	52.2127
302.9	55.6661	61.8874
302.92	60.6804	72.5794
302.94	65.5928	81.6007
302.96	68.7929	86.1854
302.98	69.1705	84.7301
303	66.1618	77.7327
303.02	59.4871	67.9163
303.04	49.5919	59.1886
303.06	38.3951	54.8231
303.08	28.9205	55.8062
303.1	23.5759	60.2028
303.12	22.7243	63.9956
303.14	25.0275	63.3152
303.16	29.006	57.0069
303.18	34.0884	47.5874
303.2	40.3544	39.3484
303.22	47.6394	34.9459
303.24	55.0295	33.7284
303.26	61.2121	33.4428
303.28	65.4344	33.1381
303.3	68.2343	33.8022
303.32	71.0369	36.359
303.34	74.7062	39.9745
303.36	78.5152	42.7843
303.38	80.9257	43.7204
303.4	81.658	42.9796
303.42	82.857	40.8854
303.44	87.8063	36.943
303.46	98.0624	30.2605
303.48	111.567	20.6057
303.5	123.541	8.73832
303.52	129.5	-4.1452
303.54	127.941	-16.673
303.56	120.809	-26.5293
303.58	111.911	-29.8627
303.6	104.905	-22.7252
303.62	102.159	-4.21484
303.64	104.534	21.4933
303.66	111.442	46.4604
303.68	120.903	62.8688
303.7	129.816	66.6893
303.72	134.717	58.9295
303.74	132.991	44.1867
303.76	124.037	27.8733
303.78	109.572	14.0849
303.8	92.7179	5.30866
303.82	76.6039	3.40411
303.84	63.7828	10.0378
303.86	56.5286	25.5343
303.88	56.7384	47.3183
303.9	64.7293	70.1481
303.92	78.08	88.6082
303.94	92.1491	99.7541
303.96	102.275	103.678
303.98	106.024	102.21
304	103.989	97.6543
304.02	98.9341	92.4018
304.04	94.0295	88.5433
304.06	91.0727	86.8765
304.08	89.5072	86.1334
304.1	86.8421	83.4858
304.12	80.3847	76.2164
304.14	69.2391	63.5007
304.16	55.1945	47.2379
304.18	41.9435	31.4032
304.2	33.2951	20.1729
304.22	31.5594	15.8979
304.24	36.8692	18.1823
304.26	47.5314	24.5393
304.28	60.9659	31.9647
304.3	74.5252	38.2397
304.32	85.7676	42.1702
304.34	92.5187	43.0065
304.36	93.4152	40.1373
304.38	88.9514	33.8604
304.4	82.0386	26.5902
304.42	77.0575	22.8293
304.44	77.6239	27.0896
304.46	84.5544	41.0173
304.48	95.4303	62.0042
304.5	105.88	84.4549
304.52	111.624	102.682
304.54	110.237	113.156
304.56	101.964	114.793
304.58	89.3391	108.17
304.6	75.8174	95.3305
304.62	64.1624	80.0384
304.64	55.4704	66.6278
304.66	49.24	57.047
304.68	44.2293	48.8175
304.7	39.471	36.9837
304.72	34.8984	19.3373
304.74	31.3754	0.121807
304.76	30.2425	-12.0644
304.78	32.7008	-11.033
304.8	39.399	1.63969
304.82	50.3231	17.6538
304.84	64.7641	28.2959
304.86	81.2136	30.3733
304.88	97.4273	27.3118
304.9	110.997	25.4665
304.92	120.357	29.1038
304.94	125.574	37.8526
304.96	128.115	48.0897
304.98	129.531	56.4477
305	130.165	62.0938
305.02	129.225	66.0852
305.04	126.147	69.1785
305.06	121.716	70.6758
305.08	117.657	69.3213
305.1	115.182	65.0171
305.12	114.035	59.5383
305.14	112.841	55.5877
305.16	110.173	54.9838
305.18	105.336	57.3714
305.2	98.5178	60.4332
305.22	90.5942	61.5187
305.24	82.7493	59.5265
305.26	75.9259	55.5756
305.28	70.4434	51.8652
305.3	66.2986	49.6193
305.32	64.0331	47.9422
305.34	65.2107	44.7529
305.36	71.5832	38.9982
305.38	83.229	31.9263
305.4	97.2994	26.0988
305.42	108.956	23.2936
305.44	114.142	23.5989
305.46	111.843	26.3341
305.48	103.939	31.1146
305.5	93.2767	37.5369
305.52	82.2029	44.2932
305.54	72.5414	49.5403
305.56	66.0194	52.4619
305.58	63.8783	53.9486
305.6	65.8949	55.2999
305.62	70.0947	56.5236
305.64	73.8475	56.3784
305.66	75.5899	54.0141
305.68	75.7036	50.1216
305.7	75.8554	46.3167
305.72	77.5421	43.6245
305.74	81.1735	41.6903
305.76	86.213	39.2606
305.78	91.7216	35.2398
305.8	96.5132	29.4666
305.82	99.0681	22.9422
305.84	97.9869	17.5481
305.86	93.0898	15.2156
305.88	86.0765	16.7515
305.9	79.7119	21.1421
305.92	76.0713	26.0655
305.94	75.5948	29.1925
305.96	77.8719	29.0953
305.98	83.0324	25.4052
306	91.8854	19.0294
306.02	104.455	12.7741
306.04	118.5	11.1376
306.06	129.779	18.0002
306.08	134.138	33.331
306.1	129.805	52.1193
306.12	118.045	67.3826
306.14	101.814	75.1307
306.16	83.8503	77.0304
306.18	66.0117	78.7283
306.2	50.0926	85.6688
306.22	38.5192	99.5674
306.24	33.5052	117.259
306.26	35.3061	132.19
306.28	41.6114	138.148
306.3	48.9994	133.485
306.32	55.0891	122.63
306.34	59.4099	112.975
306.36	62.6828	109.215
306.38	65.8216	110.023
306.4	69.5921	109.863
306.42	74.5567	103.98
306.44	80.7297	92.0146
306.46	87.2403	77.6342
306.48	92.5731	65.4032
306.5	95.2733	57.9571
306.52	94.642	55.261
306.54	91.3082	55.5356
306.56	87.5732	56.5261
306.58	86.8585	56.3412
306.6	91.808	53.9031
306.62	102.034	49.2712
306.64	113.454	43.7999
306.66	120.22	39.8412
306.68	118.201	39.8654
306.7	107.701	45.2379
306.72	93.4518	55.1925
306.74	81.8202	66.7116
306.76	77.2111	75.8163
306.78	80.1867	79.8321
306.8	88.1746	79.0413
306.82	97.4879	76.1685
306.84	104.92	73.8973
306.86	108.45	72.5612
306.88	107.636	70.1578
306.9	103.789	64.6612
306.92	99.3154	56.4003
306.94	96.1381	48.2447
306.96	94.5434	43.42
306.98	93.6444	42.8837
307	92.8831	44.4587
307.02	92.8622	44.3245
307.04	94.7041	39.5745
307.06	98.6526	29.9973
307.08	103.181	18.2436
307.1	105.494	8.683
307.12	103.368	5.4517
307.14	97.059	10.1206
307.16	89.5096	20.0905
307.18	84.5006	29.259
307.2	84.3265	31.1556
307.22	88.9315	22.5808
307.24	96.7842	5.33133
307.26	106.171	-14.8197
307.28	115.668	-31.045
307.3	123.826	-38.7562
307.32	128.968	-37.5881
307.34	129.762	-30.7875
307.36	126.383	-22.2513
307.38	121.324	-13.471
307.4	118.766	-3.08453
307.42	122.256	10.4736
307.44	132.086	25.8768
307.46	144.509	38.7315
307.48	153.769	44.7797
307.5	155.564	43.4078
307.52	149.4	38.174
307.54	138.24	34.1476
307.56	126.13	34.5931
307.58	115.928	39.4373
307.6	108.697	45.9812
307.62	104.311	50.7312
307.64	101.956	51.0592
307.66	100.25	46.0912
307.68	97.8799	36.7603
307.7	94.8982	25.1524
307.72	93.2265	13.5807
307.74	95.0964	4.11328
307.76	100.483	-1.2133
307.78	106.262	-0.256176
307.8	108.495	8.42024
307.82	105.974	24.1199
307.84	101.523	43.4704
307.86	99.6099	61.8245
307.88	102.514	75.8514
307.9	108.719	85.1004
307.92	114.738	90.9795
307.94	118.088	94.1469
307.96	118.454	93.1488
307.98	116.645	85.9075
308	113.436	72.529
308.02	109.744	56.4899
308.04	107.157	43.0742
308.06	107.285	36.5423
308.08	110.364	38.0975
308.1	114.969	45.5231
308.12	119.209	54.2781
308.14	121.805	59.437
308.16	121.923	57.6544
308.18	118.693	48.4153
308.2	111.814	34.3684
308.22	102.756	20.8004
308.24	94.8517	14.0269
308.26	91.6841	18.6832
308.28	95.0369	35.1043
308.3	104.069	58.7455
308.32	116.086	82.4439
308.34	127.958	100.09
308.36	137.107	109.223
308.38	141.804	111.101
308.4	141.305	108.717
308.42	136.052	104.352
308.44	127.475	98.2893
308.46	117.119	89.5097
308.48	105.948	77.7097
308.5	94.8171	64.7516
308.52	85.6015	54.0673
308.54	81.2059	48.5811
308.56	83.731	49.0929
308.58	92.4132	54.3682
308.6	103.566	62.5067
308.62	112.795	72.1738
308.64	117.548	82.5658
308.66	118.069	92.3239
308.68	116.539	98.9626
308.7	115.566	100.068
308.72	116.943	95.4011
308.74	120.884	87.5178
308.76	125.847	79.7661
308.78	129.316	73.4276
308.8	129.682	66.9779
308.82	128.1	58.3015
308.84	128.381	47.4844
308.86	134.245	37.2816
308.88	145.947	31.0127
308.9	159.406	30.1363
308.92	168.804	33.4865
308.94	170.431	38.2906
308.96	164.665	41.9328
308.98	154.921	43.3688
309	145.004	43.4223
309.02	137.242	43.8056
309.04	132.649	45.6024
309.06	132.245	48.4097
309.08	137.575	50.8119
309.1	149.473	51.7827
309.12	166.174	51.8561
309.14	182.839	52.9863
309.16	193.525	56.9585
309.18	194.526	63.5699
309.2	186.63	70.3563
309.22	174.346	74.373
309.24	162.492	74.3773
309.26	152.948	71.2392
309.28	144.386	66.3905
309.3	134.938	60.2659
309.32	124.906	52.4176
309.34	116.829	42.8649
309.36	113.154	32.9543
309.38	114.104	24.7825
309.4	117.639	19.8082
309.42	121.07	17.9101
309.44	122.647	17.5977
309.46	122.163	17.1962
309.48	120.711	16.189
309.5	119.982	15.666
309.52	121.343	17.3427
309.54	124.997	21.9098
309.56	129.623	28.3507
309.58	132.822	34.9814
309.6	132.423	41.0175
309.62	128.142	46.802
309.64	122.317	52.4778
309.66	118.612	56.946
309.68	119.409	58.7572
309.7	124.295	58.0852
309.72	131.053	57.1731
309.74	137.8	58.1474
309.76	143.84	60.3794
309.78	148.876	60.535
309.8	152.265	55.6914
309.82	153.5	46.5969
309.84	153.108	37.9274
309.86	152.659	35.1639
309.88	153.716	40.6308
309.9	156.653	51.8963
309.92	160.359	63.7123
[truncated: 4,003 more rows]

## Sheet: Suppl. Fig. 8
Supplementary Figure 8
UV/Vis experiments
	Anaerobic buffer	AspH:Fe:2OG	AspH:Fe:2OG:substrate	AspH:Fe:2OG:NO	AspH:Fe:2OG:substrate:NO
800	-1.78e-05	0.025749	0.032017	0.036925	0.048809
799	0.000239	0.026347	0.031676	0.036744	0.048701
798	0.000267	0.026156	0.032058	0.0367	0.049122
797	0.000261	0.026227	0.032091	0.037219	0.048898
796	-0.00027	0.026017	0.031855	0.036951	0.049366
795	0.000133	0.026138	0.032046	0.037375	0.048926
794	-0.00015	0.025624	0.03171	0.037254	0.048477
793	-0.00034	0.02515	0.031091	0.036819	0.048724
792	-0.00053	0.025608	0.030773	0.036904	0.048511
791	-0.00063	0.025199	0.031303	0.03743	0.048419
790	0.000498	0.026047	0.031694	0.038135	0.049479
789	-0.00025	0.025974	0.03185	0.038337	0.049147
788	-0.00028	0.025571	0.0312	0.037433	0.048466
787	9.09e-05	0.02585	0.031733	0.03803	0.049628
786	0.00046	0.025683	0.031634	0.037968	0.049373
785	-0.00046	0.02505	0.03123	0.037177	0.049003
784	0.00017	0.025572	0.031661	0.03795	0.049204
783	0.000378	0.025896	0.031548	0.03875	0.049978
782	4.54e-05	0.026012	0.03203	0.038388	0.050666
781	0.000404	0.026346	0.031809	0.038994	0.049985
780	6.55e-05	0.025768	0.03174	0.038435	0.049685
779	-0.00024	0.026346	0.031419	0.038987	0.0504
778	9.58e-05	0.025578	0.03166	0.038896	0.050548
777	7.39e-05	0.025828	0.031586	0.039224	0.050451
776	-0.00016	0.026229	0.031268	0.03919	0.050396
775	-0.00068	0.025419	0.030718	0.038459	0.050047
774	9.56e-05	0.026106	0.031805	0.039459	0.050975
773	-0.00056	0.025783	0.031431	0.039072	0.051091
772	-5.03e-05	0.026252	0.031848	0.039379	0.051262
771	0.000103	0.026362	0.031582	0.039732	0.051241
770	0.000277	0.026362	0.031896	0.039673	0.052155
769	-0.00022	0.026062	0.031447	0.039656	0.051444
768	-0.00011	0.026012	0.031576	0.0399	0.051182
767	0.000193	0.026155	0.031534	0.039918	0.05216
766	-4.4e-06	0.026331	0.03192	0.040093	0.052487
765	7.1e-05	0.026303	0.031934	0.040326	0.052321
764	0.00012	0.026619	0.031764	0.040425	0.052395
763	0.00028	0.026436	0.032389	0.041007	0.052682
762	-0.00013	0.026156	0.032231	0.040302	0.052697
761	0.000338	0.026549	0.032123	0.040919	0.052849
760	-4.99e-05	0.02664	0.031909	0.040962	0.053156
759	7.73e-05	0.027223	0.031967	0.04131	0.053463
758	0.0004	0.026915	0.032615	0.041389	0.053507
757	-0.00015	0.026804	0.032345	0.041376	0.053581
756	-0.00024	0.026887	0.032162	0.041467	0.053438
755	0.000482	0.027554	0.032787	0.041856	0.054177
754	-0.0004	0.027185	0.032559	0.041749	0.054337
753	0.000401	0.027666	0.032921	0.041927	0.054922
752	-0.00023	0.027187	0.032556	0.041806	0.054741
751	0.000189	0.027102	0.032959	0.042198	0.054879
750	-0.00041	0.027223	0.03273	0.042368	0.055557
749	-0.00012	0.027913	0.033203	0.042687	0.056006
748	2.9e-05	0.027881	0.032981	0.043175	0.055995
747	0.000138	0.0281	0.033154	0.042785	0.056488
746	0.000167	0.02837	0.033354	0.043907	0.056562
745	-0.00017	0.028495	0.033342	0.043276	0.057023
744	0.000126	0.028474	0.03348	0.043549	0.056876
743	0.000132	0.028222	0.033628	0.043802	0.05735
742	6.13e-05	0.028591	0.034025	0.043965	0.057807
741	4.58e-05	0.02895	0.03407	0.043973	0.058251
740	0.000347	0.029368	0.034623	0.044599	0.05848
739	8.85e-05	0.029163	0.034346	0.044318	0.058443
738	0.000311	0.029518	0.034335	0.044798	0.058992
737	5.86e-05	0.029176	0.03468	0.044746	0.059258
736	-5.89e-05	0.029238	0.034497	0.044662	0.059737
735	-0.00018	0.029448	0.034661	0.045323	0.060041
734	0.000268	0.029995	0.035556	0.045948	0.060752
733	-5.76e-05	0.02972	0.035159	0.045639	0.061018
732	1.89e-05	0.03021	0.035651	0.04568	0.060906
731	-5.54e-05	0.030444	0.035562	0.046252	0.06121
730	-0.00017	0.030668	0.035809	0.046494	0.061865
729	3.11e-06	0.03079	0.035821	0.046848	0.062152
728	-0.00018	0.030608	0.035851	0.046765	0.062386
727	0.000359	0.031247	0.036554	0.047284	0.062782
726	0.000387	0.031319	0.036454	0.047308	0.063058
725	6.63e-06	0.031289	0.036335	0.046932	0.063154
724	-0.00015	0.031827	0.036692	0.047665	0.063905
723	-0.00015	0.031981	0.037313	0.047772	0.063991
722	-0.00018	0.032376	0.037074	0.048406	0.064635
721	0.000184	0.032764	0.03733	0.048623	0.065404
720	-0.00014	0.032714	0.037496	0.048472	0.065387
719	-0.00041	0.03274	0.037896	0.048779	0.065631
718	6.54e-05	0.033351	0.038157	0.049386	0.066883
717	-0.00034	0.033137	0.038124	0.049015	0.066508
716	-0.00012	0.03382	0.039071	0.050022	0.067465
715	-0.00014	0.034392	0.038842	0.050364	0.067779
714	-8.86e-05	0.034498	0.039141	0.050605	0.06843
713	2.78e-05	0.034759	0.039538	0.050985	0.069179
712	6e-05	0.035256	0.03981	0.051997	0.069494
711	6.3e-05	0.035517	0.039972	0.052129	0.069722
710	7.39e-05	0.035979	0.040472	0.052246	0.070386
709	3.35e-05	0.036591	0.040496	0.052492	0.070902
708	-0.00026	0.036462	0.041173	0.052983	0.071332
707	-4.06e-05	0.037243	0.041607	0.053625	0.071783
706	-0.00023	0.037696	0.041886	0.054235	0.072609
705	-0.00011	0.03818	0.042009	0.054552	0.073064
704	-0.00015	0.038476	0.042419	0.054964	0.073495
703	-0.00014	0.039087	0.04322	0.055705	0.074392
702	-0.00014	0.039623	0.04346	0.056017	0.074967
701	-4.84e-05	0.040279	0.043783	0.056806	0.075511
700	7.59e-05	0.040891	0.044261	0.057505	0.076296
699	-1.14e-05	0.041489	0.044818	0.057993	0.076999
698	-0.0003	0.04169	0.044932	0.058536	0.077305
697	-6.99e-05	0.042628	0.045748	0.059086	0.077988
696	-3.5e-05	0.043371	0.046368	0.059727	0.078625
695	6.04e-05	0.043955	0.047017	0.060525	0.07948
694	-7.14e-06	0.044644	0.047335	0.0614	0.080212
693	9.37e-05	0.045287	0.048171	0.062205	0.081018
692	-1.6e-05	0.04617	0.04862	0.062915	0.08176
691	8.34e-06	0.046943	0.049481	0.063617	0.082484
690	0.000326	0.04807	0.050164	0.064765	0.083332
689	-4.12e-05	0.048661	0.050639	0.065496	0.083874
688	0.000127	0.049674	0.051595	0.066502	0.084864
687	-9.11e-06	0.050347	0.05215	0.067303	0.085606
686	-0.00017	0.051395	0.052576	0.068288	0.086476
685	-0.00014	0.052281	0.053573	0.069295	0.087466
684	6.6e-05	0.053223	0.054242	0.070436	0.08792
683	-0.00018	0.054311	0.055181	0.071347	0.088908
682	2.73e-05	0.055447	0.056252	0.072398	0.089903
681	3.46e-05	0.056279	0.056816	0.073596	0.090659
680	0.000176	0.057476	0.057857	0.074805	0.091774
679	-3.52e-06	0.058692	0.058693	0.075824	0.092754
678	-5.3e-05	0.059863	0.059836	0.077373	0.09363
677	-0.00014	0.060945	0.06064	0.078463	0.094555
676	-2.04e-05	0.062354	0.061556	0.080003	0.095614
675	3.85e-05	0.063522	0.062634	0.081134	0.096483
674	-6.14e-05	0.064677	0.063398	0.082379	0.097422
673	0.000181	0.066182	0.06474	0.084128	0.098761
672	-2.58e-05	0.067523	0.065863	0.085459	0.099752
671	-0.00013	0.068963	0.066958	0.086902	0.100607
670	0.000118	0.07026	0.067865	0.088232	0.101496
669	1.79e-05	0.071586	0.068516	0.089655	0.102396
668	5.5e-05	0.072862	0.069566	0.091087	0.103456
667	-4.14e-05	0.074169	0.07065	0.092695	0.104544
666	6.4e-05	0.075779	0.071834	0.094207	0.105643
665	0.00013	0.076999	0.072835	0.0954	0.106556
664	5.01e-05	0.078483	0.073976	0.097187	0.107618
663	-4.47e-05	0.079887	0.07479	0.098932	0.10884
662	0.000232	0.081549	0.076185	0.100488	0.10996
661	7.79e-05	0.083016	0.077173	0.102208	0.110818
660	0.000184	0.08449	0.078217	0.103874	0.111952
659	-1.11e-05	0.085797	0.079017	0.105131	0.112748
658	-6.1e-05	0.087409	0.080243	0.107103	0.11394
657	1.6e-05	0.089077	0.081346	0.108871	0.11525
656	-1.76e-05	0.090601	0.082453	0.110571	0.116291
655	-0.00012	0.0923	0.083599	0.112288	0.117217
654	-2.38e-05	0.094023	0.084834	0.11444	0.118736
653	3.58e-05	0.095786	0.08589	0.116226	0.119637
652	4.99e-05	0.09734	0.087042	0.118039	0.120827
651	4.17e-05	0.099141	0.088394	0.119935	0.122118
650	6.33e-05	0.101315	0.089627	0.121926	0.123422
649	3.8e-05	0.10281	0.090849	0.123953	0.124646
648	3.99e-05	0.104733	0.092107	0.126014	0.125813
647	0.000105	0.106359	0.093392	0.128076	0.127036
646	5.63e-05	0.108488	0.094689	0.129937	0.127947
645	1.88e-05	0.110229	0.09573	0.132012	0.129433
644	-4.63e-05	0.112297	0.097116	0.133966	0.130757
643	-0.00014	0.114294	0.098508	0.136235	0.132044
642	-0.00014	0.116298	0.099999	0.138416	0.13334
641	-0.00012	0.118465	0.101554	0.140778	0.13471
640	6.86e-06	0.120717	0.103051	0.143122	0.136297
639	5.78e-05	0.122772	0.104422	0.145498	0.137593
638	-9.29e-05	0.125031	0.105834	0.147681	0.138848
637	0.000233	0.127185	0.10724	0.149899	0.140396
636	1.27e-05	0.129398	0.108666	0.152366	0.141662
635	0.000144	0.131734	0.110125	0.154977	0.143179
634	0.000123	0.133956	0.111787	0.157311	0.144721
633	1.65e-05	0.136046	0.113292	0.159448	0.145866
632	-9.58e-06	0.138627	0.114871	0.162052	0.147626
631	3.31e-06	0.140925	0.11653	0.164526	0.149001
630	-0.00018	0.143258	0.118257	0.166818	0.150447
629	0.000132	0.145824	0.119792	0.169621	0.152034
628	-0.00011	0.148049	0.121655	0.172039	0.153814
[truncated: 328 more rows]

## Sheet: Suppl. Fig. 9
Supplemental Figure 9
[truncated: 311 more rows]

## Sheet: Suppl. Fig. 10
Supplemental Figure 10a
[truncated: 398 more rows]

[truncated: 2 more sheets: Suppl. Fig. 11, Suppl. Fig. 18]
